# Supplementary material for: Analysis of spatial-temporal gene expression patterns reveals dynamics and regionalization in developing mouse brain
Source: Sci Rep. 2016 Jan 20;6:19274. doi: 10.1038/srep19274 (PMC4726224; doi:10.1038/srep19274)
Supplement: Supplementary Table 1 [file srep19274-s2.xls]

## Sheet: revision_Suppl_TableS1.csv
class 1 has 453 genes	pattern 0 0 0 0 0 0 0
AI597013
Aanat
Abra
Acvr1c
Acvr2b
Adam17
Adra2a
Adra2b
Adrb1
Agrp
Ahctf1
Ahr
Akr1c18
Aldh1a3
Alx3
Amh
Amhr2
Amotl1
Angpt1
Angpt4
Angptl1
Angptl3
Angptl7
Ankrd43
Anxa4
Ar
Areg
Arhgap25
Artn
Ascl2
Ascl3
Atf1
Atf3
Atp10a
Avp
Avpr1b
Avpr2
B020006M18Rik
B3gat2
B3gnt2
Bambi
Bapx1
Barx1
Bche
Bcl2
Bhlhb4
Bmp10
Bmp15
Bmyc
Boc
Btc
C1qb
C330003B14Rik
Cart1
Cbln3
Ccng1
Cd109
Cd44
Cdh17
Cdh3
Cdx1
Cdx2
Cdx4
Cfc1
Cflar
Chrna2
Chrna6
Chrna9
Chrnb4
Clec7a
Cnr2
Cort
Crx
Crxos1
Ctso
Cyp19a1
Cyp39a1
Cyp7b1
D030011N01Rik
Dach2
Dbx1
Dcun1d1
Ddit4l
Disc1
Dkk1
Dll3
Dlx5
Dlx6
Dnahc2
Dnmt3b
Dnmt3l
Drd1a
Drd3
Drd4
Dsc2
Dsc3
Dsg1a
Dsg1b
Dsg1c
Dsg3
Dsp
Dusp14
Ebf2
Efna4
Ehf
Elf1
Elf3
Elf4
Emx1
Emx2
Ephb4
Ereg
Esr1
Esr2
Etv3l
Fas
Fcna
Fcnb
Fgf16
Fgf17
Fgf2
Fgf4
Fgf7
Fgf8
Fgfr4
Fgfrl1
Fgl1
Fibcd1
Figf
Figla
Fkhl18
Foxa3
Foxc1
Foxd4
Foxf1a
Foxh1
Foxn4
Frzb
Fzd6
Fzd8
Gabra2
Gabra4
Gabra6
Gabrg3
Gabrp
Gabrr1
Gabrr2
Galr1
Galr2
Gata6
Gcg
Gcm1
Gdf15
Gdf2
Gdf5
Gdf8
Gdf9
Gfra3
Ghrh
Glcci1
Gli3
Glis3
Gls2
Gnrh1
Gpr139
Gpr55
Gpr6
Gprk2l
Grhl2
Grik4
Grm2
Grm6
Gscl
Gsh2
Hand1
Hcrtr2
Hdc
Helt
Hes2
Hes3
Hesx1
Hfe
Hgfac
Hlxb9
Hmgb4
Hmx1
Hnf4g
Hoxa1
Hoxa2
Hoxa4
Hoxa6
Hoxa9
Hoxb3
Hoxb4
Hoxb6
Hoxb9
Hoxc10
Hoxc11
Hoxc4
Hoxc9
Hoxd13
Hoxd8
Hsd11b1
Htr1f
Htr2b
Htr3a
Htr3b
Htr4
Htr5a
Htr6
Htr7
Il13ra1
Il16
Il1r1
Inhbc
Inhbe
Insl5
Insl6
Insrr
Invs
Isl2
Isx
Itgbl1
Itlna
Itlnb
Jam4
Kcnh7
Kcnj12
Kctd9
Kremen2
LOC627415
Lbx2
Lefty2
Letmd1
Lhx3
Lhx8
Lims1
Lman1l
Lrmp
Lrp5
Mael
Maob
Mc3r
Mchr1
Mertk
Mesp2
Mitf
Mixl1
Mll3
Mllt7
Mpeg1
Msc
Msgn1
Mst1
Mst1r
Mucdhl
Mycs
Myog
Nanog
Neurod1
Nfatc3
Nfkbie
Ngfb
Nkx3
Nmb
Nmbr
Notch4
Npas2
Npff
Npffr2
Npsr1
Npy2r
Npy5r
Nr0b1
Nr0b2
Nr1h2
Nr1h3
Nr1h4
Nr1h5
Nr1i3
Nr2e1
Nr2e3
Nr5a1
Nr5a2
Nr6a1
Nrg4
Nrl
Nsbp1
Ntf5
Ntsr1
Ntsr2
Obox1
Obox3
Obox5
Obox6
Og9x
Oprk1
Oprm1
Oxt
Oxtr
Pah
Pbx1
Pcdh12
Pcdhb4
Pcp2
Pde11a
Pdgfc
Pdgfd
Peg12
Phtf1
Pkp2
Pldn
Pmch
Pms1
Pou1f1
Pou4f2
Pou4f3
Pou5f1
Ppara
Pparg
Ppp3r2
Prdm5
Prg4
Pros1
Prrx1
Prrx2
Prrxl1
Prss12
Psen2
Pspn
Ptgs2
Pthlh
Pyy
Rac2
Rarb
Rarg
Rax
Rhox1
Rhox10
Rhox11
Rhox12
Rhox4b
Rhox4e
Rhox6
Rhox8
Rln1
Ror1
Rorc
Ros1
Rspo2
Rspo3
Rspo4
Rxfp1
Rxfp3
Rxrg
Scara3
Scn5a
Scnn1a
Scpep1
Sct
Sema4b
Sema4c
Sgcd
Shbg
Sim1
Six1
Six4
Six5
Six6
Slc18a1
Slc5a1
Slc6a2
Smad3
Smad5
Smad9
Smoc2
Sntb1
Sohlh2
Sox30
Sp8
Spdef
Srd5a1
Sry
Sstr2
Sstr3
Stat4
Stat5a
Steap4
Styk1
Tac2
Tacr2
Tbx15
Tbx20
Tcam1
Tcf15
Tcf21
Tcf23
Tcfap2c
Tcfap2e
Tcfec
Tcfl5
Tdgf1
Tdo2
Tgfb2
Tgfb3
Tgifx1
Tgm1
Tigd5
Tle6
Tlr2
Tlx1
Tlx2
Tmem119
Tph1
Trhr
Trp63
Trpc6
Trpv1
Trpv4
Ttr
Twist1
Twist2
Ucn
Ucn3
Vax1
Vax2
Vipr1
Vipr2
Vsx1
Wfs1
Wif1
Wisp1
Wnt10a
Wnt10b
Wnt11
Wnt16
Wnt2
Wnt2b
Wnt3a
Wnt8b
Wnt9b
X1110051B16Rik
X1700010L04Rik
X1700013G10Rik
X1700058C01Rik
X3526402H21Rik
X6430573F11Rik
X9830123M21Rik
Zbtb33
Zfp189
Zfp192
Zic3
Zic4
-----------------------------------------------
class 128 has 235 genes	pattern 1 1 1 1 1 1 1
Actb
Adnp
Aes
Ahi1
Akt1
Alcam
Ank3
Apc
Apc2
Aph1c
Aplp1
Apod
Apoe
App
Arf6
Arnt2
Arvcf
Astn1
Astn2
Atf2
Axin1
Bcl11a
Bhlhb5
Bmpr2
C130076O07Rik
Cacna2d3
Camta1
Cd24a
Cd47
Cdc42
Cdh11
Cdh13
Cdh2
Cdh5
Cdh6
Cdh8
Celsr3
Chl1
Cic
Cited1
Cldn5
Clstn1
Clu
Cntn2
Cntn3
Col11a1
Col16a1
Col1a1
Col3a1
Col4a1
Col4a2
Cotl1
Csf1r
Csnk1a1
Csnk1d
Csnk1e
Ctnnb1
Cutl2
Daam1
Dab1
Dach1
Dbi
Ddx5
Dlgh4
Dlk1
Dnmt1
Dpysl5
Dtx3
E130309B19Rik
Ebf3
Elf2
Elk1
Enc1
Eng
Epas1
Epha5
Ephb1
Ets1
Evl
Fez1
Fgf1
Fgfr1
Fn1
Foxc2
Foxp2
Fstl1
Fyn
Gad2
Gap43
Gdf6
Gja1
Glul
Gria1
Gria3
Gria4
Grinl1a
Gsk3b
Hap1
Hbb
Hdac2
Hes5
Hmbox1
Hmga1
Hmgb3
Hmgn1
Hmgn2
Hnrpab
Hnt
Hoxc8
Hspd1
Id1
Id2
Id3
Id4
Igf2
Igfbp2
Igfbp4
Igfbp5
Igfbp7
Igsf4a
Il6st
Jun
Klf7
L1cam
LOC545810
Laptm4b
Lbx1
Lmo3
Lmo4
Lmtk3
Lrp1
Lrp8
Maged1
Mapt
Marcksl1
Maz
Mest
Mll2
Mrg1
Mta1
Mta2
Mtap2
Mycl1
Myh10
Myh9
Myt1
Ncam1
Ncor1
Ncor2
Nfasc
Nfia
Nfib
Nnat
Notch2
Notch3
Nr1i2
Nr2f1
Nrgn
Nrn1
Nrp2
Nsd1
Ntrk2
Odz3
Onecut3
Oprd1
Otx2
Pafah1b1
Pcdh1
Pcdh10
Pcdha7
Pcdhb14
Pdgfrb
Peg10
Phb2
Plagl1
Plxna3
Plxnb2
Pnn
Pou3f2
Prkaca
Pten
Pvrl1
Rac1
Ret
Rheb
Rhoa
Rnd2
Robo2
Robo3
Rps4x
S100a10
Sema3f
Sema4g
Sema5b
Sema6a
Sema6c
Sema6d
Sepp1
Sim2
Slit1
Slit2
Sncg
Sox12
Sox2
Sparc
Srebf2
Ssrp1
Sst
Stx1a
Syt1
Taf9
Tcf12
Tcf20
Tcf4
Tgfbr3
Titf1
Tle1
Tle3
Tle4
Trib2
Trim28
Trp53i11
Trps1
Tsc22d1
Tshz1
Tubb3
Ubtf
Usf1
Usf2
Wdr68
Xbp1
Zfhx1b
Zfp207
Zic1
Zic5
-----------------------------------------------
class 64 has 86 genes	pattern 0 1 1 1 1 1 1
AI427515
Abt1
Accn1
Adcyap1
Aldh2
Apba2
Atp1a1
Atp1a2
Atp1b2
Bcan
Cacna1g
Cacna1h
Calb2
Cbln2
Cdh24
Cdk5r1
Cldn11
Clstn2
Cnr1
Cntn1
Col11a2
Cst3
Cxxc4
Cyp26b1
Dner
Efnb3
Egr1
Egr2
Fxyd6
Gabbr2
Gabrg2
Gad1
Gdf11
Gfra1
Gria2
Grik2
Grik3
Grik5
Hsf1
Igf1r
Igsf4b
Irx2
Irx3
Itga3
Itgav
Large
Lass4
Lbh
Ly6h
Mapk8ip3
Mnt
Myst2
Myt1l
Ndel1
Neo1
Nfix
Nr3c1
Nrxn1
Pb1
Pbx3
Pcdhga12
Pcsk2
Penk1
Phr1
Pkd1
Plxna2
Pou6f1
Psd
Ptgds
Ptk2
Ptprk
Ptprz1
Reln
Rere
Scg2
Slc17a6
Slc1a3
Slc1a4
Slc2a1
Slc6a11
St7
Tlx3
Ttyh1
Vegfa
Whrn
X4932417H02Rik
-----------------------------------------------
class 16 has 79 genes	pattern 0 0 0 1 1 1 1
AI591476
Aatk
Abca2
Accn2
Ache
Adcy1
Agt
Amigo1
Aqp4
Baiap3
Barx2
Bcat1
C230009H10Rik
Cacna1a
Cacng7
Cadps2
Camk4
Camta2
Cdh7
Cdk5
Chrm1
Chrm2
Cpne7
Crh
Crhr1
Ctss
Dkk3
Dvl2
Ebf4
Ece2
Epha6
Ephb6
Flt3
Flt4
Gabrb2
Gabrq
Gpr165
Grm4
Hcn1
Inha
Inpp4b
Irx6
Jag2
Kcnc3
LOC384670
LOC433022
Lgi2
Lmtk2
Loxl1
Mafg
Mbp
Mgst3
Mobp
Ncstn
Nkx1
Nlk
Npy
Pcdh11x
Pcp4
Pdyn
Pnoc
Pofut1
Porcn
Prkcb1
Psen1
Scarb1
Sema3e
Sema4a
Sema4f
Sgk
Sipa1l2
Slc17a7
Slc29a4
Slc32a1
Smad7
Tacr3
Th
Tsc2
X6330581N18Rik
-----------------------------------------------
class 3 has 76 genes	pattern 0 0 0 0 0 1 0
A630042L21Rik
Acvr1
Aph1a
Bhlhb3
C1ql2
Cacna1b
Calca
Car3
Cck
Cckar
Cebpg
Chrm5
Cox6a2
Crhr2
Dcun1d3
Elf5
Eomes
Fosl2
Foxn2
Fzd4
Gabre
Gda
Gli1
Glp1r
Gsc
Hhip
Hif3a
Homer1
Hoxa10
Hoxc5
Icam5
Igfbp1
Ikzf1
Ipf1
Irf1
Itgam
Kcnk2
Kcnn2
Lamb3
Lpl
Maoa
Meox1
Mkx
Msx1
Mxd4
Myf5
Myf6
Ncoa6
Nfe2
Nle1
Nog
Nov
Nr4a1
Nrip1
Onecut2
Otx1
P2rx4
P2rx7
Pax8
Pdpn
Phox2a
Pura
Rgs10
Rhox9
Rln3
Runx2
Serpina3k
Slc16a2
Sox17
Spib
Tacr1
Tbx21
Tnnc1
Tph2
Trh
Tspan31
-----------------------------------------------
class 4 has 73 genes	pattern 0 0 0 0 0 1 1
Abhd4
Adcy9
Aldh1a1
Arc
Bicd1
Bmp4
Bsx
C4b
Cerk
Chat
Chrnb2
Col8a1
Creb3l2
D330017J20Rik
Dbp
Drd2
Ephb3
Erbb3
Etv6
Fgf12
Fgl2
Gabra3
Gabrb1
Glra1
Glra4
Gpr123
Gpr37
Gpr83
Gpr88
Hoxb5
Hr
Hspb8
Htr1a
Irf2
Itih3
Jrk
Kcnab1
Kcnb2
Kcng4
Mapk8
Mog
Mta3
Myoc
Nfic
Nkx6
Npy1r
Ntn2l
Ostf1
Pclo
Pde1c
Pde5a
Pdgfa
Pknox1
Pogz
Ppp3ca
Prom1
Pvalb
Rab37
Rspo1
Scn1a
Sel1h
Sema3b
Sh3bgrl2
Slc12a2
Slc6a5
Taf7
Tcfe3
Tiam2
Trf
Trim66
Tsc22d3
Vdr
Zfp535
-----------------------------------------------
class 8 has 62 genes	pattern 0 0 0 0 1 1 1
A930038C07Rik
Ace
Cacng5
Cds1
Churc1
Cit
Csnk2a2
Dcun1d4
Edg1
Esrra
Fgf14
Gabra1
Gal
Gdf1
Glra3
Gm528
Gnb4
Gpr101
Gpr37l1
Gtf2e2
Hivep2
Htr1b
Htr2c
Igfbp6
Inhba
Inpp1
Irx4
Itpr1
Kcna2
Kcnab3
Kcnc2
LOC546316
Lass5
Lifr
Ncoa1
Nfatc2
Nfe2l3
Nos1ap
Nr1d2
Nr3c2
Nrg2
Nrip3
Pcbd1
Pcdh20
Pdzd2
Pvrl4
Rasgrf1
Rasgrf2
Rreb1
S100b
Scn4b
Selpl
Slc1a1
Sort1
Spp1
Stat1
Stx3
Stxbp6
Synpr
Tef
X5730589K01Rik
X9130213B05Rik
-----------------------------------------------
class 32 has 61 genes	pattern 0 0 1 1 1 1 1
Abtb1
Acvr1b
Adcy2
Adcyap1r1
Agtr1a
Apba1
Atxn1
C1qa
Cacna2d1
Calb1
Car10
Cbln4
Cdh9
Chst2
Cnp1
Cntnap4
Col6a1
Col9a3
Crebl1
Ddc
Deaf1
Dvl1
Efcbp2
Erbb4
Etv5
Evx1
Gabra5
Gfra2
Gls
Grhl1
Grid1
Grik1
Grin1
Grin2b
Grin3a
Grm1
Grm5
Hivep1
Inhbb
Limk1
Lrrn3
Mgat5b
Nefh
Nfat5
Nos1
Olig1
Olig2
Plcb4
Pomgnt1
Prnp
Rab3a
Slc6a1
Sox8
Spnb4
Syt10
Tac1
Tcfcp2
Tnnt1
Unc5b
Unc5d
Vamp1
-----------------------------------------------
class 7 has 41 genes	pattern 0 0 0 0 1 1 0
Angpt2
Aph1b
Bbx
Bhlhb8
Cckbr
Chrna3
Chrna7
Col24a1
Ddit3
Dst
Etv2
Faah
Fbxw4
Foxi1
Gabrg1
Grp
Htr2a
Irs4
Kcnd2
LOC433228
Lama3
Lrrc4
Lrrtm1
Mafk
Mlxip
Nr2c1
Ntn4
Otof
Pcdh21
Pdlim1
Perp
Rasa2
Rbpsuh
Rtn4r
Satb2
Sccpdh
Slc9a9
Stard5
Tgfa
Thrb
Wnt3
-----------------------------------------------
class 5 has 39 genes	pattern 0 0 0 0 1 0 0
Anxa11
Bmp3
Chrna5
Crlf1
D630021H01Rik
Dact1
Ddr2
Dlx1
Dnmt2
En2
Fgf23
Foxo1
Frat2
Fzd5
Fzd9
Ghsr
Hbegf
Hoxd10
Hrh1
LOC433436
Layn
Met
Msx3
Neurod4
Neurog3
Ntf3
Olig3
Pbx4
Pde1a
Plch1
Prox1
Rfrp
Rorb
Scn10a
Slc17a8
Sstr1
Tal2
Tcf2
Tgfbr2
-----------------------------------------------
class 15 has 30 genes	pattern 0 0 0 1 1 1 0
B3galt2
Btrc
Cdh10
Cntn6
Cyr61
Dtx1
Epha8
Etv1
Fgf18
Gja9
Gpr26
Grin3b
Gsg1l
Hcrt
Igf1
Insr
Kcnq3
Kit
Ngef
Ntrk1
Nts
Pcdhb9
Ppargc1a
Rock2
Scube1
Sema3d
Tcfap4
Tiam1
Zdhhc2
Zmat4
-----------------------------------------------
class 9 has 29 genes	pattern 0 0 0 1 0 0 0
Adra2c
Bmp1
Bmp2
Cdon
Ctsr
Egfr
Epha2
Fgf6
Fgfbp1
Fmo1
Frem2
Gcm2
Grin2a
Grin2d
Kcnip2
Kremen1
Mc4r
Nrg3
Pax5
Pax7
Phox2b
Pitx2
Plxna4
Slc6a3
Smad6
Sstr4
Tox
Tpd52l1
Xpnpep2
-----------------------------------------------
class 96 has 26 genes	pattern 1 0 1 1 1 1 1
Arnt
Bcl9
Cd9
Ctbp2
Cttnbp2
Cyc1
Ecel1
Enah
Erg
Fat3
Fbxw7
Gpr56
Hmg20a
Homez
Itgb1
Itsn1
LOC269389
Lgmn
Nfe2l1
Ntng1
Ptpru
Rela
Rgs4
Satb1
Snca
Spen
-----------------------------------------------
class 13 has 25 genes	pattern 0 0 0 1 1 0 0
Adora2a
Alk
Arntl
Bmpr1b
Calcb
Cd59a
Cdh1
Chrnb3
Csnk1g1
Doc2b
Efna3
Epha1
Epha3
Evi5
Fgf5
Foxk2
Gch1
Gdf3
Hcrtr1
Kcnj6
Nr4a3
Pax2
Per2
Sfrp4
Tcf1
-----------------------------------------------
class 11 has 22 genes	pattern 0 0 0 1 0 1 0
Bmp8a
C030002O17Rik
Calcr
Cdh23
Dlx2
Dmrtb1
Esx1
Etv4
Fgf10
Foxn1
Igfbp3
Ldb2
Lhx4
Lhx6
Lsr
Prkcd
Pygo2
Runx1t1
Sfrp5
Slc18a3
Sostdc1
Vegfb
-----------------------------------------------
class 120 has 22 genes	pattern 1 1 1 0 1 1 1
Abl1
Col12a1
Col5a2
Csnk2a1
Ctnnd1
Fgfr2
Foxj3
Gatad1
Gtf3c1
Lama1
Ldb1
Meis1
Mga
Mrg2
Nckap1
Nde1
Rapgef1
Scg3
Sox4
Tfdp2
Zfp191
Zkscan1
-----------------------------------------------
class 2 has 21 genes	pattern 0 0 0 0 0 0 1
A2m
Aldh1a2
Avpr1a
Chx10
Creb3l3
Dlx4
Dmrt3
E2f8
Efemp1
Hoxa3
Hoxc13
Lmcd1
Mef2c
Nmral1
Nrip2
Prlr
Prodh
Serpinb1a
Slc1a6
Wdr12
Zfp263
-----------------------------------------------
class 12 has 20 genes	pattern 0 0 0 1 0 1 1
Bdnf
Cdh12
Crtac1
Ets2
Fos
Glrb
Gm967
Hod
Mylk
Nek7
Npas1
Npas4
Per1
Plekhg1
Sox10
Srpk2
Vip
Zbtb16
Zfp488
Zhx1
-----------------------------------------------
class 80 has 19 genes	pattern 1 0 0 1 1 1 1
Csnk1g2
Csnk2b
Ddr1
Frap1
Gprc5b
Gpx3
Hdac6
Isoc1
Kcna1
Lgi3
Mef2d
Myb
Ncoa2
Ncoa3
Ntng2
Pdgfra
Pknox2
Rest
Syn1
-----------------------------------------------
class 127 has 19 genes	pattern 1 1 1 1 1 1 0
Adam10
Col5a1
Dcx
Ebf1
Efna5
Efnb2
Gpc3
Kctd12
Lcor
Nfya
Notch1
Plxnd1
Pou4f1
Ptch1
Robo1
Rprm
Tcf7l2
Tek
Vasp
-----------------------------------------------
class 72 has 15 genes	pattern 1 0 0 0 1 1 1
Bcorl1
Cart
E2f4
E2f6
Efna1
Efna2
Fndc3a
Hdac5
Mapk10
Nfyc
Pard3
Rxrb
Snf8
Stat3
Tyro3
-----------------------------------------------
class 124 has 15 genes	pattern 1 1 1 1 0 1 1
Atf4
Col18a1
Daam2
Dcn
Flt1
Foxp4
Gatad2a
Lamb1
Lmo1
Mib1
Nes
Pbx2
Sfrp2
Smad4
Tcfe2a
-----------------------------------------------
class 40 has 14 genes	pattern 0 1 0 0 1 1 1
Copg2
D6Wsu176e
Drd5
Mapk9
Med6
Mxi1
Nfkb1
Plp1
Sema5a
Six3
Sorbs1
Sorl1
Srf
Unc5c
-----------------------------------------------
class 48 has 14 genes	pattern 0 1 0 1 1 1 1
Abat
Comt
Csdc2
Cx3cl1
Hmgn3
Lxn
Lypd1
Med12
Mib2
Mlstd1
Sema4d
Sema7a
Slc1a2
Ss18l1
-----------------------------------------------
class 112 has 14 genes	pattern 1 1 0 1 1 1 1
Aff3
Chrna4
D10Ertd610e
Dvl3
Foxp1
Gabpb1
Kif5c
Kitl
Mafb
Mtf2
Pak1
Qdpr
Vat1
Wnt1
-----------------------------------------------
class 65 has 13 genes	pattern 1 0 0 0 0 0 0
Clca2
Dusp6
Frat1
Gpx1
Mef2a
Mycn
Pomc1
Ptprc
Serpina9
St18
Taf13
Tgfb1
Tgif
-----------------------------------------------
class 63 has 12 genes	pattern 0 1 1 1 1 1 0
Acvr2a
Col23a1
Epha4
Mdga1
Myc
Neurod6
Nos3
Ntn1
Slc40a1
Thbs3
Tnc
Tnrc9
-----------------------------------------------
class 33 has 11 genes	pattern 0 1 0 0 0 0 0
Col14a1
Erbb2
Fgf15
Htr5b
Nhlh1
Tgfbr1
Tgif2
Uncx4
Wnt5b
X8030451F13Rik
Zic2
-----------------------------------------------
class 67 has 11 genes	pattern 1 0 0 0 0 1 0
Bach2
Csf1
Dkk4
Eya4
Foxd3
Foxk1
Gbx1
Msx2
Neurog1
Tcf3
Tcf7
-----------------------------------------------
class 56 has 9 genes	pattern 0 1 1 0 1 1 1
Btbd11
Cd164
Fgfr3
Nxph4
Pik3cb
Pou2f1
Scg5
Spint2
Tsc1
-----------------------------------------------
class 47 has 8 genes	pattern 0 1 0 1 1 1 0
Axl
Bcl2l11
Foxj2
Gsh1
Itgb8
Nkx2
Phtf2
Sox14
-----------------------------------------------
class 68 has 8 genes	pattern 1 0 0 0 0 1 1
Bach1
Celsr2
Ches1
Creb3
Dcun1d5
Setd7
Shox2
Slit3
-----------------------------------------------
class 6 has 7 genes	pattern 0 0 0 0 1 0 1
Ltk
Lyl1
Numb
Numbl
Park2
Psenen
Srebf1
-----------------------------------------------
class 19 has 7 genes	pattern 0 0 1 0 0 1 0
Dll4
Fezf2
Foxa1
Icam2
Patz
Tbx18
X9430056A22Rik
-----------------------------------------------
class 99 has 7 genes	pattern 1 1 0 0 0 1 0
Axin2
Col9a1
E2f1
Itga4
Pdgfb
Plcd1
Ryk
-----------------------------------------------
class 108 has 7 genes	pattern 1 1 0 1 0 1 1
Ascl1
Erf
Map3k7
Rai1
Smarce1
Tbx2
Tcfap2b
-----------------------------------------------
class 119 has 7 genes	pattern 1 1 1 0 1 1 0
Cenpb
Fath
Klf2
Mfap4
Nhlh2
Rb1
Rcn1
-----------------------------------------------
class 126 has 7 genes	pattern 1 1 1 1 1 0 1
Casp3
Gbx2
Irx1
Lhx5
Nr4a2
Plxnb1
Zfhx4
-----------------------------------------------
class 14 has 6 genes	pattern 0 0 0 1 1 0 1
Aldh4a1
Bhlhb2
Mpped1
Nf1
Ntrk3
Trpc4
-----------------------------------------------
class 24 has 6 genes	pattern 0 0 1 0 1 1 1
Camk2a
Hoxa11
Mlx
Nr1d1
X6330527O06Rik
Zfpm2
-----------------------------------------------
class 29 has 6 genes	pattern 0 0 1 1 1 0 0
Cdh4
Glra2
Gpr161
Rac3
Slc6a4
Thra
-----------------------------------------------
class 36 has 6 genes	pattern 0 1 0 0 0 1 1
Acvrl1
Bcar1
Nfe2l2
Nfil3
Prop1
Pvrl2
-----------------------------------------------
class 39 has 6 genes	pattern 0 1 0 0 1 1 0
Dcc
Dscaml1
Ednrb
Grm8
Postn
Sox13
-----------------------------------------------
class 104 has 6 genes	pattern 1 1 0 0 1 1 1
Car2
Hif1a
Parvb
Sox5
Trp53
Tsc22d4
-----------------------------------------------
class 113 has 6 genes	pattern 1 1 1 0 0 0 0
E2f7
Gata3
Pou3f1
Pou3f3
Ptk7
Tagln2
-----------------------------------------------
class 17 has 5 genes	pattern 0 0 1 0 0 0 0
Hoxb13
Ppard
Scarf2
Tbr1
Tcfap2a
-----------------------------------------------
class 35 has 5 genes	pattern 0 1 0 0 0 1 0
Foxg1
Smo
Sox7
Taf6
Tcfap2d
-----------------------------------------------
class 52 has 5 genes	pattern 0 1 1 0 0 1 1
Col13a1
Hlf
Lrp6
Lyzs
Max
-----------------------------------------------
class 60 has 5 genes	pattern 0 1 1 1 0 1 1
Chrm3
Col4a5
Hoxb8
Pik3r1
Zbtb20
-----------------------------------------------
class 61 has 5 genes	pattern 0 1 1 1 1 0 0
Bcl11b
Grm3
Lhx1
Lmx1a
Nck2
-----------------------------------------------
class 117 has 5 genes	pattern 1 1 1 0 1 0 0
Cxcr4
Hmgb1
Sp3
Whsc1
X2610109H07Rik
-----------------------------------------------
class 123 has 5 genes	pattern 1 1 1 1 0 1 0
Dll1
Kdr
Nkd1
Pcdh18
Tie1
-----------------------------------------------
class 125 has 5 genes	pattern 1 1 1 1 1 0 0
Fzd3
Lmx1b
Pax6
Tal1
Top1
-----------------------------------------------
