# Supplementary material for: Analysis of spatial-temporal gene expression patterns reveals dynamics and regionalization in developing mouse brain
Source: Sci Rep. 2016 Jan 20;6:19274. doi: 10.1038/srep19274 (PMC4726224; doi:10.1038/srep19274)
Supplement: Supplementary Table 3 [file srep19274-s4.xls]

## Sheet: revision_Suppl_TableS3.csv
group 1 has 946 instances	appears in 644 genes	occurrence in each time point is ( 122 79 125 246 137 83 154 )
A630042L21Rik
A930038C07Rik
AI591476
AI597013
Aatk
Abhd4
Abtb1
Accn1
Ace
Ache
Acvr1
Acvr1b
Acvr2b
Adam19
Adcyap1
Adcyap1r1
Adora2a
Adra2c
Aebp2
Agtr1a
Aldh1a1
Aldh4a1
Alk
Alx3
Amotl1
Angpt1
Angptl2
Angptl4
Anxa11
Anxa2
Aph1a
Aqp4
Arnt
Arntl
Artn
Arx
Ascl1
Ascl2
Atxn1
Axl
Barhl1
Bbx
Bcar1
Bcl2l11
Bcor
Bcorl1
Bhlhb5
Bicd1
Bmp10
Bmp3
Bmpr1a
Bmpr1b
Bsx
Btbd11
Btrc
C1qb
Cacna1a
Cacna1b
Cacna2d1
Cacng7
Calb2
Calcb
Calcr
Car2
Cbln2
Cbln3
Cckbr
Cd59a
Cd9
Cdh11
Cdh12
Cdh5
Cdh7
Cdh9
Celsr2
Cenpb
Cerk
Chat
Ches1
Chrna4
Churc1
Cit
Cited1
Cldn11
Clstn2
Clu
Cnr1
Cntn6
Col11a2
Col12a1
Col14a1
Col16a1
Col24a1
Col5a2
Col6a1
Col8a1
Col9a1
Col9a3
Copg2
Creb3
Creb3l3
Crebbp
Crebl1
Crh
Crtac1
Crym
Csnk1g2
Csnk2a2
Ctnnd1
Cutl1
Cxxc4
Cyp26b1
Cyr61
D10Ertd610e
D330017J20Rik
Daam2
Dach2
Dact1
Dbh
Dbp
Dcun1d3
Ddit3
Ddr1
Ddr2
Depdc6
Dkk3
Dkk4
Dlx2
Dmrtb1
Dnmt2
Dnmt3a
Drd2
Drd5
Dst
E2f3
E2f4
E2f8
Ece2
Edg1
Ednrb
Efna1
Efna3
Efna5
Efnb1
Efnb2
Egr1
Elf1
Epha1
Epha10
Epha2
Epha3
Epha4
Epha5
Epha7
Ephb3
Ephb4
Ephb6
Erbb2
Erbb4
Erf
Erg
Esrra
Esrrb
Esrrg
Esx1
Ets2
Etv1
Etv4
Etv5
Etv6
Evi5
Evx1
Eya4
Faah
Fat3
Fath
Fbxw7
Fgf12
Fgf14
Fgf5
Fgfr1
Fgfr2
Fgfr3
Fgfrl1
Fibcd1
Flt1
Flt4
Fndc3a
Fos
Fosl2
Foxg1
Foxi1
Foxj1
Foxk1
Foxk2
Foxm1
Foxn1
Foxp1
Frat1
Frem2
Fzd10
Fzd3
Fzd5
Gabpa
Gabpb1
Gabra5
Gabrb1
Gabrd
Gabre
Gal
Gata2
Gatad1
Gbx1
Gbx2
Gcm2
Gdf1
Gdf10
Ghrh
Ghsr
Gja9
Gli1
Glis3
Glp1r
Glra1
Glra2
Glra4
Glrb
Gls2
Gm528
Gm967
Gnb4
Gpr101
Gpr161
Gpr37
Gpr56
Gpr98
Gprc5b
Gpx1
Gpx3
Gria3
Grid1
Grik1
Grik3
Grin2c
Grin2d
Grin3a
Grin3b
Grm4
Gsc
Gsg1l
Gsh1
Gsh2
Gtf2e2
Gtf3c1
Hbegf
Hcrt
Hcrtr1
Hdac5
Hdac6
Hes1
Hes7
Heyl
Hif3a
Hivep1
Hivep2
Hmg20a
Hmgb2l1
Hod
Homer1
Homez
Hoxa1
Hoxa2
Hoxa3
Hoxa4
Hoxb1
Hoxb3
Hoxb5
Hoxb9
Hoxc4
Hoxc5
Hsd11b1
Htr1b
Htr2a
Htr4
Id1
Igfbp3
Igfbp6
Ikzf1
Inha
Inhba
Inpp4b
Insl5
Ipf1
Irs4
Irx4
Isx
Itgam
Itgb8
Itih3
Jag1
Jam3
Kcnab1
Kcnb2
Kcnd2
Kcnh7
Kcnip2
Kcnj12
Kcnq3
Kctd12
Kit
Kitl
Kremen2
LOC384670
LOC433228
LOC433436
Lama3
Lamb1
Laptm4b
Lass5
Layn
Lbh
Ldb2
Lepr
Lhx2
Lhx3
Lhx6
Lifr
Lims1
Lmtk2
Lmx1b
Lrrc4
Lrrk2
Lrrn3
Ltk
Lyl1
Lypd1
Mafb
Mafg
Mafk
Maml1
Maoa
Map3k7
Mapk9
Max
Mchr1
Mdga1
Med12
Med6
Mef2a
Mef2d
Meis1
Met
Mgat5b
Mgst3
Mib1
Mib2
Mkx
Mll3
Mlx
Mlxip
Mnt
Mobp
Mpped1
Mst1
Mst1r
Msx1
Msx3
Mxd1
Mxd4
Myb
Myc
Mycl1
Myf5
Nck2
Nckap1
Ncoa1
Ncoa3
Ncstn
Nefh
Nek7
Nes
Neurod1
Neurod6
Neurog1
Nfatc2
Nfe2l2
Nfe2l3
Nfib
Nfix
Nfkb1
Nfxl1
Ngfb
Ngfr
Nhlh1
Nkd2
Nog
Nos3
Notch1
Notch2
Notch4
Npy
Npy1r
Npy2r
Nr1d2
Nr1h2
Nr2c2
Nr2f6
Nr3c1
Nr3c2
Nr4a3
Nrg2
Nrg3
Nrip1
Ntn1
Ntng2
Numbl
Nxph4
Olig2
Olig3
Onecut2
Otof
Otp
Otx2
P2rx7
Pak1
Pappa2
Pard3
Parvb
Patz
Pax2
Pax8
Pbx3
Pbx4
Pcdh21
Pcdhb14
Pcdhb9
Pclo
Pde1a
Pde1c
Pdgfb
Pdgfra
Pdlim1
Pdpn
Pdyn
Pdzd2
Per1
Perp
Pex2
Phox2a
Phox2b
Phr1
Phtf1
Pik3r1
Pknox1
Plcd1
Plch1
Plxna3
Plxna4
Pomgnt1
Porcn
Postn
Pou2f2
Pou4f1
Ppard
Ppargc1a
Ppp3ca
Prkcd
Prlr
Prnp
Prom1
Prop1
Prox1
Prrx1
Psen2
Psenen
Ptch1
Ptgds
Ptgs2
Pthlh
Ptk2
Ptpru
Pvrl3
Pvrl4
Pygo2
Rara
Rarb
Rasa2
Rasgrf1
Rasgrf2
Rb1
Rbpsuh
Rcn1
Reln
Rere
Rhox9
Rln1
Robo1
Rock2
Rspo1
Rtn4r
Runx1t1
Rxra
S100b
Satb1
Scara3
Scarb1
Sccpdh
Scg3
Scg5
Scn1a
Scn4b
Scube1
Sema3a
Sema3b
Sema3c
Sema3d
Sema4c
Sema4d
Sema5a
Sema7a
Serpina3k
Serpina9
Sfrp2
Sfrp4
Sgcd
Sgk
Shh
Shox2
Sipa1l2
Six1
Slc16a2
Slc18a3
Slc1a1
Slc1a3
Slc1a6
Slc29a4
Slc6a4
Slc6a5
Slit1
Slit2
Slit3
Smad1
Smad3
Smad6
Smad7
Smarce1
Smo
Snf8
Sorbs1
Sorl1
Sort1
Sostdc1
Sox10
Sox18
Sox6
Sox7
Sox8
Sox9
Sp3
Spen
Spic
Spint2
Srebf1
Srpk2
Sst
Sstr4
Stard5
Stat1
Stat3
Stx1a
Stxbp6
Syn1
Syt10
Tac1
Tacr1
Tacr3
Taf6
Taf7
Tagln2
Tal2
Tbx2
Tbx20
Tcf1
Tcf3
Tcfap2a
Tcfap4
Tcfcp2
Tcfe2a
Tfam
Tgfa
Tgfb2
Tgfbr2
Tgif2
Th
Thrb
Tiam1
Tiam2
Tle4
Tle6
Tlx2
Tmem119
Tnnc1
Tpd52l1
Trf
Trpc4
Tsc1
Tsc22d3
Tsc22d4
Ttr
Tyro3
Unc5b
Unc5c
Unc5d
Vamp1
Vasp
Vav2
Vdr
Vegfb
Vip
Vipr2
Vsx1
Whrn
Whsc1
Wnt11
Wnt2b
Wnt3
Wnt4
Wnt8a
Wwtr1
X5730589K01Rik
X6330527O06Rik
X6430573F11Rik
X8030451F13Rik
X9430056A22Rik
Zbtb16
Zfhx2
Zfp191
Zfp263
Zfp488
Zfp535
Zhx1
Zhx2
Zhx3
Zmat4
----------------------------------------------------------
group 2 has 306 instances	appears in 249 genes	occurrence in each time point is ( 35 88 15 61 68 20 19 )
Abra
Accn2
Acvr1
Ahctf1
Aldh1a2
Amh
Amhr2
Angpt1
Angpt4
Angptl1
Angptl2
Angptl7
Apba1
Aph1a
Atp1a2
Bambi
Bbx
Bcar1
Bcl11b
Bcl9
Bcor
Bmp2
Bmp3
Bmp4
Bmp6
Bmpr1b
Calca
Camk4
Cbln4
Cck
Cdh1
Cdh3
Cdon
Celsr2
Cerk
Chat
Chrm5
Chrna3
Col13a1
Col14a1
Col6a1
Col9a1
Creb3l2
Crhr2
Crx
Crym
Csf1
Cutl1
Cyp39a1
Cyr61
Dll3
Dll4
Dnmt2
E2f8
Efcbp2
Efna3
Efna4
Eomes
Epha6
Epha8
Ephb4
Erbb3
Esrrb
Etv6
Fezf2
Fgf23
Fgf4
Fgf8
Fgfrl1
Foxd3
Foxg1
Frat1
Frem2
Fzd5
Fzd8
Gabrp
Galr1
Gbx1
Gda
Gdf2
Gfra3
Ghrh
Gli1
Glp1r
Glra1
Gm528
Gpr83
Gpr88
Gprk2l
Grin2d
Grm2
Grm5
Grp
Gsc
Gsg1l
Hif3a
Hmgb2l1
Hod
Hoxa10
Hoxa3
Hoxa4
Hoxb4
Hoxb6
Hoxb9
Hoxc4
Hoxc5
Hoxd10
Hoxd8
Hspb8
Htr6
Igf1
Igfbp3
Inhba
Inhbb
Inpp1
Insl5
Insr
Irf1
Isl2
Itlna
Itlnb
Jag1
Kcnb2
Kcnmb4
Klf2
LOC433228
LOC433436
LOC627415
Lama3
Lamb1
Lass5
Ldb2
Lhx2
Lhx6
Loxl1
Ltk
Lyl1
Mef2c
Meox1
Met
Mgst3
Mkx
Msc
Mst1
Mst1r
Msx1
Msx2
Msx3
Mucdhl
Mxd1
Mxi1
Myog
Ncoa1
Neurod4
Nfat5
Nfatc2
Nfxl1
Nhlh1
Nkd1
Nkd2
Nog
Nos3
Npsr1
Nr2c2
Nr3c2
Nrg3
Nrip1
Nrp1
Ntn2l
Ntrk3
Ostf1
Otp
Otx1
Oxt
Oxtr
P2rx7
Patz
Pbx4
Pcsk2
Pdgfc
Pdgfrb
Pdlim1
Peg12
Phox2a
Pomc1
Pou5f1
Pou6f2
Ppard
Prdm5
Prnp
Prop1
Prox1
Prss12
Rac2
Rara
Rarb
Rgs4
Rorb
Rreb1
Rspo4
Rxfp1
Rxfp3
Ryk
Satb2
Scn4b
Sct
Sema3b
Sema3d
Sema5a
Sfpi1
Sgcd
Sh3bgrl2
Six1
Slc1a2
Slit3
Smarce1
Smoc2
Sox14
Sox6
Srf
Sstr1
St18
Tac2
Taf7
Tbx15
Tbx20
Tcf15
Tcfap2d
Tgif
Th
Tiam1
Tlx2
Tox
Trh
Trp53
Trpc4
Trpc6
Trpv1
Ucn
Wnt11
Wnt2
Wnt4
Wnt7b
Wwtr1
X1700010L04Rik
X1700058C01Rik
X9430056A22Rik
Zfp488
Zhx3
----------------------------------------------------------
group 3 has 261 instances	appears in 197 genes	occurrence in each time point is ( 34 17 19 33 32 67 59 )
Acvr1
Acvr2a
Aebp2
Alk
Amotl1
Arc
Arnt
Arntl
Arx
Bcor
Bdnf
Bmp4
Bmp5
C4b
Cdh5
Cdh9
Chrm5
Cldn11
Clock
Col12a1
Col24a1
Col9a3
Creb3
Creb3l3
Crh
Crhr2
Crym
Ctgf
Ctnnd1
Cutl1
Cyr61
Dact1
Depdc6
Dkk3
Dlx1
Dlx2
Dlx5
Dmrtb1
Drd1a
Drd2
E2f4
Efna2
Egr1
Eomes
Epha5
Ephb6
Erf
Etv1
Fat3
Fezf2
Fgfr2
Fgfr3
Fosl2
Foxg1
Foxi1
Foxj1
Foxj2
Foxj3
Foxk2
Foxp1
Frat1
Fzd3
Gabpa
Gabpb1
Gabrb1
Gabrg1
Gabrg3
Gal
Gbx2
Gda
Gli1
Glis3
Gpr101
Gpr26
Gpr98
Grm5
Grp
Gsg1l
Gsh1
Gsh2
Gtf2e2
Hcrt
Hey2
Hivep1
Homer1
Hoxa3
Hoxb1
Inhba
Isl1
Kcnmb4
Kitl
LOC384670
LOC433228
Lamb1
Ldb1
Lhx2
Lhx6
Lmo3
Lmtk2
Lrrtm1
Lyl1
Mafb
Mef2a
Mef2c
Mlstd1
Mobp
Mpped1
Msx2
Mxd4
Myb
Mycl1
Nck2
Nek7
Neurod6
Nfib
Nkx2
Nmral1
Notch2
Npas4
Npy1r
Nr2e1
Nr2f1
Nr4a3
Ntf3
Ntng2
Ntrk3
Nts
Otof
Otx1
Pappa2
Patz
Pb1
Pcdh21
Pclo
Pdlim1
Pdyn
Per1
Pitx2
Plagl1
Plxna2
Plxna3
Plxnd1
Pogz
Pou2f2
Pou4f1
Prlr
Prox1
Ptgds
Pvrl3
Pvrl4
Rara
Rb1
Rcn1
Reln
Rfrp
Rhox9
Rock2
Rorb
Rspo1
Rspo2
Rtn4r
Scn5a
Sema3c
Sfrp2
Sipa1l2
Slit3
Smad1
Smarce1
Sorbs1
Sox18
Sox5
Sst
Syt10
Tac1
Tac2
Tbr1
Tcf3
Tcf7l2
Tgif
Thbs3
Thra
Thrb
Tiam1
Tiam2
Tmem119
Tox
Trp53i11
Trpc4
Wnt4
Wnt7b
Wnt8b
Zbtb16
Zbtb20
Zfhx2
Zhx2
Zic2
Zmat4
----------------------------------------------------------
group 4 has 228 instances	appears in 181 genes	occurrence in each time point is ( 24 23 8 25 58 39 51 )
Abhd4
Adora2a
Aldh1a2
Alk
Alx3
Angpt1
Angptl2
Angptl4
Anxa11
Aph1b
Avp
Avpr1a
Axl
Bcl11b
Bmp1
Bmp2
Bmp3
Bmp4
Bmp6
C1qb
Calcb
Calcr
Camk2a
Cart1
Cckar
Cd9
Cdh23
Cdh4
Clca2
Cldn11
Col12a1
Col14a1
Col15a1
Col6a1
Col9a3
Cpne2
Crhr2
Ctgf
Dlx1
Dlx2
Dlx5
Dmrtb1
E2f3
E2f4
E2f7
Ecel1
Ednrb
Efemp1
Efna5
Efnb1
Efnb2
Ephb3
Ephb4
Erf
Eya4
Fezf2
Fgf15
Fgf2
Fgfbp1
Fgfr2
Flt1
Fmo1
Fos
Fosl2
Foxg1
Foxi1
Foxn1
Frat1
Frem2
Fzd5
Gabrd
Gabre
Gabrg3
Gal
Galr1
Ghrh
Gli1
Glp1r
Gm967
Gpc3
Gpr139
Gpr6
Gsh1
Hes1
Hoxb1
Hoxd10
Igf1
Igfbp1
Igfbp6
Il6st
Irs4
Isl1
Kcnb2
Kcnip2
Kcnk2
Kctd12
Layn
Lepr
Lhx8
Loxl2
Lrrk2
Mdga1
Meis1
Mfap4
Mfge8
Msx3
Nfe2l2
Nfxl1
Ngfr
Nov
Npsr1
Npy2r
Nr3c1
Nrp1
Onecut2
Otp
Oxt
P2rx7
Pbx4
Pcdh19
Pde1a
Pdpn
Per1
Perp
Plagl1
Plxna4
Pmch
Pomc1
Postn
Rcn1
Rgs10
Rgs4
Rspo1
Runx1t1
Satb2
Scarf2
Scn5a
Scube1
Selpl
Sema3a
Sema3d
Serpina9
Sfrp2
Sgk
Shh
Sim1
Six1
Slc16a2
Smad6
Smo
Sox13
Sp8
Spic
Spp1
Srebf1
Sst
Sstr4
Stard5
Stat1
Syt10
Tbr1
Tbx2
Tcfap4
Tcfe3
Tgfbr2
Thrb
Tiam2
Tie1
Tmem119
Trh
Trpc4
Tsc22d4
Vax1
Vdr
Vip
Whrn
Wnt11
Wnt8a
X4932417H02Rik
X9130213B05Rik
Zhx1
----------------------------------------------------------
group 5 has 149 instances	appears in 146 genes	occurrence in each time point is ( 118 13 8 0 0 4 6 )
A2m
AI591476
Aatk
Abhd4
Ace
Adcy1
Aldh1a3
Areg
Baiap3
Barhl1
Bcl2
Bmp15
Bmp3
Camta2
Cbln3
Cdh10
Cdh3
Chrna7
Cit
Col14a1
Col24a1
Col8a1
Cpne2
Crh
Crhr2
Crx
Crym
Ctss
Cx3cl1
Cxcr4
Dcun1d1
Ddr2
Dscaml1
Dsg1b
Dvl1
E2f8
Ece2
En2
Esrrb
Esx1
Fgf4
Fgf6
Fibcd1
Figf
Fmr1
Foxj1
Foxk2
Fzd9
Gabrr1
Gdf10
Gdf15
Gdf9
Ghsr
Gli3
Glis3
Gpr88
Grik1
Grin2c
Grin3b
Grm3
Gsg1l
Hbp1
Hod
Hoxa10
Hoxc10
Hspb8
Htr2c
Igf1r
Inpp4b
Insr
Insrr
Invs
Itpr1
Jrk
Kcnc3
Kcnip2
Lepr
Lgi2
Ltk
Lyzs
Mapk8
Mc4r
Mchr1
Mgst3
Mitf
Mpped1
Mst1r
Msx1
Msx3
Mta3
Ncoa1
Ngfb
Nog
Nos1
Nr2c1
Nr5a2
Nrl
Nrp1
Ntn2l
Ntsr1
Oxt
Pcdh11x
Pcdh12
Pcp2
Pdpn
Per1
Pik3r1
Plch1
Pparg
Ppargc1a
Ppp3r2
Prkcb1
Prlr
Prodh
Psen2
Pspn
Rab37
Rbpsuh
Rorc
Rspo1
Rspo2
Satb2
Sema3b
Six5
Six6
Slc16a2
Slc6a3
Sox6
Srpk2
Stat1
Tead2
Thra
Trh
Trp63
Trpc4
Ttr
Vip
Wif1
Wisp1
Wnt2b
Wnt3
X8030451F13Rik
Xpnpep2
Zic2
Zic3
Zmat4
----------------------------------------------------------
group 6 has 141 instances	appears in 122 genes	occurrence in each time point is ( 51 6 3 67 6 6 2 )
Acvr2a
Akr1c18
Aldh4a1
Angpt2
Angptl4
Artn
Axin2
Axl
Bhlhb4
Bmp3
Bmp4
Bmpr1b
Btrc
Cd9
Cdh3
Cenpb
Chrna3
Cldn11
Cntn6
Col11a2
Crhr2
Ctss
D6Wsu176e
Dmrtb1
Efcbp2
Eomes
Epha7
Esrrb
Esx1
Etv1
Etv4
Fcnb
Fezf2
Fgfr2
Fibcd1
Figf
Frat1
Frem2
Fzd10
Fzd2
Fzd5
Gabra5
Gdf10
Gfra3
Gli1
Gli3
Glis3
Glp1r
Gm528
Gpr139
Gpr161
Gsg1l
Hod
Hoxb1
Htr4
Igfbp6
Itpr1
Jag1
Jam3
Kcnb2
Kcng4
LOC546316
Lepr
Lrrk2
Ltk
Lyzs
Mc4r
Mdga1
Mef2c
Mgat5b
Mpped1
Mst1r
Msx1
Myb
Neurog1
Nfe2l3
Nfxl1
Nos3
Nrg3
Pax8
Pcp2
Pdzd2
Per1
Pik3r1
Plch1
Plxna4
Pnoc
Prkcd
Psen2
Rab37
Rln1
Rxrb
Satb2
Sema3b
Shh
Shox2
Slc1a1
Smad6
Smo
Smoc2
Sox14
Sox6
Sstr4
Syt10
Tbx2
Tcfap2a
Tcfap2d
Tcfe3
Tiam2
Tpd52l1
Trh
Trp53
Tsc1
Unc5b
Wnt2b
Wnt3
Wnt9b
X9130213B05Rik
Zbtb33
Zfhx1a
Zic2
Zmat4
----------------------------------------------------------
group 7 has 140 instances	appears in 133 genes	occurrence in each time point is ( 36 41 23 11 6 11 12 )
Accn2
Acvr2b
Adam19
Amh
Amotl1
Angpt1
Angptl2
Anxa2
Apba1
Aph1a
Apod
Arx
Atp10a
B3galt2
Bcat1
Bmp5
Cd164
Cd9
Chat
Chrna2
Clstn2
Col13a1
Col5a2
Crhr2
Crtac1
Cyr61
Dcn
Ddc
Dmrt3
Dvl1
E2f4
Ecel1
Efemp1
Efna1
Efna3
Egfr
Epha10
Ephb3
Erbb2
Erbb4
Etv1
Fgf12
Fgfrl1
Fosl2
Foxa1
Foxb1
Foxj3
Foxk1
Foxp2
Fzd1
Fzd10
Fzd2
Fzd8
Gabpa
Gch1
Gfra2
Glra2
Gpr26
Gpr98
Grm8
Hbp1
Hcn1
Hivep1
Hmgb1
Hoxa1
Hoxa4
Hoxb3
Hoxb5
Hoxc4
Hsf1
Htr5b
Igfbp3
Isl2
Jag1
Kcnj12
Lama1
Lgals1
Loxl1
Maml1
Mef2c
Mycn
Nfe2l3
Nkx2
Nle1
Nmral1
Nrg3
Nrp1
Ntng1
Oxt
Pbx4
Pde5a
Plekhg1
Plp1
Pomc1
Postn
Pou4f1
Pou4f3
Pou6f2
Prop1
Pygo2
Rara
Rhox4b
Rorc
Scube1
Selpl
Sema3a
Sema3b
Sema3d
Shh
Six3
Slc18a1
Slc18a3
Smoc2
Snf8
Sox11
Spen
Spp1
Stat3
Stxbp6
Tac1
Tcf7
Tcfap2d
Tcfap4
Tfam
Tfdp1
Tnc
Twist1
Twist2
Wnt11
X3526402H21Rik
X5730589K01Rik
Zfp535
Zhx2
----------------------------------------------------------
group 8 has 135 instances	appears in 107 genes	occurrence in each time point is ( 24 22 25 17 12 10 25 )
Aldh1a1
Apod
Arnt
Arx
Ascl1
Bmp6
C030002O17Rik
C1ql2
Cck
Cdh9
Chrna5
Chrna6
Chrna7
Cited1
Col13a1
Col23a1
Col6a1
Csf1
Dcc
Dcn
Ddc
Drd2
Dusp6
En1
En2
Epha10
Epha4
Epha6
Epha7
Epha8
Ephb6
Fgf14
Fgfr2
Foxa1
Foxj1
Foxk2
Foxp4
Fzd1
Gabra1
Gata3
Gatad1
Gch1
Glra3
Grid1
Grm8
Gsh1
Hcrtr1
Hdac6
Hes1
Heyl
Jag2
Kcnj6
LOC269389
Lama1
Lamb1
Lcor
Lmx1a
Lmx1b
Lsr
Mycl1
Neurog2
Nkd2
Nkx2
Notch1
Notch2
Nr4a2
Nrp1
Ntrk3
Olig2
Pax5
Pitx2
Postn
Pou4f1
Pou6f2
Pthlh
Rgs4
Ror2
Ryk
Shh
Slc17a8
Slc18a2
Slc6a3
Slc9a9
Slit1
Smarce1
Sox13
Sox14
Sox9
Spen
Stx3
Stxbp6
Tac1
Tacr3
Tal2
Tbx18
Tcf7
Tgif2
Th
Tph2
Trp53i11
Trpc4
Tsc1
Tyro3
Wdr68
Whrn
Zhx2
Zhx3
----------------------------------------------------------
group 9 has 113 instances	appears in 106 genes	occurrence in each time point is ( 12 6 14 39 8 8 26 )
Adam19
Adcy9
Aldh1a2
Angpt1
Angpt2
Anxa4
Arc
B3gnt2
Boc
Btc
Calca
Cbln4
Cck
Cdh9
Cdon
Cdx1
Chrm2
Chrnb3
Dbh
Dcc
Dcun1d5
Dkk4
Dmrt3
Dscaml1
Dsg3
E2f5
Efnb2
Elf1
Eya4
Fat3
Fgf14
Fgf15
Fgf18
Fzd8
Gabra3
Gabrb1
Galr1
Gdf10
Gli1
Glp1r
Glra1
Gnb4
Grhl2
Grm2
Grm3
Grm8
Gsh2
Hes2
Hes3
Homer1
Hoxa3
Hoxb3
Htr2c
Jag2
Layn
Lgals1
Lmo1
Lmo3
Mapk8
Mc4r
Mlxip
Msx3
Myb
Neurod6
Neurog2
Nkx2
Nkx6
Nos1ap
Nov
Npy1r
Nr1h2
Nr4a1
Ntrk3
Olig3
Pax3
Pcdh20
Pdgfd
Pdzd2
Plxnd1
Prrx1
Pvrl3
Rgs10
Rspo4
Runx1t1
Rxra
Sel1h
Sema3c
Slc16a2
Slc6a3
Smad5
Spib
Stx3
Tbx20
Tcf7
Tcfap2e
Tcfap4
Tef
Tgfb1
Tlx1
Trh
Trpc4
Tsc22d3
Twist2
Ucn
X4932417H02Rik
X9130213B05Rik
----------------------------------------------------------
group 10 has 91 instances	appears in 81 genes	occurrence in each time point is ( 8 23 32 4 5 7 12 )
A2m
Acvr2b
Adam19
Amotl1
Angptl4
Aph1a
Atp10a
Bmp4
Calcr
Cflar
Chrm5
Chrna5
Chrna6
Chrnb3
Col4a5
Cpne7
Crhr2
Dact1
Dcc
Ddit3
Dkk3
Ecel1
Epha10
Erbb4
Eya4
Flt1
Fndc3a
Fosl2
Fzd8
Gabpa
Ghrh
Ghsr
Glis3
Glra2
Gm967
Gpr56
Grp
Id1
Igf1
Irs4
Isl1
Kcnk2
Lama3
Lbh
Lpl
Mafg
Maob
Mef2a
Mgat5b
Myc
Nck2
Ncoa3
Nfxl1
Nkx2
Nog
Nos1ap
Nr6a1
Ntsr1
Patz
Pax5
Per2
Prdm5
Pvalb
Rhox4b
Runx2
Scpep1
Scube1
Selpl
Sgk
Slc6a3
Slit2
Sorbs1
Sstr1
Taf6
Tal1
Tbx18
Th
Unc5d
Vip
X8030451F13Rik
X9130213B05Rik
----------------------------------------------------------
group 11 has 79 instances	appears in 62 genes	occurrence in each time point is ( 12 6 12 9 7 20 13 )
Ace
Acvr1b
Bhlhb5
Bmp3
Col8a1
Crym
Csnk1g1
Cxcr4
Cyp26b1
D330017J20Rik
Daam2
Dcc
Dlx6
[truncated: 1,147 more rows]
