# Supplementary material for: Analysis of spatial-temporal gene expression patterns reveals dynamics and regionalization in developing mouse brain
Source: Sci Rep. 2016 Jan 20;6:19274. doi: 10.1038/srep19274 (PMC4726224; doi:10.1038/srep19274)
Supplement: Supplementary Table 4 [file srep19274-s5.xls]

## Sheet: revision_Suppl_TableS4.csv
	grp1	grp4	grp2	grp8	grp3	grp6	grp5	grp7	grp16	grp9	grp15	grp10	grp27	grp24	grp11	grp17	grp33	grp26	grp23	grp13	grp12	grp22	grp31	grp25	grp29	grp14	grp30	grp40	grp37	grp38	grp21	grp19	grp20	grp32	grp18	grp35	grp36	grp39	grp34	grp42	grp41	grp28	grp43	grp45	grp44
GO:0032501~multicellular organismal process	1.71e-44	8.61e-11	9.19e-27	1.93e-09	2.14e-18	2.96e-12	2.3e-11	4.7e-15	5.2e-08	7.93e-10	0.00112509	3.83e-05	5.33e-10	0.000247	6.97e-07	0.000135	2.37e-07	0.00143832	0.00612843	0.000236	1.31e-05	7.71e-08	0.0118145	2.06e-08	0.000539	0.000102	0.0157825	0.00473583	0.00796365	0.00796365	0.00143832	3.61e-06	0.000318	0.00131321	0.00238805	0.000686	NA	0.00171557	0.0218457	0.00473583	NA	0.0349706	0.0407542	0.00469506	0.0614477
GO:0007275~multicellular organismal development	2.1e-80	1.57e-20	2.1e-38	1.77e-16	9.46e-31	4.3e-21	1.47e-15	2.7e-26	2.03e-14	3.42e-14	7.27e-06	4.29e-10	2.87e-12	5.54e-06	3.86e-11	0.000182	2.19e-11	0.000679	6.03e-06	2.11e-05	2.46e-10	1.54e-10	9.9e-05	5.17e-07	2.8e-06	1.44e-05	0.000104	9.57e-05	8.51e-05	0.000586	0.00244782	0.00496065	4.98e-05	0.000548	0.00103705	7.59e-06	NA	0.000279	0.00462249	0.000924	NA	0.0052639	NA	0.0585725	0.0377319
GO:0032502~developmental process	5.54e-79	1.81e-19	1.75e-38	8.63e-15	2.86e-29	6.03e-20	4.47e-15	9.04e-25	2.22e-13	6.86e-15	1.64e-06	4.27e-09	7.45e-13	3.54e-07	1.01e-11	3.28e-05	9.54e-11	0.000119	1.95e-05	6.36e-06	7.72e-11	7.89e-10	0.000219	3.28e-07	1.21e-06	1.2e-05	0.000242	0.000179	0.000179	0.00111715	0.000495	0.000333	0.000143	0.00115347	0.000787	2.25e-05	NA	0.000626	0.00772568	0.00156525	NA	0.00972435	NA	0.0765029	0.0499573
GO:0048731~system development	1.94e-79	2.37e-22	2.37e-37	4.6e-19	1.16e-32	6.33e-21	6.32e-16	4.64e-26	6.35e-15	2.94e-11	1.85e-07	1.7e-06	1.14e-12	2.44e-06	1.34e-09	0.000236	2.75e-10	0.00129939	2.59e-07	3.87e-05	1.82e-10	3.65e-08	9.12e-05	7.63e-06	1.3e-06	1.3e-05	7.42e-05	0.00023	1.19e-05	0.000742	0.00129939	0.00821109	1.58e-05	0.00204901	0.000483	5e-05	NA	0.000337	0.00141287	0.0128044	NA	0.00412377	NA	NA	NA
GO:0048856~anatomical structure development	1.41e-75	6.25e-22	3.77e-36	9.01e-18	3.65e-31	1.68e-19	2.79e-15	4.88e-26	3.9e-14	1.18e-11	1.14e-07	5.99e-06	5.43e-12	5.58e-06	1.9e-10	0.000487	4.04e-11	0.000174	7.04e-07	7.18e-06	9.49e-10	1.2e-08	0.000164	2.12e-05	3e-06	7.24e-06	0.00014	0.000357	2.22e-05	0.00118177	0.000174	0.00155155	3.63e-05	0.000742	0.00107537	1.52e-05	NA	0.000632	0.00223711	0.0170302	NA	0.00654906	NA	NA	NA
GO:0009653~anatomical structure morphogenesis	2.47e-57	5.33e-23	3.23e-30	4.99e-17	3.18e-26	1.26e-23	1.45e-11	8.29e-15	1.56e-09	4.28e-12	1.33e-07	0.000494	1.35e-07	1.67e-06	3.3e-09	0.00579439	1.1e-07	0.000463	0.000579	2.49e-05	7.9e-06	7.68e-09	0.000387	0.00174092	1.04e-06	3.58e-05	0.00571027	0.0491792	0.00092	0.0318601	0.00918612	0.0133437	0.0124959	0.00106274	NA	8.43e-05	0.0662297	0.0410346	0.0328689	0.00790698	0.0346431	NA	NA	NA	NA
GO:0048513~organ development	2.26e-63	8.9e-19	1.88e-34	3.59e-15	1.26e-30	2.19e-17	2.56e-13	2.49e-21	6.46e-13	4.05e-09	0.00451803	7.34e-07	9.42e-09	1.26e-05	1.12e-07	0.00201519	1.31e-11	0.00170251	5.16e-06	9.5e-06	1.49e-06	1.54e-07	0.000791	8.89e-06	7.57e-06	2.28e-05	0.0102907	0.000695	0.000186	0.00129614	0.000396	0.0304459	0.0113425	0.0102907	NA	0.00111734	0.0755664	0.0017618	0.00387485	0.0054722	NA	0.0169624	NA	NA	NA
GO:0030154~cell differentiation	2.22e-45	2.97e-15	6.77e-23	2.83e-15	1.53e-20	1.31e-11	1.25e-06	5.19e-14	3.28e-07	7.07e-08	0.000839	0.000627	4.75e-07	6.86e-06	2.05e-07	6.86e-05	3.54e-07	0.0147654	1.57e-05	0.000276	2.3e-08	2.68e-05	7.8e-05	4.55e-06	2.92e-05	0.027521	0.00166424	4.34e-05	0.000912	0.00538147	0.0010696	0.00694827	0.00782379	0.0871735	0.00548471	0.00396547	0.017727	NA	0.076662	NA	NA	NA	NA	NA	NA
GO:0048869~cellular developmental process	4.93e-47	1.83e-16	2e-22	2.04e-15	5.56e-21	2.14e-12	3.52e-07	1.01e-14	1.06e-07	4.58e-08	0.000355	0.0010093	8.12e-08	1.06e-05	1.56e-08	0.000106	5.61e-07	0.00563359	2.48e-05	0.000123	9.59e-09	4.09e-05	0.000109	7.23e-06	4.33e-05	0.034913	0.000424	5.71e-05	0.00117465	0.00662328	0.000336	0.000654	0.0102272	NA	0.00720108	0.00500921	0.0214557	NA	0.084161	NA	NA	NA	NA	NA	NA
GO:0065007~biological regulation	1.19e-38	1.86e-10	1.77e-22	0.000383	1.11e-14	1.61e-11	2.68e-08	6.69e-07	5.3e-06	2.59e-08	0.000627	0.000153	0.00198055	0.0634112	0.000424	2.89e-06	0.00239697	0.000831	0.00210078	0.000422	1.93e-07	0.0212391	0.00678621	0.00479763	0.00127444	9.39e-06	NA	0.00445681	0.0295944	0.00777359	0.00994861	0.0130989	0.0587781	0.0189113	NA	0.0186197	NA	0.00424668	0.00715197	NA	NA	NA	0.0312484	0.0157611	NA
GO:0007399~nervous system development	4.19e-51	1.09e-21	4.77e-20	6.07e-18	2.45e-24	3.97e-13	1.3e-06	2.76e-15	1.51e-07	1.51e-06	2.67e-08	0.00177073	4.69e-08	1.2e-05	2.05e-05	0.00110001	1.65e-05	0.0682058	1.11e-05	0.010471	7.23e-10	4.07e-06	7.32e-05	0.000935	8.31e-06	0.00900409	0.00149806	0.00303338	1.95e-05	0.000219	0.0682058	0.0861431	2.24e-07	0.00863814	0.000301	0.00233948	NA	NA	0.00125207	NA	NA	0.0126252	NA	NA	NA
GO:0050789~regulation of biological process	5.01e-36	5.34e-10	5.66e-20	0.000279	3.96e-14	5.53e-10	5.17e-07	6.8e-07	2.29e-05	1.57e-09	0.000568	0.000222	0.000855	0.0368807	0.00192988	0.000386	0.00488521	0.000308	0.00082	0.000108	1.17e-07	0.0271176	0.00358354	0.00688313	0.00054	4.79e-05	0.0741334	0.0027113	0.0573942	0.0182562	0.0131731	0.00589432	NA	0.0102822	NA	0.0103442	NA	0.0113772	0.0153359	NA	0.0931661	NA	0.0762545	0.0564206	NA
GO:0006355~regulation of transcription, DNA-dependent	2.87e-53	2.96e-15	2.23e-23	2.32e-10	5.31e-26	1.75e-07	2.61e-07	1.09e-13	1.77e-08	2.5e-07	0.000434	6.19e-06	0.00698469	NA	7.13e-06	9.96e-07	0.000119	2.84e-06	0.000222	0.0132698	1.63e-10	0.00740621	0.00200383	6.48e-05	9.99e-05	0.00184145	0.0207643	0.000346	0.00381247	0.0191058	NA	0.0855134	0.0476381	0.0051478	NA	0.0802385	NA	0.0413122	NA	0.000346	0.0928951	NA	NA	NA	NA
GO:0006357~regulation of transcription from RNA polymerase II promoter	1.86e-34	1.95e-11	9.41e-17	4.76e-09	6.51e-19	1.24e-07	4.01e-07	5.64e-08	0.000527	1.6e-06	0.00299372	2.26e-05	0.0325972	NA	0.000127	0.000122	0.00171345	9.57e-06	0.00223018	0.00611017	2.72e-10	0.0350741	0.0467643	0.00259961	0.00387711	0.00148246	0.00213933	0.0102866	0.0297317	0.0297317	NA	0.072966	NA	0.00213933	NA	NA	NA	NA	0.00772248	0.0795497	0.00904686	0.0185839	NA	NA	NA
GO:0019222~regulation of metabolic process	1.17e-44	5.05e-10	2.57e-22	3.88e-08	7.04e-22	2.36e-06	5.22e-05	3.13e-08	1.38e-11	1.41e-07	8.31e-05	5.23e-06	0.00266599	0.0102012	1.37e-05	8.68e-05	0.00129395	0.000169	0.000214	0.00476018	2.86e-09	NA	0.0281278	0.000393	2.05e-05	0.00414116	0.00783749	0.0003	0.00863195	0.00863195	NA	NA	NA	0.00210737	0.0263965	NA	0.0033572	0.0893799	NA	0.00241136	NA	NA	NA	0.0949752	NA
GO:0022008~neurogenesis	4.76e-32	3.9e-17	2.73e-17	1.26e-15	6.77e-15	4.34e-07	0.000882	2.86e-08	3.18e-05	0.000618	3.84e-05	0.0379759	3.19e-07	0.000341	0.000227	0.000339	9.43e-05	NA	0.00110594	0.0426004	6.44e-05	8.35e-06	0.0330867	0.000981	2.41e-06	NA	0.00856053	0.0624847	0.0207833	0.000233	NA	0.041171	2.5e-06	NA	0.00143847	0.00756665	0.0378635	NA	0.0379774	NA	0.0534126	0.0602192	NA	NA	NA
GO:0048522~positive regulation of cellular process	1.15e-37	1.58e-14	6.61e-18	2.01e-05	4.74e-20	6.62e-08	2.18e-08	0.00031	2.63e-05	1.22e-07	0.0022237	0.000866	0.00226899	0.0018384	3.21e-05	0.0012315	0.000365	0.000672	8.7e-05	3.88e-05	1.6e-07	0.000898	0.00108201	0.00737451	6.44e-08	7.56e-06	1.14e-06	0.0143242	0.0544524	NA	0.00270444	0.0418484	0.0801897	0.0474471	NA	0.00779392	NA	NA	NA	NA	0.0213322	NA	NA	NA	NA
GO:0050794~regulation of cellular process	2.76e-35	1.03e-10	4.87e-18	0.000245	2.04e-13	1.09e-10	6.52e-07	9.11e-07	6.12e-06	4.52e-10	0.000578	0.000143	0.00197715	0.0520987	0.000623	0.00014	0.00262949	0.00232778	0.00120496	0.00029	8.49e-08	0.0150142	0.00195554	0.00371601	0.00108464	5.95e-05	0.0484915	0.00170426	NA	0.0392195	0.00736012	0.0228664	NA	0.00572892	NA	0.00640076	NA	0.0821616	0.00970242	NA	0.0742151	NA	NA	NA	NA
GO:0051171~regulation of nitrogen compound metabolic process	2.92e-44	7.85e-11	1.11e-21	5.76e-10	9.64e-24	2.79e-05	4.29e-05	5.9e-09	1.1e-08	3.37e-09	0.000167	8.93e-06	0.0130526	NA	1.3e-05	8.65e-05	0.00424147	3.16e-05	0.000292	0.00705119	4.79e-11	0.0413569	0.00789201	8.82e-05	1.26e-06	0.00127331	0.0606082	6.07e-05	0.00214796	0.0378537	NA	NA	NA	0.0015146	0.0264887	NA	0.00283947	0.083431	0.0492876	0.000629	0.087062	NA	NA	NA	NA
GO:0009889~regulation of biosynthetic process	3.26e-43	4.78e-10	6.25e-21	8.12e-09	3.78e-23	6.97e-05	0.000112	2.38e-08	2.61e-08	1.44e-07	8.42e-05	5.95e-06	0.0176644	NA	2.66e-05	3.51e-05	0.00570254	5.57e-05	0.000462	0.0106466	1.52e-10	NA	0.0102554	0.000149	1.48e-05	0.0019905	0.00818087	8.37e-05	0.00285252	0.0456545	NA	NA	NA	0.00212273	0.00483532	NA	0.0038457	0.0993259	0.0586244	0.000825	0.0995298	NA	0.0866765	NA	NA
GO:0019219~regulation of nucleobase, nucleoside, nucleotide and nucleic acid metabolic process	7.07e-45	5.56e-11	6.16e-22	1.73e-09	5.52e-24	2.34e-05	0.000189	4.52e-09	9.3e-09	3.7e-08	0.000151	2.54e-05	0.012268	NA	1.13e-05	7.83e-05	0.00401061	2.82e-05	0.000268	0.00651754	3.86e-11	0.0935117	0.0075106	7.93e-05	8.01e-06	0.00116977	0.0584115	5.71e-05	0.00203608	0.036534	NA	NA	NA	0.00142103	0.024913	NA	0.00268133	0.0804997	0.0479737	0.000598	0.0847177	NA	NA	NA	NA
GO:0031323~regulation of cellular metabolic process	5.88e-46	2.86e-09	2e-22	7e-09	6.22e-23	1.05e-05	0.00015	1.41e-08	2.68e-11	9.76e-08	3.58e-05	5.55e-06	0.00610089	0.0527396	4.88e-06	4.08e-05	0.00345611	9.33e-05	0.000109	0.0062573	3.39e-09	0.0976762	0.0206162	0.000227	1.02e-05	0.00644173	0.00523597	0.000201	0.00612092	0.0238977	NA	NA	0.0955393	0.00523597	0.0184572	NA	0.00865606	0.0728696	0.0925524	0.00172365	NA	NA	NA	NA	NA
GO:0031326~regulation of cellular biosynthetic process	1.71e-43	4.11e-10	4.8e-21	7.28e-09	2.93e-23	6.46e-05	0.000104	2.12e-08	2.42e-08	1.31e-07	8e-05	5.55e-06	0.0169042	NA	2.51e-05	3.34e-05	0.00556205	5.13e-05	0.000445	0.0102862	1.38e-10	NA	0.0100315	0.000138	1.41e-05	0.00191719	0.00798437	8.14e-05	0.002785	0.0449402	NA	NA	NA	0.00206316	0.00456232	NA	0.00374857	0.0968411	0.0576453	0.000806	0.0976054	NA	NA	NA	NA
GO:0045449~regulation of transcription	3.38e-46	1.7e-10	1.98e-22	1.25e-09	3.36e-24	6.87e-06	0.000136	7.14e-10	3.01e-09	3.71e-07	0.000856	3.17e-05	0.0220194	NA	1.65e-05	0.000167	0.00272361	5.21e-05	0.000147	0.0037582	3.2e-10	0.0721198	0.0053322	0.000641	2.67e-05	0.00210915	0.0451687	3.78e-05	0.00140816	0.0285713	NA	NA	NA	0.00397589	NA	NA	0.00180486	0.0581264	0.0388881	0.000421	0.066218	NA	NA	NA	NA
GO:0048518~positive regulation of biological process	1.9e-37	1.16e-13	4.65e-17	1.48e-06	3.01e-20	1.23e-09	7.53e-10	0.000328	0.000103	5.55e-09	3.16e-05	0.000351	3.85e-05	0.000173	3.78e-05	0.00311386	0.000841	7.79e-05	0.000263	4.05e-05	2.46e-07	0.00215753	0.00223797	0.0136673	2.77e-07	1.76e-07	3.88e-06	0.00340283	0.0790023	NA	0.00151893	0.0267718	NA	0.0735406	NA	0.0131111	NA	NA	NA	NA	0.0295624	NA	0.08158	NA	NA
GO:0051252~regulation of RNA metabolic process	7.21e-53	1.35e-15	5.84e-23	3.49e-10	1.35e-25	2.46e-07	3.75e-07	1.87e-13	2.29e-08	3.42e-07	0.000505	1.94e-06	0.00799239	NA	8.87e-06	1.82e-07	0.000134	3.71e-06	0.000255	0.0147981	2.28e-10	0.00812567	0.00219465	8.08e-05	0.000114	0.000565	0.0222738	0.000377	0.00412474	0.0203334	NA	0.0939167	0.0511386	0.00561311	NA	0.0866393	NA	0.0449243	NA	0.000377	0.0979942	NA	NA	NA	NA
GO:0080090~regulation of primary metabolic process	9.3e-43	1.65e-10	7.5e-21	2.29e-08	1.44e-23	9.69e-06	2.42e-05	3.11e-08	3.55e-09	2.95e-08	1.85e-05	2.32e-06	0.00103912	0.0416633	2.17e-06	9.59e-05	0.00250046	4.65e-05	6.45e-05	0.00956867	1.14e-09	0.0789341	0.0161612	0.000119	5.97e-06	0.00429012	0.0134914	0.000147	0.00468412	0.0631287	NA	NA	NA	0.00381985	0.0307304	NA	0.00157255	NA	0.0807554	0.00132975	NA	NA	NA	NA	NA
GO:0010468~regulation of gene expression	5.17e-43	6.39e-10	6.18e-21	4.56e-09	2.42e-22	4.65e-05	0.00036	4.01e-09	2.85e-09	2.88e-06	0.000228	4.41e-05	0.0136081	NA	6.57e-05	2.71e-05	0.00499914	3.42e-05	0.000377	0.00887177	2.75e-09	NA	0.00912764	0.00160546	6.87e-05	0.00163243	0.0239845	7.25e-05	0.002514	0.0114825	NA	NA	NA	0.00719544	NA	NA	0.00336017	0.0854614	0.0558765	0.000731	0.0886769	NA	NA	0.0519646	NA
GO:0010556~regulation of macromolecule biosynthetic process	7.48e-43	2.43e-09	5.86e-21	9.15e-09	6.26e-23	3.03e-05	0.000108	6.68e-09	1.18e-08	1.81e-06	0.000585	9.59e-06	0.0365596	NA	4.81e-05	9.06e-05	0.00435451	0.000143	0.000304	0.00731625	1.68e-09	0.0987424	0.00807787	0.000377	5.54e-05	0.00399195	0.0062887	6.24e-05	0.00220268	0.0384901	NA	NA	NA	0.0062887	0.0617434	NA	0.002917	0.0823683	0.0518308	0.000645	0.0862139	NA	NA	NA	NA
GO:0048699~generation of neurons	1.99e-32	2.05e-16	6.12e-16	1.8e-16	7.3e-16	1.45e-07	0.000428	4.38e-08	1.72e-05	0.000322	2.09e-05	0.0805371	1.72e-07	0.000224	0.000127	0.000211	6.13e-05	NA	0.000739	NA	0.000192	4.73e-06	0.0271164	0.000671	1.35e-06	NA	0.0399115	0.0544244	0.0169287	0.000162	NA	0.0328174	1.35e-05	NA	0.00599682	0.00586712	0.0310943	NA	NA	NA	0.0468521	NA	NA	NA	NA
GO:0060255~regulation of macromolecule metabolic process	7.92e-43	4.92e-09	3.03e-21	9.06e-08	5.08e-22	2.85e-05	0.000308	1.25e-08	4.05e-09	1.02e-05	7.6e-05	2.83e-05	0.000942	NA	9.05e-06	0.000104	0.00261957	0.000184	6.96e-05	0.0101548	3.16e-08	NA	0.0167378	0.000449	0.000202	0.00454969	0.00399714	0.000154	0.00486763	0.0198039	NA	NA	0.0786117	0.014021	NA	NA	0.00164939	NA	0.0847892	0.00138012	NA	NA	NA	0.0717977	NA
GO:0048468~cell development	1.82e-30	5.29e-13	1.85e-12	1.38e-11	4.55e-14	1.12e-05	0.000301	1.78e-05	0.0393693	0.000132	1.63e-05	0.0019526	6.9e-06	8.72e-06	0.00254938	0.000735	1.79e-05	NA	0.0110873	0.0214386	0.000865	0.000178	NA	0.0368222	6.38e-05	NA	0.0662982	NA	0.00406444	0.0291125	0.0412259	NA	0.000421	0.0662982	0.0107494	NA	0.00944227	NA	NA	NA	NA	0.081878	0.0152699	NA	NA
GO:0006350~transcription	9.89e-38	2.15e-05	5.34e-16	3.79e-07	8.7e-18	0.000463	0.000606	4.18e-07	2e-06	3.19e-06	0.000803	0.00610032	NA	NA	0.000318	0.0292013	0.000511	0.000501	0.00115184	0.00827203	4.61e-08	0.0610027	0.0239141	0.00525007	0.00874421	0.0221211	0.047572	9.64e-05	0.00189317	0.0401083	NA	NA	NA	0.00077	NA	NA	0.0939027	0.0768048	NA	0.0385252	NA	NA	NA	NA	NA
GO:0009887~organ morphogenesis	6.77e-39	1.29e-16	6.15e-24	3.93e-10	9.39e-18	1.72e-14	1.74e-09	2.98e-11	1.34e-06	3.18e-08	0.0105563	8.18e-05	2.99e-05	6.02e-07	0.000477	0.0161536	1.49e-05	0.00535967	3.82e-05	0.0189371	0.0359241	0.00108153	0.000893	0.0241112	5.09e-06	3.12e-05	0.0619433	NA	NA	0.00367225	NA	NA	NA	NA	NA	0.00605434	0.0487312	NA	NA	0.074653	NA	NA	0.0807065	NA	NA
GO:0050793~regulation of developmental process	5.11e-24	4.36e-13	1.88e-16	1.34e-06	5.34e-15	1.87e-07	9.59e-06	0.00117202	8.66e-07	0.00098	0.0085704	1.01e-05	9.3e-05	0.00046	0.000344	0.000475	0.000128	0.0111933	0.00022	2.78e-05	0.00882651	NA	0.00605033	0.0424362	0.0163499	0.0207419	0.0103879	NA	0.0240823	NA	0.00214502	0.0148115	NA	NA	NA	0.0594077	NA	NA	0.0719309	NA	NA	NA	NA	NA	NA
GO:0007389~pattern specification process	5.79e-27	1.41e-11	3.47e-22	5.03e-07	5.65e-15	2.82e-09	4.11e-05	3.28e-05	0.000225	8.34e-05	0.00195041	0.0428078	7.38e-05	0.0145958	0.000846	NA	4.8e-05	0.002048	0.00360659	NA	0.0300781	6.84e-08	0.00602745	NA	0.0014155	0.00809329	NA	0.019412	0.0396744	NA	NA	NA	NA	NA	NA	0.000388	NA	NA	NA	NA	NA	0.0116994	NA	NA	NA
GO:0048519~negative regulation of biological process	3.71e-24	1.17e-07	7.66e-12	5.3e-07	1.09e-08	1.06e-05	1.7e-09	0.000129	2.76e-05	0.00165011	0.00230543	2.25e-05	0.00042	0.00189285	0.0131484	0.0012752	0.000376	0.00234059	NA	0.044317	0.000251	0.00404247	0.0268587	0.0211218	0.00142556	0.00997245	NA	0.0756643	NA	NA	0.0259783	0.0133087	NA	NA	NA	NA	NA	NA	0.0906554	NA	0.0978652	NA	NA	NA	NA
GO:0051239~regulation of multicellular organismal process	7.17e-28	1.42e-11	3.69e-15	4.65e-08	4.01e-11	4.19e-06	6.07e-08	0.000111	0.000527	4.19e-10	0.000628	1.04e-05	1.27e-05	5.01e-05	0.010711	1.57e-05	0.0252769	0.0106992	0.00702661	0.00160761	0.0412043	NA	0.00296018	0.0349911	0.00190202	NA	0.0295938	NA	0.0536299	NA	0.0106992	0.0148175	NA	NA	NA	NA	0.0930655	0.0854799	NA	NA	NA	NA	NA	NA	NA
GO:0007417~central nervous system development	5.63e-23	6.78e-12	3.48e-10	5.14e-12	8.21e-20	3.53e-06	4.43e-06	0.000331	1.49e-05	0.00939041	1.77e-05	0.02817	6.1e-05	0.000481	1.25e-05	0.0659533	0.000165	NA	0.00129506	NA	2.84e-07	0.000814	NA	0.00133957	0.0261228	NA	NA	0.00244945	0.000634	0.063431	NA	NA	0.0100789	0.0185158	NA	0.0183475	NA	0.0822008	NA	NA	NA	NA	NA	NA	NA
GO:0009790~embryonic development	5.67e-28	2.94e-06	8.31e-21	5.33e-07	1.18e-13	9.64e-11	0.00226026	4.1e-06	4.32e-06	0.00112739	NA	0.0120092	0.0701143	0.00109663	0.0155993	0.025738	2.75e-06	0.0277339	0.000599	0.0318539	0.0016483	0.000314	0.0107526	9.31e-05	0.00554163	0.0023944	NA	0.0920046	NA	0.00564792	NA	NA	NA	NA	NA	0.000753	0.0653904	NA	NA	NA	NA	NA	NA	0.0640523	NA
GO:0009888~tissue development	5.64e-29	5.28e-14	1.01e-17	2.6e-07	2.77e-14	9.7e-14	3.35e-08	5.59e-13	0.000665	1.18e-05	NA	0.00261725	NA	0.00085	0.000797	0.0213413	0.00200067	0.0105992	6.35e-05	7.43e-05	0.00461695	0.0391493	0.00123155	0.00911722	NA	0.000338	0.0735047	0.0845511	0.00474502	NA	0.00200373	NA	NA	NA	NA	0.0107441	0.0580805	NA	NA	NA	NA	NA	NA	NA	NA
GO:0030182~neuron differentiation	1.77e-28	1.46e-14	8.5e-09	1.11e-17	6.76e-17	8.23e-06	0.0245572	8.22e-09	0.000203	0.00101434	3.11e-05	NA	2.12e-08	0.000686	0.000157	0.000449	0.00250244	NA	0.0118025	NA	0.00604552	0.000129	0.098187	0.00153096	2.55e-07	NA	NA	NA	0.0727511	0.00085	NA	NA	2.95e-05	NA	0.0132287	0.0198669	NA	NA	NA	NA	0.0299297	NA	NA	NA	NA
GO:0045165~cell fate commitment	2.13e-14	1.56e-08	4.85e-08	4.6e-09	2.39e-08	1.19e-08	0.000316	0.00869747	0.00107962	0.00251494	0.0787759	0.00481121	8.21e-05	0.00236433	0.0201345	0.000499	0.0196018	0.0328599	NA	0.0018795	0.000352	NA	0.000929	NA	0.00210737	NA	NA	NA	0.0115846	0.0115846	NA	0.03716	0.0454853	0.0214177	NA	NA	NA	NA	NA	NA	NA	NA	NA	NA	NA
GO:0045893~positive regulation of transcription, DNA-dependent	1.51e-26	1.33e-11	4.34e-15	0.000122	1.46e-14	4.36e-07	7.28e-07	0.000239	0.00889532	2.3e-06	0.00977286	0.0436655	NA	NA	0.0235743	6.99e-05	NA	3.94e-05	0.00219531	0.0035793	1.08e-07	0.00961113	NA	NA	6.68e-05	0.00592671	0.00347643	0.0394391	NA	NA	NA	NA	NA	NA	NA	NA	NA	NA	0.0335659	NA	0.0350465	0.0319097	NA	NA	NA
GO:0045941~positive regulation of transcription	6.76e-28	4e-11	8.6e-16	0.000384	1.42e-15	1.24e-08	8.66e-07	0.000218	0.0151434	9.74e-06	0.0165824	0.00153372	NA	NA	0.0106516	0.00016	0.0315084	1.26e-05	0.00389077	0.00679021	5.45e-08	0.0150658	NA	NA	1.27e-05	0.0102248	0.00067	0.0501712	0.0981999	NA	NA	NA	NA	NA	NA	NA	NA	NA	0.0462056	NA	0.00444934	0.0445685	NA	NA	NA
GO:0045944~positive regulation of transcription from RNA polymerase II promoter	5.43e-26	1.65e-10	1.36e-13	3.17e-05	1.94e-14	6.27e-08	9.61e-08	0.00102303	0.00477255	2.85e-06	0.0052606	0.0251443	NA	NA	0.0131506	0.000251	0.0970092	9.01e-05	0.00113189	0.00169174	2.1e-07	0.0356589	NA	NA	0.00328854	0.00313821	0.00201805	0.0299199	NA	NA	NA	NA	NA	NA	NA	NA	NA	NA	0.0251024	NA	0.0219474	0.0216494	NA	NA	NA
GO:0048523~negative regulation of cellular process	6.31e-26	7.43e-08	1.96e-11	1.02e-06	5.79e-09	1.8e-05	9.83e-08	0.000179	4.17e-05	0.00837437	0.0111689	0.000294	0.00105481	0.000945	0.00609443	0.00234207	0.00018	0.00119292	NA	0.0244732	0.000999	0.00207151	0.0176669	0.0128677	0.00357436	0.0464043	NA	0.0582526	NA	NA	NA	0.0237787	NA	NA	NA	NA	NA	NA	NA	NA	0.0791957	NA	NA	NA	NA
GO:0051254~positive regulation of RNA metabolic process	2.39e-26	1.56e-11	5.29e-15	0.00013	1.75e-14	4.78e-07	8e-07	0.000255	0.0091596	2.49e-06	0.0100615	0.0447997	NA	NA	0.0242261	7.31e-05	NA	4.15e-05	0.00226518	0.00370767	1.17e-07	0.00985083	NA	NA	6.95e-05	0.00610694	0.00356725	0.0399601	NA	NA	NA	NA	NA	NA	NA	NA	NA	NA	0.0335659	NA	0.03559	0.0324996	NA	NA	NA
GO:0009893~positive regulation of metabolic process	3.56e-24	5.11e-11	1.08e-13	0.00231272	3.75e-14	1.28e-07	7.79e-06	0.00575422	0.00464674	0.00039	0.0052799	0.000278	0.0175796	NA	0.0171681	0.000249	0.00269719	0.000399	0.0172868	0.01052	3.38e-06	0.0483137	NA	NA	0.000129	0.0413648	0.000463	0.0950906	NA	NA	NA	NA	NA	NA	NA	NA	NA	NA	NA	NA	0.0172748	NA	NA	NA	NA
GO:0010604~positive regulation of macromolecule metabolic process	2.15e-23	9.01e-10	4.55e-14	0.00383966	3.62e-15	1.9e-07	1.03e-05	0.00304306	0.0127055	0.000187	0.0141244	0.0024822	0.0131858	NA	0.0117003	0.000148	0.00193248	0.000244	0.0127844	0.00706433	1.46e-06	0.0381999	NA	NA	7.98e-05	0.0312821	0.000308	0.0834054	NA	NA	NA	NA	NA	NA	NA	NA	NA	NA	0.0929039	NA	0.0142105	0.0889047	NA	NA	NA
GO:0010628~positive regulation of gene expression	8.22e-28	7.25e-11	2.79e-16	0.000482	3.02e-15	1.89e-08	1.26e-06	0.000283	0.00369695	1.3e-05	0.0184242	0.00181821	0.0739841	NA	0.0120562	0.000189	0.0337558	1.56e-05	0.00436443	0.00771453	7.47e-08	0.0164863	NA	NA	1.51e-05	0.0114019	0.000757	0.0526686	NA	NA	NA	NA	NA	NA	NA	NA	NA	NA	0.0503392	NA	0.00483786	0.0476539	NA	NA	NA
GO:0042127~regulation of cell proliferation	4.88e-21	3.76e-12	1.66e-07	6.56e-07	5.13e-11	4.48e-05	0.000897	0.000208	3.22e-05	0.000158	0.00663269	0.00332403	0.000245	0.0156351	0.0599723	NA	0.0431717	0.0753227	0.00657682	0.0121318	0.0236078	0.0227312	0.0332442	0.0179405	NA	NA	NA	NA	NA	NA	0.0207111	0.0270547	NA	NA	NA	NA	0.0380418	0.0101849	NA	0.0626915	NA	NA	NA	NA	NA
GO:0045595~regulation of cell differentiation	8.02e-18	3.99e-09	5.44e-12	2.1e-06	1.21e-13	2.98e-05	3.48e-05	0.000485	2.07e-05	0.0118305	0.00719549	0.00888417	0.000137	0.00059	0.000125	0.00270817	0.000204	0.0787893	1.93e-05	0.000425	0.0759661	0.0430653	0.013925	0.0153722	0.0293343	NA	NA	NA	0.0686577	NA	0.00299321	0.00404478	NA	NA	NA	NA	NA	NA	NA	NA	NA	NA	NA	NA	NA
GO:0009891~positive regulation of biosynthetic process	3.01e-25	4.81e-11	1.19e-13	0.000397	1.93e-14	1.4e-07	7.42e-06	0.000981	0.00700139	5.17e-05	0.00781773	0.0010284	NA	NA	0.0217643	0.000423	0.00819592	5.66e-05	0.00759495	0.0142053	3.44e-07	0.0254399	NA	NA	3.54e-05	0.0192305	0.00137052	0.0666661	NA	NA	NA	NA	NA	NA	NA	NA	NA	NA	0.0705025	NA	0.00798561	0.0657626	NA	NA	NA
GO:0010557~positive regulation of macromolecule biosynthetic process	2.31e-25	4.36e-10	2.64e-14	0.000953	4.63e-15	6.64e-08	3.84e-06	0.00062	0.0231678	3.09e-05	0.0252919	0.000723	NA	NA	0.0174888	0.000313	0.00689215	3.67e-05	0.00617861	0.0113269	1.94e-07	0.0216468	NA	NA	2.57e-05	0.0158365	0.00109766	0.0610446	NA	NA	NA	NA	NA	NA	NA	NA	NA	NA	0.06397	NA	0.00674188	0.0583351	NA	NA	NA
GO:0031325~positive regulation of cellular metabolic process	4.01e-24	2.84e-10	3.89e-13	0.00141317	6.19e-15	2.48e-07	3.34e-06	0.00352423	0.0137429	0.000221	0.00382996	0.00072	0.0588891	NA	0.0127753	0.000166	0.00208483	0.000293	0.0136964	0.00773857	1.76e-06	0.0403068	NA	NA	8.9e-05	0.033349	0.000337	0.0859328	NA	NA	NA	NA	NA	NA	NA	NA	NA	NA	0.0960382	NA	0.0152712	0.0925141	NA	NA	NA
GO:0031328~positive regulation of cellular biosynthetic process	1.63e-25	3.89e-11	9.02e-14	0.000366	1.5e-14	1.22e-07	6.59e-06	0.000904	0.00670773	4.71e-05	0.00749201	0.000965	NA	NA	0.0209236	0.0004	0.00794303	5.11e-05	0.00731694	0.0136371	3.1e-07	0.0247088	NA	NA	3.34e-05	0.0185685	0.00131654	0.0656116	NA	NA	NA	NA	NA	NA	NA	NA	NA	NA	0.069084	NA	0.00767037	0.0643547	NA	NA	NA
GO:0045935~positive regulation of nucleobase, nucleoside, nucleotide and nucleic acid metabolic process	3.39e-27	6e-12	8.06e-15	0.000177	1.04e-14	3.71e-08	2.29e-06	0.000432	0.00458505	2.07e-05	0.00513373	0.00239373	NA	NA	0.014725	0.000248	0.00602166	2.62e-05	0.0052585	0.00948221	1.25e-07	0.0190789	NA	NA	2.01e-05	0.0136009	0.000923	0.0569986	NA	NA	NA	NA	NA	NA	NA	NA	NA	NA	0.0563469	NA	0.00591225	0.0531144	NA	NA	NA
GO:0048568~embryonic organ development	4.39e-23	1.35e-07	2.8e-14	0.000239	1.21e-12	2.72e-08	0.0196674	7.08e-06	0.00085	0.00447638	NA	0.0255935	0.0341821	0.00937562	0.0025361	NA	0.000384	NA	1.4e-05	NA	0.00319045	0.00136998	0.0404792	NA	0.00839735	NA	NA	NA	0.0293625	0.0293625	NA	NA	NA	NA	NA	0.0220327	0.00442925	NA	NA	NA	NA	0.0618477	NA	NA	NA
GO:0051173~positive regulation of nitrogen compound metabolic process	2.86e-26	1.25e-11	2.09e-14	0.000236	2.45e-14	5.92e-08	3.47e-06	0.000578	0.00532406	2.86e-05	0.0059556	0.00289589	NA	NA	0.0169094	0.000299	0.0067117	3.29e-05	0.00598607	0.010939	1.78e-07	0.0211169	NA	NA	2.45e-05	0.0153709	0.001061	0.0602272	NA	NA	NA	NA	NA	NA	NA	NA	NA	NA	0.0594434	NA	0.00645789	0.0572716	NA	NA	NA
GO:0000902~cell morphogenesis	2.44e-23	1.21e-12	4.79e-08	2.73e-11	2.59e-12	1.9e-05	0.000397	4.05e-07	0.0701029	0.0481279	3.3e-08	0.0552211	2.26e-05	NA	2.97e-06	NA	7.17e-05	NA	NA	0.000109	0.00171785	0.000363	NA	NA	0.0019291	NA	0.0115252	NA	0.00461336	NA	0.0358082	0.042468	0.00544619	0.0817788	NA	NA	0.00880848	NA	NA	NA	NA	NA	NA	NA	NA
GO:0000904~cell morphogenesis involved in differentiation	2.97e-22	4.59e-11	2.29e-08	1.28e-11	9.74e-14	4.02e-06	0.00268158	2.06e-06	NA	0.011606	2.87e-07	0.016862	0.000705	NA	0.000179	NA	1.18e-05	NA	NA	0.0403365	0.00183034	0.000852	NA	NA	0.00590062	NA	0.0420297	NA	0.0231416	NA	0.0890898	NA	0.01283	0.0420297	0.0944046	NA	0.00308906	NA	NA	NA	NA	NA	NA	NA	NA
GO:0007420~brain development	5.36e-21	9.81e-10	1.48e-08	9.62e-11	6.19e-20	9.82e-06	4.66e-05	0.00337781	2.62e-05	NA	0.000275	0.0446749	6.9e-06	0.000153	0.000129	NA	5.13e-05	NA	0.00379133	NA	0.00119981	0.00262596	NA	0.000232	0.0904337	NA	NA	0.00120268	0.000248	NA	NA	NA	0.0286738	NA	NA	0.0568192	NA	0.041496	NA	NA	NA	NA	NA	NA	NA
GO:0009059~macromolecule biosynthetic process	1.24e-23	0.00338797	7.81e-10	0.000202	9.15e-12	0.0286845	0.0431571	0.000174	0.000143	0.000337	0.0138357	0.0449704	NA	NA	0.00922549	0.0707232	0.00468131	0.00706539	0.0128262	0.0400882	1.32e-05	NA	0.0873576	0.0396748	0.0482216	0.0636701	NA	0.000689	0.0108991	NA	NA	NA	NA	0.00674884	NA	NA	NA	NA	NA	0.0998792	NA	NA	NA	NA	NA
GO:0032989~cellular component morphogenesis	6.01e-22	2.34e-12	3.79e-07	2e-10	5.14e-12	2.03e-06	0.00106207	3.21e-07	0.0228118	0.0250339	1.09e-07	0.0800035	4.17e-05	NA	8.36e-06	NA	0.000131	NA	NA	0.000239	0.000595	0.000649	NA	NA	0.00306306	NA	0.0162181	NA	0.00657691	NA	0.0470085	0.0555234	0.00848916	NA	NA	NA	0.0124488	NA	NA	NA	NA	NA	NA	NA	NA
GO:0032990~cell part morphogenesis	1.03e-19	4.59e-11	9.31e-05	1.64e-10	9.84e-13	0.000185	0.0392185	2.72e-07	0.0276534	0.0470858	1.71e-08	NA	3.43e-06	NA	0.000179	NA	0.00356464	NA	NA	0.000945	0.0115366	0.000852	NA	NA	0.00590062	NA	0.0420297	NA	0.0231416	NA	0.0966389	NA	0.01283	0.0420297	NA	NA	0.0352452	NA	NA	NA	NA	NA	NA	NA	NA
GO:0034645~cellular macromolecule biosynthetic process	2.16e-23	0.00318375	6.7e-10	0.00019	7.85e-12	0.0276286	0.0415652	0.000162	0.000137	0.000318	0.0134512	0.0437538	NA	NA	0.0089256	0.0694206	0.00457466	0.00666184	0.0125174	0.0391039	1.25e-05	NA	0.0862212	0.0379664	0.0474001	0.062407	NA	0.000674	0.0107016	NA	NA	NA	NA	0.00659878	NA	NA	NA	NA	NA	0.0988989	NA	NA	NA	NA	NA
GO:0048858~cell projection morphogenesis	1.39e-20	2.05e-11	5.85e-05	8.63e-11	3.95e-13	0.000132	0.0328916	1.61e-07	0.0244176	0.0406344	1.12e-08	NA	2.66e-06	NA	0.000137	NA	0.00311081	NA	NA	0.000761	0.0097895	0.000711	NA	NA	0.00516007	NA	0.0385037	NA	0.0211425	NA	0.0897117	NA	0.0112659	0.0385037	NA	NA	0.0322592	NA	NA	NA	NA	NA	NA	NA	NA
GO:0003002~regionalization	9.84e-19	7.44e-06	1.77e-15	0.00343608	6.28e-09	5.52e-07	0.011558	0.000512	NA	0.00044	0.0300226	NA	0.0437398	0.00677091	0.0520784	NA	0.0392439	0.00748901	NA	NA	0.0119086	1.87e-07	0.0325867	NA	0.006056	0.00298285	NA	0.0113393	0.0235506	NA	NA	NA	0.0878421	NA	NA	0.00219978	NA	NA	NA	NA	NA	NA	NA	NA	NA
GO:0007267~cell-cell signaling	2.08e-12	7.21e-06	3e-09	0.00016	1.09e-05	1.65e-06	0.00024	7.27e-06	0.0602689	0.00256573	0.0131023	0.0456255	0.079813	0.00177801	NA	0.0365394	NA	0.00694387	NA	0.0199948	NA	NA	NA	0.0294291	NA	NA	NA	NA	NA	NA	1.99e-06	0.0017059	0.0291863	NA	0.0368698	NA	NA	0.0283028	NA	NA	NA	NA	0.0898167	0.0135757	NA
GO:0048598~embryonic morphogenesis	2.18e-24	9.41e-07	4.88e-17	1.39e-07	2.07e-14	1.65e-11	1.63e-05	0.000262	0.00078	0.000478	NA	0.0254103	0.0951447	0.00384854	0.0027841	NA	0.000145	0.0245166	0.008222	NA	NA	0.00576173	0.0819878	NA	0.00332166	0.0178584	NA	0.0300748	NA	0.0604257	NA	NA	NA	NA	NA	0.000657	0.013227	NA	NA	NA	NA	NA	NA	NA	NA
GO:0030030~cell projection organization	1.28e-22	1.25e-10	0.000104	4.35e-10	3.61e-11	0.000627	0.0624674	5.95e-07	0.0755558	NA	5.6e-07	NA	2.72e-05	NA	3.27e-05	0.0463313	0.0110262	NA	NA	0.00556187	0.0431804	0.00379173	NA	0.0355631	0.00216673	NA	0.0125586	NA	0.0489486	NA	0.0389229	NA	0.00609016	0.0863705	NA	NA	0.0731238	NA	NA	NA	NA	NA	NA	NA	NA
GO:0048646~anatomical structure formation involved in morphogenesis	1.67e-22	5.39e-06	8.56e-12	0.00019	2.83e-09	2.34e-14	1.94e-05	0.0011838	1.38e-05	0.000111	NA	NA	NA	NA	0.0030223	0.0642604	0.0158323	NA	0.00870567	0.0414923	0.00393363	7.91e-05	0.0119786	NA	0.0253967	6.23e-05	NA	NA	NA	NA	0.0348003	NA	NA	NA	NA	0.0802503	0.0138289	NA	NA	NA	NA	NA	NA	NA	NA
GO:0048666~neuron development	1.22e-24	3.06e-12	2.19e-06	6.11e-15	6.33e-12	0.0015224	0.0146309	1.31e-06	0.0612709	NA	3.2e-06	NA	1.05e-06	0.0157169	0.00573414	0.0371762	0.00866817	NA	NA	0.0869566	0.00715146	0.00276014	NA	0.0288575	0.000134	NA	0.074163	NA	0.0417274	0.0417274	NA	NA	0.000523	0.074163	NA	NA	0.0626386	NA	NA	NA	NA	NA	NA	NA	NA
GO:0007154~cell communication	4.95e-15	5.17e-10	5.19e-11	1.25e-05	2.38e-06	1.66e-11	0.00223495	3.34e-07	0.0513949	0.00249958	0.0139975	0.0187276	NA	1.27e-05	NA	NA	NA	0.00487693	0.0815241	0.0797536	NA	0.0130379	NA	0.0186671	NA	NA	NA	NA	NA	NA	2.28e-06	0.00686995	0.00371561	NA	0.0058114	0.0880697	NA	0.0575791	NA	NA	NA	NA	NA	0.0023675	NA
GO:0007423~sensory organ development	3.93e-17	9.41e-06	8.61e-06	9.88e-06	1.31e-08	0.0124901	0.0259654	0.000369	0.00113297	0.0826997	NA	NA	NA	0.0111612	0.00334388	0.00389817	0.0545449	NA	1.33e-06	NA	NA	0.0960919	NA	0.0751925	0.0100048	0.00571715	NA	NA	NA	0.00016	NA	0.00150492	0.00282491	NA	NA	0.037379	0.0499311	NA	NA	NA	NA	NA	NA	NA	NA
GO:0010467~gene expression	5.77e-23	0.00385989	9.79e-10	0.000122	1.82e-10	0.0117111	0.0222136	0.000314	2.63e-05	0.00224017	0.0102211	0.0759142	NA	NA	0.0174803	NA	0.00736586	0.00109723	0.0206353	NA	1.23e-05	NA	0.0418861	0.056169	0.0673943	0.0936914	NA	0.00104527	0.0036495	0.0536607	NA	NA	NA	0.0104968	NA	NA	NA	NA	NA	NA	NA	NA	NA	NA	NA
GO:0030900~forebrain development	4.57e-12	7.18e-08	6.01e-10	1.75e-08	1.02e-14	3.48e-05	0.0159684	0.014511	0.0148172	0.0917002	0.00187954	0.00751803	0.000116	0.000224	0.00419344	NA	NA	0.0386816	0.0540483	NA	0.0320375	0.0452561	NA	0.0362651	NA	NA	NA	NA	0.000796	NA	NA	NA	0.0571027	NA	NA	0.0174697	NA	NA	NA	NA	NA	NA	NA	NA	NA
GO:0031175~neuron projection development	7.2e-21	4.87e-09	0.000121	2.71e-09	1.33e-10	0.000223	0.0433482	3.68e-07	NA	0.0512155	3.55e-07	NA	0.000844	NA	0.0105979	0.0174978	0.00385548	NA	NA	NA	0.0126755	0.00968249	NA	0.0910233	0.000528	NA	0.0442023	NA	0.0243777	NA	NA	NA	0.0906513	0.0442023	NA	NA	0.0370872	NA	NA	NA	NA	NA	NA	NA	NA
GO:0048562~embryonic organ morphogenesis	5.78e-22	5.32e-09	3.84e-11	0.00488268	9.24e-10	3.14e-06	NA	7.33e-05	0.0885465	0.0197787	NA	0.0388202	0.0212371	0.00305958	0.0255028	NA	0.0232383	NA	0.00555454	NA	NA	0.00419457	0.0192034	NA	0.00272904	NA	NA	NA	NA	0.0137779	NA	NA	NA	NA	NA	0.0135666	0.00140989	NA	NA	NA	NA	NA	NA	NA	NA
GO:0048667~cell morphogenesis involved in neuron differentiation	5.76e-19	3.61e-11	0.000102	2.12e-11	6.44e-12	6.4e-05	0.0767078	4.57e-07	NA	0.0293484	1.51e-06	NA	0.000393	NA	0.00568118	NA	0.00231503	NA	NA	NA	0.00683466	0.00590108	NA	NA	0.00385604	NA	0.0318235	NA	0.0173792	NA	NA	NA	0.00848842	0.0318235	NA	NA	0.0266141	NA	NA	NA	NA	NA	NA	NA	NA
GO:0048732~gland development	1.06e-23	1.12e-09	1.08e-09	9.11e-09	4.6e-06	2.08e-06	6e-05	4.96e-05	2.19e-06	0.000267	NA	0.000298	NA	0.0499331	NA	0.0133673	0.0337441	NA	0.000948	0.00068	NA	0.0607298	0.0279767	NA	NA	NA	NA	NA	NA	NA	NA	NA	0.0762201	NA	NA	0.013957	NA	0.0099792	0.0909683	NA	NA	0.00427793	NA	NA	NA
GO:0001501~skeletal system development	1.9e-20	1.15e-10	3.91e-22	0.00073	8.93e-06	3.26e-10	1.32e-06	6.09e-06	0.0577987	0.00232771	0.0123573	0.0103171	0.00017	1.01e-05	NA	NA	0.0654776	0.0270688	0.00365219	0.000519	NA	NA	0.000483	0.00341422	NA	0.00115713	0.0710999	NA	NA	NA	NA	NA	NA	NA	NA	0.0676274	NA	NA	NA	NA	NA	NA	NA	NA	NA
GO:0006928~cell motion	2.25e-22	4.1e-11	3.12e-06	3.32e-09	2.68e-13	1.81e-05	0.0157339	1.58e-05	0.0263347	0.00056	1.71e-05	0.090694	0.000113	NA	8.78e-05	NA	0.00184479	NA	NA	NA	0.00403986	0.00622467	0.0851533	0.0666258	NA	NA	NA	NA	0.000621	NA	0.0725324	0.0194033	0.0526006	NA	NA	NA	0.0930555	0.0152945	NA	NA	NA	NA	NA	NA	NA
GO:0007409~axonogenesis	3.94e-18	6.68e-10	3.76e-05	7.4e-11	9.68e-13	2.92e-05	NA	1.36e-06	NA	0.0205919	7.2e-07	NA	0.00029	NA	0.00384679	NA	0.00169001	NA	NA	NA	0.00464218	0.00434198	NA	NA	0.00282612	NA	0.0259629	NA	0.0141049	NA	NA	NA	0.0547023	0.0259629	NA	NA	0.0216753	NA	NA	NA	NA	NA	NA	NA	NA
GO:0044249~cellular biosynthetic process	3.09e-18	0.0459616	4.91e-09	3.12e-05	1.42e-08	0.0693047	0.013845	0.000179	0.00208872	0.000236	0.0364726	0.0472155	NA	NA	0.0629397	0.0578373	0.0193549	0.00439908	0.0552369	0.027033	0.000161	NA	0.0833986	NA	0.060547	0.0282102	NA	0.00260865	0.0337746	NA	NA	NA	NA	0.008607	NA	NA	NA	NA	NA	NA	NA	NA	NA	NA	NA
GO:0048812~neuron projection morphogenesis	1.6e-19	2.1e-10	7.56e-05	1.94e-10	3.64e-12	5.05e-05	0.0696729	3.27e-07	NA	0.0263792	6.85e-08	NA	0.000423	NA	0.0050495	NA	0.00210429	NA	NA	NA	0.00608065	0.00537725	NA	NA	0.00350939	NA	0.0299202	NA	0.0163129	NA	NA	NA	0.0626367	0.0299202	NA	NA	0.0250087	NA	NA	NA	NA	NA	NA	NA	NA
GO:0000122~negative regulation of transcription from RNA polymerase II promoter	1.13e-13	0.00150748	2.16e-09	2.79e-05	1.24e-07	5.65e-05	0.000201	0.00376442	0.00553863	0.0608247	NA	0.000694	0.0744252	NA	0.062619	0.000271	NA	0.0168405	NA	NA	4.54e-05	NA	0.037477	0.0153074	NA	0.0268978	0.0490516	NA	NA	0.0271478	NA	NA	NA	NA	NA	NA	NA	NA	NA	NA	NA	NA	NA	NA	NA
GO:0007166~cell surface receptor linked signal transduction	2.59e-10	8.09e-05	2.35e-10	0.000391	0.000106	1.97e-08	0.00124661	0.000768	0.0153124	0.000264	0.0187297	0.000552	NA	0.0027595	NA	0.0397679	NA	0.0772032	NA	0.025482	NA	0.0215425	NA	NA	NA	NA	NA	NA	NA	NA	0.000153	NA	NA	NA	0.03582	0.0938322	NA	NA	NA	NA	NA	NA	NA	NA	NA
GO:0009058~biosynthetic process	2.53e-17	0.049774	2.24e-08	6.48e-05	5.32e-08	0.0959533	0.0222989	0.00037	0.00302346	0.000439	0.0225307	0.0627749	NA	NA	0.0806004	0.0710427	0.0236154	0.0058004	0.0672563	0.0358333	0.000271	NA	0.0959417	NA	0.0719202	0.0362239	NA	0.00316564	0.0396126	NA	NA	NA	0.0819191	0.0108228	NA	NA	NA	0.080799	NA	NA	NA	NA	NA	NA	NA
GO:0035295~tube development	6.85e-19	1.13e-08	3.36e-09	1.25e-05	1.2e-07	4.3e-06	3.58e-06	0.000449	0.0479764	0.0069232	NA	0.00138445	0.0533105	0.083401	NA	NA	NA	0.0745845	0.0211068	0.000346	NA	0.0161929	NA	0.00917937	NA	NA	0.062181	NA	NA	NA	7.69e-05	NA	NA	NA	NA	0.0347399	0.0523877	NA	0.000553	NA	NA	NA	NA	NA	NA
GO:0051960~regulation of nervous system development	1.71e-13	1.25e-12	6.77e-09	7.37e-07	2.19e-07	0.0247337	0.0098703	0.00894125	8.94e-05	0.0692941	0.0113942	0.0313995	0.00406232	NA	NA	0.006136	NA	NA	0.043543	0.0986535	NA	0.00331116	0.000947	NA	NA	NA	NA	NA	NA	NA	0.00697807	NA	NA	NA	NA	0.0270373	NA	NA	0.0940689	NA	NA	NA	NA	NA	NA
GO:0060284~regulation of cell development	2.03e-13	4.06e-12	2.78e-10	1.34e-06	6.11e-08	0.0310763	0.0516675	0.00247621	0.000125	0.0189858	0.0138124	NA	0.000365	0.0338843	0.0246932	0.000671	NA	0.0659598	0.000424	NA	NA	0.00405026	0.0187575	NA	NA	NA	NA	NA	NA	NA	0.00835184	NA	0.0523395	NA	NA	NA	NA	NA	NA	NA	NA	NA	NA	NA	NA
GO:0001763~morphogenesis of a branching structure	3.86e-12	2.26e-08	5.19e-08	8.15e-10	1.97e-05	0.000341	0.000116	0.000721	0.00675541	0.0461039	0.0594016	0.00269413	0.00694466	NA	NA	0.0397665	0.0144346	NA	0.00273095	0.0101608	NA	0.00205081	NA	NA	NA	NA	NA	NA	NA	NA	NA	NA	NA	NA	NA	0.0950985	NA	NA	0.0578049	NA	NA	NA	NA	NA	NA
GO:0007507~heart development	2.04e-11	0.00117949	7.86e-09	0.000826	0.00151486	6.3e-06	0.0469829	0.000672	0.0314657	0.00306232	NA	0.000577	NA	0.00758319	NA	NA	NA	0.00950998	0.0893814	NA	0.00228234	0.0102971	NA	NA	0.00678566	NA	NA	NA	0.00183275	NA	NA	NA	NA	NA	NA	NA	NA	NA	NA	NA	NA	NA	NA	NA	NA
GO:0009890~negative regulation of biosynthetic process	1.62e-12	0.0124537	7.12e-07	7.55e-06	4.91e-06	0.0014788	0.000439	0.000351	0.044529	0.0596147	NA	0.00388027	NA	NA	0.0911504	0.00447187	NA	0.0285242	NA	NA	0.0004	NA	NA	0.000765	NA	NA	0.0282707	0.0426057	0.0841634	0.0841634	NA	NA	NA	NA	NA	NA	NA	NA	NA	NA	NA	NA	0.0111262	NA	NA
GO:0031324~negative regulation of cellular metabolic process	4.69e-12	0.0273688	1.43e-06	2.68e-05	2.47e-05	0.00028	9.99e-05	0.000289	0.063687	0.0371172	NA	0.00736848	NA	NA	0.0428545	0.0073662	NA	0.0145928	NA	NA	0.000877	NA	NA	0.00247607	0.0530842	NA	0.0383148	0.0528626	NA	NA	NA	NA	NA	NA	NA	NA	NA	NA	NA	NA	NA	NA	0.0205758	NA	NA
GO:0045892~negative regulation of transcription, DNA-dependent	1.13e-14	0.00320056	8.73e-09	1.19e-06	9.58e-07	0.000487	0.00158863	0.000319	0.0148434	0.0140985	NA	0.00300425	NA	NA	0.0328772	0.00100301	0.0749696	0.0358082	NA	NA	3.76e-05	NA	0.062779	0.0326975	NA	0.0552217	0.0813241	NA	NA	0.0459533	NA	NA	NA	NA	NA	NA	NA	NA	NA	NA	NA	NA	NA	NA	NA
GO:0051093~negative regulation of developmental process	2.98e-11	5.79e-08	1.78e-06	0.000893	5.88e-07	4.76e-05	3.04e-05	0.00333785	0.000636	NA	0.00555982	0.0207966	0.000881	0.00786627	NA	0.00245639	0.00426534	NA	0.0914325	0.0472508	NA	NA	NA	NA	0.0593937	NA	NA	NA	NA	NA	0.0156904	NA	NA	NA	NA	NA	NA	NA	NA	NA	NA	NA	NA	NA	NA
GO:0051172~negative regulation of nitrogen compound metabolic process	9.92e-13	0.00714477	7.65e-07	3.2e-06	1.62e-06	0.000815	0.000214	0.00017	0.0348651	0.0143403	NA	0.0105986	NA	NA	0.0728379	0.00319172	NA	0.0206963	NA	NA	0.000235	NA	0.0990204	0.00321196	0.0323364	NA	NA	0.0368754	0.0733881	0.0733881	NA	NA	NA	NA	NA	NA	NA	NA	NA	NA	NA	NA	0.0697914	NA	NA
GO:0051253~negative regulation of RNA metabolic process	1.43e-14	0.00335128	9.83e-09	1.27e-06	1.04e-06	0.000511	0.00166075	0.000335	0.0151671	0.0145146	NA	0.00310181	NA	NA	0.0335514	0.00103245	0.0758154	0.0373485	NA	NA	3.93e-05	NA	0.0634986	0.0341143	NA	0.0560942	0.0822343	NA	NA	0.0464925	NA	NA	NA	NA	NA	NA	NA	NA	NA	NA	NA	NA	NA	NA	NA
GO:0001503~ossification	1.09e-06	3.95e-08	5.78e-07	0.00594716	0.00175339	1.2e-06	0.0024201	0.00217686	NA	NA	0.0442816	0.0131188	NA	0.000924	NA	NA	NA	0.0231469	0.0236102	0.0064693	NA	NA	0.00866669	NA	NA	0.0357317	NA	NA	NA	NA	NA	NA	NA	NA	NA	NA	NA	NA	NA	NA	NA	NA	0.0935326	NA	NA
GO:0001568~blood vessel development	1.07e-15	5.37e-06	1.79e-07	0.0257255	1.47e-06	1.39e-05	0.020759	0.0186532	0.000898	3.5e-06	NA	NA	NA	0.00094	0.0713001	NA	NA	NA	0.0171591	NA	0.00336394	0.00143386	0.0413974	NA	NA	NA	NA	NA	NA	NA	NA	NA	NA	NA	NA	NA	0.0454877	NA	NA	NA	NA	NA	NA	NA	NA
GO:0001944~vasculature development	1.32e-17	2.17e-07	2.53e-07	0.0281755	1.96e-06	1.71e-05	0.00657663	0.0207456	0.00100165	5.46e-07	NA	NA	NA	0.00102848	0.0754817	NA	NA	NA	0.0182951	NA	0.00373121	0.00156784	0.0432578	NA	NA	NA	NA	NA	NA	NA	NA	NA	NA	NA	NA	NA	0.047519	NA	NA	NA	NA	NA	NA	NA	NA
GO:0006807~nitrogen compound metabolic process	6.4e-14	NA	2.61e-06	2.62e-05	1.05e-07	NA	0.038266	0.00166009	0.00176177	0.00387027	0.0145583	0.087031	NA	NA	0.0616254	0.0902819	0.0298931	0.0106306	0.0162369	0.0907157	0.000183	NA	NA	NA	0.0880369	NA	NA	0.00399254	0.0478672	NA	NA	NA	NA	0.0142049	NA	NA	NA	NA	NA	NA	NA	NA	NA	NA	NA
GO:0007610~behavior	1.04e-13	0.00767156	9e-07	0.00176866	7.81e-06	0.0107781	1.28e-05	0.0233533	NA	0.000259	0.000257	0.0396576	0.000998	0.00589921	NA	0.0821053	NA	NA	NA	0.0146766	NA	NA	NA	0.0646308	0.0331636	NA	NA	NA	NA	NA	NA	NA	NA	NA	NA	NA	NA	0.0972969	NA	NA	NA	NA	NA	7.29e-05	NA
GO:0009792~embryonic development ending in birth or egg hatching	9.39e-18	0.00137544	1.77e-12	0.000147	8.67e-07	2.97e-10	0.0339268	0.00029	0.000299	0.0549348	NA	NA	NA	9.53e-05	NA	0.0917614	NA	NA	0.00240979	NA	0.00814794	0.0103419	0.0179983	0.0277773	NA	0.006479	NA	NA	NA	0.0811762	NA	NA	NA	NA	NA	NA	NA	NA	NA	NA	NA	NA	NA	NA	NA
GO:0010558~negative regulation of macromolecule biosynthetic process	4.77e-12	0.00959566	3.78e-07	5.03e-06	2.91e-06	0.0011164	0.000313	0.00025	0.0396719	0.0514554	NA	0.0031555	NA	NA	0.0820124	0.00381229	NA	0.0245619	NA	NA	0.000311	NA	NA	0.0218236	NA	NA	0.0256567	0.0397861	0.0788776	0.0788776	NA	NA	NA	NA	NA	NA	NA	NA	NA	NA	NA	NA	0.0765191	NA	NA
GO:0010629~negative regulation of gene expression	8.15e-12	0.00300633	2.72e-07	4.08e-06	5.04e-07	0.000238	0.000977	0.000209	0.0373645	0.04765	NA	0.00283466	NA	NA	0.0776254	0.000518	NA	0.00332069	NA	NA	0.000273	NA	NA	0.0166589	NA	NA	NA	0.0384054	0.0762776	0.0762776	NA	NA	NA	NA	NA	NA	NA	NA	NA	NA	NA	NA	NA	NA	NA
GO:0016481~negative regulation of transcription	2.11e-13	0.00412009	2.22e-07	1.4e-06	5.49e-07	0.000456	0.000438	8.41e-05	0.0274995	0.032014	NA	0.00747335	NA	NA	0.058498	0.00230727	NA	0.0137604	NA	NA	0.000141	NA	0.0871512	0.0121678	NA	0.0863263	NA	0.0321189	0.0643427	0.0643427	NA	NA	NA	NA	NA	NA	NA	NA	NA	NA	NA	NA	NA	NA	NA
GO:0031327~negative regulation of cellular biosynthetic process	1.13e-12	0.0116849	6.06e-07	6.84e-06	4.32e-06	0.00138028	0.000404	0.000323	0.0432844	0.057506	NA	0.00368823	NA	NA	0.0888209	0.00429983	NA	0.0266503	NA	NA	0.000376	NA	NA	0.000684	NA	NA	0.0276042	0.0418936	0.0828314	0.0828314	NA	NA	NA	NA	NA	NA	NA	NA	NA	NA	NA	NA	0.0799621	NA	NA
GO:0034641~cellular nitrogen compound metabolic process	5.01e-14	NA	3.41e-06	8.01e-05	1.88e-07	NA	0.0403433	0.001766	0.00336814	0.00240504	0.0244951	0.0681299	NA	NA	0.0865469	0.0754088	0.0250319	0.00812014	0.0319453	0.0732999	0.000316	NA	0.0999468	NA	0.0756191	NA	NA	0.00335152	0.0415079	NA	NA	NA	0.0865688	0.0115744	NA	NA	NA	0.0949834	NA	NA	NA	NA	NA	NA	NA
GO:0043009~chordate embryonic development	2.54e-17	0.00126355	1.39e-12	0.000136	7.52e-07	2.53e-10	0.0323473	0.000266	0.000282	0.0529294	NA	NA	NA	9.05e-05	NA	0.0897927	NA	NA	0.00231265	NA	0.00779435	0.0100128	0.0175528	0.02714	NA	0.00622923	NA	NA	NA	0.07986	NA	NA	NA	NA	NA	NA	NA	NA	NA	NA	NA	NA	NA	NA	NA
GO:0045597~positive regulation of cell differentiation	5.94e-07	3.73e-05	4.26e-07	0.000192	2.46e-08	0.00995542	NA	0.0638518	0.016776	0.0259028	NA	0.0477223	NA	0.00386905	NA	0.0097133	NA	0.0799266	4.1e-05	0.000396	NA	NA	0.0224497	0.0751925	NA	NA	0.0296076	NA	0.0161381	NA	0.0799266	0.0896607	0.0620129	NA	NA	NA	NA	NA	NA	NA	NA	NA	NA	NA	NA
GO:0045934~negative regulation of nucleobase, nucleoside, nucleotide and nucleic acid metabolic process	6.75e-13	0.00664677	6.48e-07	2.87e-06	1.4e-06	0.000754	0.000751	0.000155	0.0337868	0.0418518	NA	0.0101201	NA	NA	0.0707609	0.00305709	NA	0.0197937	NA	NA	0.000219	NA	0.0973558	0.00302926	NA	NA	NA	0.0362035	0.0721161	0.0721161	NA	NA	NA	NA	NA	NA	NA	NA	NA	NA	NA	NA	0.0681435	NA	NA
GO:0048514~blood vessel morphogenesis	3.77e-15	3.34e-06	1.88e-06	0.0114237	7.84e-07	1.68e-05	0.0305528	0.0279053	0.00320423	4.8e-06	NA	NA	NA	0.000429	0.043032	NA	NA	NA	0.0728759	NA	0.0489811	0.000659	0.0282399	NA	NA	NA	NA	NA	NA	NA	NA	0.0779385	NA	NA	NA	NA	0.0310948	NA	NA	NA	NA	NA	NA	NA	NA
GO:0051094~positive regulation of developmental process	1.34e-10	1.95e-07	4.09e-09	0.000106	8.11e-10	0.00109683	NA	NA	0.0283269	0.0120496	0.0300226	0.0772417	NA	0.00677091	0.0520784	0.016662	NA	NA	0.000107	0.000986	NA	NA	0.0325867	NA	0.053921	NA	0.0427492	NA	0.0235506	NA	NA	NA	0.0878421	NA	NA	NA	NA	NA	NA	NA	NA	NA	NA	NA	NA
GO:0060348~bone development	1.13e-06	1.21e-07	2.2e-07	0.00126882	0.0030105	2.71e-06	0.00384446	0.0034651	NA	NA	0.0536435	0.0174533	NA	0.00126019	NA	0.0358109	NA	0.00199931	0.0288031	0.00868588	NA	NA	0.0106486	NA	NA	0.0434023	NA	NA	NA	NA	NA	NA	NA	NA	NA	NA	NA	NA	NA	NA	NA	NA	0.0997309	NA	NA
GO:0060429~epithelium development	4.61e-14	1.67e-08	0.000249	4.06e-09	2.42e-05	5.52e-06	2.67e-05	3.63e-06	0.00963357	0.00783043	NA	0.00841063	NA	NA	NA	0.0307792	NA	0.078729	0.00032	0.000398	NA	NA	NA	NA	NA	NA	NA	NA	NA	NA	0.0110185	NA	NA	NA	NA	0.0367859	NA	NA	NA	NA	NA	0.0759038	NA	NA	NA
GO:0000003~reproduction	6.2e-06	0.0298465	7.27e-05	0.00031	0.00352809	0.000738	3.21e-05	NA	0.000574	0.000606	NA	0.000564	0.0386055	0.0254749	0.0108712	0.00441002	0.0621668	NA	NA	NA	NA	NA	NA	NA	NA	NA	NA	NA	NA	NA	NA	0.024526	NA	NA	NA	NA	NA	0.0527138	0.0572254	NA	NA	NA	NA	NA	NA
GO:0002009~morphogenesis of an epithelium	3.79e-13	8.1e-07	2.25e-06	1.56e-10	4.58e-05	6.38e-07	2.17e-05	0.000121	0.0162733	0.00504083	NA	0.00849208	NA	NA	NA	0.00941457	NA	NA	0.00677583	0.00338867	NA	NA	NA	NA	NA	NA	NA	NA	NA	NA	0.0181501	NA	NA	NA	NA	NA	NA	NA	NA	NA	NA	NA	NA	NA	NA
GO:0006139~nucleobase, nucleoside, nucleotide and nucleic acid metabolic process	6.03e-14	0.0608468	7.65e-07	0.00436916	2.3e-08	NA	0.0864438	0.00286865	0.00139671	0.00298834	0.0569097	NA	NA	NA	0.0478163	0.0954914	0.015603	0.0117048	0.0183422	NA	0.000265	NA	NA	NA	NA	0.0943309	NA	0.00212004	0.0284263	NA	NA	NA	NA	0.00671863	NA	NA	NA	NA	NA	NA	NA	NA	NA	NA	NA
GO:0007167~enzyme linked receptor protein signaling pathway	1.01e-23	1.16e-07	1.13e-19	1.67e-05	5.47e-06	1.64e-09	8.16e-07	2.28e-05	0.0520756	0.00810471	0.0550322	3.65e-05	NA	0.0131319	NA	NA	NA	NA	NA	0.0163913	NA	0.000205	NA	NA	NA	0.00705875	NA	NA	NA	NA	NA	NA	0.0249861	NA	NA	0.0763487	NA	NA	NA	NA	NA	NA	NA	NA	NA
GO:0007411~axon guidance	7.22e-19	1.37e-09	0.000118	3.33e-07	1.54e-10	6.6e-07	NA	1.55e-07	NA	0.0249288	0.000255	0.0759265	0.000763	NA	0.0067571	NA	0.00906678	NA	NA	0.0481941	0.00780778	NA	NA	NA	NA	NA	NA	NA	0.00529823	NA	NA	NA	NA	NA	NA	NA	NA	NA	NA	NA	NA	NA	NA	NA	NA
GO:0009892~negative regulation of metabolic process	4.76e-11	0.0218321	1.86e-06	6.62e-05	2.33e-05	0.000166	6.89e-05	0.000665	0.0821482	0.0549513	NA	0.00317616	NA	NA	0.0584462	0.00203385	NA	0.00444286	NA	NA	0.0015412	NA	NA	0.00369319	0.0656972	NA	0.0477385	0.0618661	NA	NA	NA	NA	NA	NA	NA	NA	NA	NA	NA	NA	NA	NA	0.0254161	NA	NA
GO:0009987~cellular process	2.35e-16	0.0320427	3.7e-05	4.89e-06	0.000381	0.0236594	0.00303916	0.000348	NA	0.0025063	NA	NA	0.00822194	NA	0.0749966	NA	NA	0.0120106	NA	NA	0.0442463	0.0746272	NA	NA	0.0834991	NA	0.0723483	0.0610551	NA	0.0455211	NA	NA	0.0103341	0.0723483	0.00953681	NA	NA	NA	NA	NA	NA	NA	NA	NA	NA
GO:0016055~Wnt receptor signaling pathway	1.54e-12	0.00407305	8.29e-08	0.01202	5.38e-09	5.25e-07	2.1e-07	1.73e-06	4.82e-05	0.0507564	NA	NA	NA	0.02336	0.014552	0.0426894	NA	0.0303022	NA	0.0791477	NA	0.028669	NA	NA	0.0216911	NA	NA	0.0961284	NA	NA	NA	NA	NA	NA	NA	NA	NA	NA	NA	NA	0.0816931	NA	NA	NA	NA
GO:0022414~reproductive process	1.1e-05	0.0285353	6.6e-05	0.000291	0.00331408	0.000695	2.96e-05	NA	0.000551	0.000573	NA	0.000536	0.0378212	0.0249497	0.0105169	0.0191021	0.061207	NA	NA	NA	NA	NA	NA	NA	NA	NA	NA	NA	NA	NA	NA	0.023919	NA	NA	NA	NA	NA	0.0518679	0.0559094	NA	NA	NA	NA	NA	NA
GO:0048729~tissue morphogenesis	1.82e-18	4.11e-06	1.25e-07	7.55e-10	1.83e-07	2.01e-07	4.71e-05	0.0010249	0.00614914	0.00421249	NA	0.0245851	NA	0.0697187	NA	0.00296082	0.00492846	NA	0.00190437	0.00158052	NA	NA	NA	NA	NA	NA	NA	NA	NA	NA	0.0524296	NA	NA	NA	NA	NA	NA	NA	NA	NA	NA	NA	NA	NA	NA
GO:0050767~regulation of neurogenesis	2.26e-12	3.86e-10	9.94e-08	2.79e-07	5.43e-07	0.0758351	0.0290836	0.00557336	5.19e-05	NA	0.00835116	NA	0.00269578	NA	0.0952911	0.00446419	NA	NA	0.0353828	NA	NA	0.00239511	0.0131902	NA	NA	NA	NA	NA	NA	NA	0.00466215	NA	NA	NA	NA	NA	NA	NA	NA	NA	NA	NA	NA	NA	NA
GO:0065008~regulation of biological quality	5.35e-14	0.000528	9.56e-08	0.00369701	0.0495095	0.00883817	0.000753	0.0305082	NA	NA	0.0611878	0.0136533	0.0970185	0.000636	NA	1.17e-05	0.0787811	NA	NA	0.0451741	NA	NA	NA	0.0643408	0.0429294	0.0352414	NA	NA	NA	NA	0.0742957	0.0966673	NA	NA	0.00263159	NA	NA	NA	NA	NA	NA	NA	NA	NA	NA
GO:0001654~eye development	3.41e-07	0.0361545	0.0026758	0.00439097	0.040894	NA	0.0125121	0.0113513	0.000118	NA	NA	NA	NA	0.033108	0.0238977	0.00722047	NA	NA	0.00517965	NA	NA	NA	NA	NA	NA	NA	NA	NA	NA	NA	NA	0.000189	0.005652	NA	NA	NA	NA	NA	NA	NA	NA	NA	NA	NA	NA
GO:0001655~urogenital system development	4.13e-09	0.00711753	3.25e-07	0.000485	0.00191557	0.000777	0.000303	0.000261	5.41e-06	NA	NA	0.000576	NA	NA	NA	3.11e-05	NA	NA	0.0424873	0.0154178	NA	NA	NA	NA	NA	NA	NA	NA	NA	NA	NA	NA	NA	NA	NA	NA	NA	NA	NA	NA	NA	0.0249308	NA	NA	NA
GO:0010605~negative regulation of macromolecule metabolic process	5.61e-11	0.0149722	7.17e-07	3.81e-05	1.1e-05	9.74e-05	0.000143	0.000401	0.0703717	NA	NA	0.00227963	NA	NA	0.0484051	0.00154713	NA	0.0032906	NA	NA	0.00109299	NA	NA	0.0550717	NA	NA	0.0417487	0.0562018	NA	NA	NA	NA	NA	NA	NA	NA	NA	NA	NA	NA	NA	NA	NA	NA	NA
GO:0035239~tube morphogenesis	1.55e-12	7.12e-07	1.12e-05	2.46e-06	0.000223	4.12e-05	1.97e-05	0.0159251	0.0157793	0.0967602	NA	0.0450839	NA	NA	NA	0.0694181	NA	NA	0.00656209	0.000356	NA	0.0472213	NA	NA	NA	NA	NA	NA	NA	NA	0.00219039	NA	NA	NA	NA	NA	NA	NA	0.0878576	NA	NA	NA	NA	NA	NA
GO:0035270~endocrine system development	4.18e-12	1.77e-06	0.000105	0.0130696	0.000225	NA	NA	NA	0.020857	0.0110028	NA	0.000344	NA	NA	NA	NA	0.00498954	0.00877993	0.000556	NA	NA	0.00939805	NA	NA	NA	NA	NA	NA	NA	NA	NA	NA	0.000609	NA	NA	0.00381614	NA	NA	NA	NA	NA	NA	NA	NA	NA
GO:0040011~locomotion	6.87e-11	8.85e-05	0.000433	6.66e-06	8.01e-08	NA	0.0150458	0.0373158	NA	0.00874914	0.00563955	0.0886388	6.6e-05	0.0279787	0.00298158	NA	0.015717	NA	NA	NA	NA	0.0371846	NA	NA	NA	NA	NA	NA	NA	NA	NA	0.067655	NA	NA	NA	NA	0.0917655	0.0842111	NA	NA	NA	NA	NA	NA	NA
GO:0045596~negative regulation of cell differentiation	4.35e-11	5.21e-05	2.1e-05	0.000244	2.02e-06	0.000421	0.000203	0.00481087	0.0186041	NA	NA	NA	0.000445	0.00431838	NA	0.0773325	0.00231503	NA	0.0629134	0.0274226	NA	NA	NA	NA	NA	NA	NA	NA	NA	NA	0.00963072	NA	NA	NA	NA	NA	NA	NA	NA	NA	NA	NA	NA	NA	NA
GO:0048754~branching morphogenesis of a tube	8.58e-07	1.28e-06	1.51e-07	4.07e-05	0.00526293	0.00512614	0.00135855	0.00837617	0.00295476	NA	NA	0.00920778	NA	NA	NA	0.0230818	NA	NA	0.001171	0.00449565	NA	NA	NA	NA	NA	NA	NA	NA	NA	NA	NA	NA	NA	NA	NA	0.0840079	NA	NA	0.0497434	NA	NA	NA	NA	NA	NA
GO:0003006~reproductive developmental process	2.57e-05	0.0119731	4.98e-05	0.00217971	0.00135124	0.000798	3.58e-06	0.0770194	0.00880723	0.027154	NA	0.00755619	NA	0.0120004	0.0856532	0.0287894	0.00657104	NA	NA	0.0687387	NA	NA	NA	NA	NA	NA	NA	NA	NA	NA	NA	NA	NA	NA	NA	NA	NA	NA	NA	NA	NA	NA	NA	NA	NA
GO:0008284~positive regulation of cell proliferation	2.32e-15	7.76e-10	2.79e-05	0.00327453	8.58e-06	0.0612202	0.0394012	0.0356405	0.00176201	8.34e-05	NA	0.00200466	NA	0.0145958	0.0254142	NA	0.065075	NA	NA	0.0815564	NA	NA	0.054377	0.0085488	NA	NA	NA	NA	NA	NA	NA	NA	NA	NA	NA	NA	0.0596425	NA	NA	NA	NA	NA	NA	NA	NA
GO:0008285~negative regulation of cell proliferation	1.06e-07	6.1e-05	3.67e-05	0.0185661	3.12e-06	4.45e-05	0.014216	0.0437775	0.00497022	NA	0.000679	NA	NA	0.062701	NA	NA	NA	NA	0.0900635	NA	0.0659554	NA	0.0354303	NA	NA	NA	NA	NA	NA	NA	0.0370894	0.0439655	NA	NA	NA	NA	NA	NA	NA	NA	NA	NA	NA	NA	NA
GO:0016477~cell migration	8.42e-12	4.48e-06	0.000296	6.99e-07	3.2e-08	NA	0.0606642	0.0557806	0.037875	0.000869	0.00685889	NA	0.00111602	0.070742	0.000348	NA	0.00504472	NA	NA	NA	NA	0.0125548	NA	NA	NA	NA	NA	NA	NA	NA	NA	NA	NA	0.0525188	NA	NA	NA	0.0381643	NA	NA	NA	NA	NA	NA	NA
GO:0048705~skeletal system morphogenesis	9.94e-12	2.71e-06	9.63e-13	0.00194699	0.000984	5.25e-07	0.0277049	0.00522764	NA	0.0507564	NA	0.0224967	NA	0.00166473	NA	NA	0.0155484	NA	0.0344098	NA	NA	NA	NA	NA	NA	0.000472	NA	NA	NA	NA	NA	NA	NA	NA	NA	NA	NA	NA	NA	NA	NA	NA	NA	NA	NA
GO:0048870~cell motility	1.07e-09	2.71e-05	0.00130595	5.03e-07	3.24e-07	NA	0.0394012	0.0976254	0.0573107	0.00228223	0.00195041	NA	0.00165287	0.0944479	0.000846	NA	0.00803338	NA	NA	NA	NA	0.0196349	NA	NA	NA	NA	NA	NA	NA	NA	NA	NA	NA	0.0706659	NA	NA	NA	0.0462867	NA	NA	NA	NA	NA	NA	NA
GO:0051216~cartilage development	1.77e-10	3.3e-05	1.39e-10	0.0991785	4.26e-06	1.11e-07	5.4e-06	0.0294328	NA	0.0136559	NA	0.0508551	NA	0.00886583	NA	NA	NA	0.0100447	NA	0.0318527	NA	NA	0.000144	NA	NA	0.00135574	NA	NA	NA	NA	NA	NA	NA	NA	NA	NA	NA	NA	NA	NA	NA	NA	NA	NA	NA
GO:0051674~localization of cell	1.07e-09	2.71e-05	0.00130595	5.03e-07	3.24e-07	NA	0.0394012	0.0976254	0.0573107	0.00228223	0.00195041	NA	0.00165287	0.0944479	0.000846	NA	0.00803338	NA	NA	NA	NA	0.0196349	NA	NA	NA	NA	NA	NA	NA	NA	NA	NA	NA	0.0706659	NA	NA	NA	0.0462867	NA	NA	NA	NA	NA	NA	NA
GO:0001525~angiogenesis	1.71e-11	4.1e-07	5.5e-06	0.0129813	0.000203	6.04e-05	0.00636578	0.0275736	0.000743	0.00162312	NA	NA	NA	NA	0.0965099	NA	NA	NA	0.0358733	NA	NA	0.00244704	NA	NA	NA	NA	NA	NA	NA	NA	NA	NA	NA	NA	NA	NA	NA	NA	NA	NA	NA	NA	NA	NA	NA
GO:0001822~kidney development	2.53e-07	0.00814293	4.96e-06	0.0367124	0.00941874	0.00121896	0.0146613	0.0135156	0.000326	NA	NA	0.00152675	NA	NA	NA	0.00246951	NA	NA	0.0240265	0.0563527	NA	NA	NA	NA	NA	NA	NA	NA	NA	NA	NA	NA	NA	NA	NA	NA	NA	NA	NA	NA	NA	NA	NA	NA	NA
GO:0007169~transmembrane receptor protein tyrosine kinase signaling pathway	2.84e-17	1.47e-05	1.29e-12	6.35e-06	0.000521	1.32e-05	9.93e-07	5.93e-06	NA	0.0347228	NA	0.0121121	NA	NA	NA	NA	NA	NA	NA	NA	NA	0.00684036	NA	0.0723703	NA	NA	NA	NA	NA	NA	NA	NA	NA	NA	0.0816059	0.0359033	NA	NA	NA	NA	NA	NA	NA	NA	NA
GO:0009952~anterior/posterior pattern formation	4.41e-10	0.0328967	1.07e-08	0.00393569	0.000521	0.000146	0.011285	0.000347	NA	0.00298949	0.0843652	NA	NA	NA	NA	NA	NA	NA	NA	NA	NA	0.000248	NA	NA	NA	0.00902009	NA	0.00593621	NA	NA	NA	NA	NA	NA	NA	NA	NA	NA	NA	NA	NA	NA	NA	NA	NA
GO:0022612~gland morphogenesis	1.42e-13	5.36e-07	4.82e-06	9.97e-08	0.00340773	3.78e-05	0.000859	5.9e-07	0.00221197	NA	NA	0.00696358	NA	NA	NA	0.00123369	NA	NA	NA	0.000229	NA	NA	NA	NA	NA	NA	NA	NA	NA	NA	NA	NA	NA	NA	NA	NA	NA	NA	NA	NA	NA	NA	NA	NA	NA
GO:0007155~cell adhesion	8.94e-10	2.77e-05	0.0112302	0.0142977	0.000431	NA	8.15e-06	0.00882291	NA	0.0271034	NA	NA	0.0288827	NA	0.0691918	NA	NA	0.0532237	NA	0.0497851	NA	NA	NA	NA	NA	0.0716591	0.0539027	NA	NA	NA	NA	NA	0.039681	NA	NA	NA	NA	NA	NA	NA	NA	NA	NA	NA	NA
GO:0007631~feeding behavior	6.27e-07	0.0212777	0.0417713	0.00505696	3.19e-05	NA	0.0101608	NA	0.0108385	0.000312	0.000555	NA	NA	0.089267	NA	NA	NA	NA	NA	NA	NA	NA	NA	NA	9.46e-05	0.00901843	NA	NA	NA	NA	NA	NA	NA	NA	NA	NA	NA	NA	NA	NA	NA	NA	NA	NA	NA
GO:0009605~response to external stimulus	9.13e-08	0.00016	0.00848909	NA	0.0224179	NA	NA	NA	0.00324845	NA	0.0148449	0.0283678	0.0659508	0.0276436	NA	0.0768919	NA	NA	NA	NA	NA	NA	0.0514075	NA	NA	NA	NA	NA	NA	0.00479833	0.0365463	NA	NA	NA	NA	NA	NA	NA	NA	NA	NA	NA	0.0383312	NA	NA
GO:0010941~regulation of cell death	5.26e-08	0.00233753	0.0242007	0.00499973	0.0776408	0.0246401	0.0107616	NA	0.0291108	0.0276064	NA	NA	0.0466219	0.00315096	NA	NA	0.00114773	NA	NA	NA	NA	NA	NA	NA	NA	NA	NA	NA	NA	NA	NA	NA	NA	NA	NA	NA	NA	NA	NA	NA	NA	NA	NA	NA	NA
GO:0019226~transmission of nerve impulse	2.98e-11	NA	4.02e-05	0.00448362	0.0016598	0.0886297	0.0492484	0.00333785	NA	0.0570223	NA	NA	NA	0.0636876	NA	NA	NA	NA	NA	NA	NA	NA	NA	NA	NA	NA	NA	NA	NA	NA	0.0343021	0.0407064	0.001771	NA	0.000779	NA	NA	0.0585158	NA	NA	NA	NA	NA	0.00841218	NA
GO:0021536~diencephalon development	1.88e-07	7.29e-05	0.000252	5.59e-06	8.64e-05	NA	NA	0.041995	NA	NA	NA	2.78e-05	NA	NA	NA	NA	NA	0.0733585	0.00327942	NA	NA	0.00269795	NA	0.0709184	NA	NA	NA	NA	NA	NA	NA	NA	0.00348514	NA	NA	0.0486744	NA	NA	NA	NA	NA	NA	NA	NA	NA
GO:0022603~regulation of anatomical structure morphogenesis	5.27e-07	1.84e-06	0.00013	0.0390409	0.00748143	0.000495	0.0246734	0.0773137	NA	NA	NA	0.0560838	0.0528798	0.00465802	NA	NA	NA	NA	NA	0.0293922	NA	NA	0.00185721	NA	NA	NA	0.0334457	NA	NA	NA	NA	NA	NA	NA	NA	NA	NA	NA	NA	NA	NA	NA	NA	NA	NA
GO:0032879~regulation of localization	1.27e-06	0.000275	0.00131867	0.0017987	NA	NA	0.00024	NA	NA	NA	0.00885222	NA	0.000439	0.0369489	NA	NA	NA	NA	NA	NA	NA	0.0487977	NA	NA	NA	NA	NA	NA	0.0749887	NA	NA	0.043107	NA	NA	NA	NA	NA	NA	NA	NA	NA	NA	0.0131892	NA	NA
GO:0040007~growth	8.89e-10	0.0250947	7.53e-06	6.63e-06	0.0835895	1.73e-06	0.00715412	0.00637297	0.000309	NA	NA	0.0605105	NA	2.28e-05	NA	0.0855203	NA	0.0539939	NA	0.0318527	NA	NA	0.0269343	NA	NA	NA	NA	NA	NA	NA	NA	NA	NA	NA	NA	NA	NA	NA	NA	NA	NA	NA	NA	NA	NA
GO:0045664~regulation of neuron differentiation	3.58e-09	2.41e-05	0.000156	4.54e-07	0.000228	NA	0.0608579	0.00183832	0.000272	NA	0.0413125	NA	NA	NA	0.0611096	0.00215483	NA	NA	NA	NA	NA	NA	0.00804745	NA	NA	NA	NA	NA	NA	NA	0.0303022	NA	NA	NA	NA	NA	NA	NA	NA	NA	NA	NA	NA	NA	NA
GO:0048608~reproductive structure development	6.88e-05	0.00407305	0.00360677	0.01202	0.0203864	5.22e-05	0.00578823	NA	0.00752508	NA	NA	0.00310363	NA	NA	NA	0.00427759	0.0155484	NA	NA	0.0791477	NA	NA	NA	NA	NA	NA	NA	0.0961284	NA	NA	NA	NA	NA	NA	NA	NA	NA	NA	NA	NA	NA	NA	NA	NA	NA
GO:0060541~respiratory system development	2.26e-08	1.39e-05	0.00277217	2.01e-06	0.000745	0.000326	0.0238079	9.46e-05	0.00660741	NA	NA	NA	NA	NA	NA	0.0391915	NA	NA	NA	NA	NA	NA	NA	0.00124136	NA	NA	NA	NA	NA	NA	NA	NA	NA	NA	NA	NA	NA	NA	0.0800374	NA	NA	NA	NA	NA	NA
GO:0001701~in utero embryonic development	3.99e-07	NA	1.35e-05	0.0359064	0.0154245	0.003823	0.0865779	0.027527	0.00134226	NA	NA	NA	NA	NA	NA	NA	NA	NA	0.0217387	NA	0.00492786	NA	NA	0.0472749	NA	NA	NA	NA	NA	NA	NA	NA	NA	NA	NA	NA	NA	NA	NA	NA	NA	NA	NA	NA	NA
GO:0022610~biological adhesion	9.63e-10	2.84e-05	0.0114606	0.01445	0.00044	NA	8.34e-06	0.00893485	NA	0.0273541	NA	NA	0.0290154	NA	0.0696098	NA	NA	0.0534538	NA	0.0500992	NA	NA	NA	NA	NA	0.0720301	0.0541382	NA	NA	NA	NA	NA	0.039901	NA	NA	NA	NA	NA	NA	NA	NA	NA	NA	NA	NA
GO:0040012~regulation of locomotion	3.48e-05	0.00176735	NA	0.00677051	NA	NA	0.0160775	0.0687553	0.0454489	NA	0.00504837	NA	0.0417552	0.0170779	NA	NA	0.0113151	NA	NA	NA	NA	0.0210165	NA	0.055213	NA	NA	NA	NA	NA	NA	NA	NA	NA	NA	NA	NA	NA	NA	NA	NA	NA	NA	NA	NA	NA
GO:0043010~camera-type eye development	4.71e-06	0.0177597	0.0141152	0.00194699	0.071806	0.0731729	0.0277049	NA	4.82e-05	NA	NA	NA	NA	NA	0.014552	NA	NA	NA	0.0344098	NA	NA	NA	NA	NA	NA	NA	NA	NA	NA	NA	NA	0.00163103	0.00333444	NA	NA	NA	NA	NA	NA	NA	NA	NA	NA	NA	NA
GO:0043067~regulation of programmed cell death	4.42e-08	0.00568685	0.0457322	0.00481764	NA	0.0577088	0.0103679	NA	0.0285339	0.0268543	NA	NA	0.0460949	0.017868	NA	NA	0.00112058	NA	NA	NA	NA	NA	NA	NA	NA	NA	NA	NA	NA	NA	NA	NA	NA	NA	NA	NA	NA	NA	NA	NA	NA	NA	NA	NA	NA
GO:0048589~developmental growth	1.52e-08	0.0290408	0.0178384	0.000601	NA	7.71e-07	0.000249	NA	0.0382581	NA	NA	0.0786151	NA	0.00078	NA	0.0264152	NA	NA	NA	NA	NA	NA	0.00774571	NA	NA	NA	NA	NA	NA	NA	NA	NA	NA	NA	NA	NA	NA	NA	NA	NA	NA	NA	NA	NA	NA
GO:0051270~regulation of cell motion	9.96e-05	0.00153424	0.0790873	0.000818	0.0401442	NA	0.0146613	0.0135156	NA	NA	0.045036	NA	0.00029	0.0162091	NA	NA	0.010732	NA	NA	NA	NA	NA	NA	0.055724	NA	NA	NA	NA	NA	NA	NA	NA	NA	NA	NA	NA	NA	NA	NA	NA	NA	NA	NA	NA	NA
GO:0065009~regulation of molecular function	9.17e-05	0.00442351	0.0370157	NA	NA	0.00735209	NA	NA	0.00625679	0.059538	0.0279055	0.00355586	NA	0.00271587	NA	0.0474902	NA	0.0125071	NA	NA	NA	NA	NA	NA	NA	NA	NA	NA	NA	NA	NA	0.0579332	NA	NA	NA	NA	NA	NA	NA	NA	NA	NA	NA	NA	NA
GO:0001569~patterning of blood vessels	3.2e-05	0.00259622	2.54e-05	0.0115296	0.00287263	NA	NA	NA	0.00247358	NA	NA	NA	0.0351281	NA	NA	NA	NA	NA	0.0526787	NA	NA	0.0478553	NA	NA	NA	NA	NA	NA	NA	NA	NA	NA	NA	NA	NA	NA	0.0332437	NA	NA	NA	NA	NA	NA	NA	NA
GO:0007268~synaptic transmission	1.22e-08	NA	0.000379	0.0334917	0.0205835	NA	0.0204487	0.0670917	NA	NA	NA	NA	NA	NA	NA	NA	NA	NA	NA	NA	NA	NA	NA	NA	NA	NA	NA	NA	NA	NA	0.0226935	0.0270722	0.0638908	NA	0.0248305	NA	NA	0.043866	NA	NA	NA	NA	NA	NA	NA
GO:0008283~cell proliferation	1.99e-08	NA	0.00135717	0.0269326	NA	9.45e-05	0.000331	NA	0.0406951	NA	NA	NA	NA	NA	0.0161188	NA	0.0508185	0.0590997	NA	NA	NA	0.0898441	NA	0.0541823	NA	NA	0.0552756	NA	NA	NA	NA	0.0695353	0.0192494	NA	NA	0.00240609	NA	NA	NA	NA	NA	NA	NA	NA	NA
GO:0009953~dorsal/ventral pattern formation	3.26e-09	0.000869	5.13e-06	0.0707157	0.0417592	7.86e-06	NA	NA	NA	NA	NA	NA	NA	0.00021	NA	NA	0.0904466	0.00670025	NA	NA	NA	0.00748752	0.0821918	NA	NA	NA	NA	NA	0.0696711	0.0696711	NA	NA	NA	NA	NA	0.00290001	NA	NA	NA	NA	NA	NA	NA	NA	NA
GO:0014031~mesenchymal cell development	1.43e-05	1.06e-06	0.00545353	0.0408224	0.000242	0.0478932	NA	NA	NA	0.000227	NA	NA	NA	NA	NA	NA	0.0021576	NA	NA	NA	NA	0.000116	NA	NA	NA	NA	NA	NA	NA	NA	NA	NA	NA	NA	NA	NA	NA	NA	NA	NA	NA	NA	NA	NA	NA
GO:0016043~cellular component organization	8.05e-09	0.0100663	0.00369555	0.0016485	0.000874	NA	NA	0.0172132	NA	NA	0.00153021	NA	NA	NA	0.00530519	NA	0.0507288	0.0573717	NA	0.0687635	NA	0.0314279	NA	NA	NA	NA	0.0621901	NA	NA	NA	0.0573717	0.0832879	NA	NA	0.0695809	NA	NA	NA	NA	NA	NA	NA	NA	NA	NA
GO:0016337~cell-cell adhesion	3.43e-06	0.0202774	0.00982414	NA	0.000134	NA	4.39e-05	0.0526179	NA	0.000133	0.0384423	NA	NA	NA	NA	NA	NA	0.00231049	NA	NA	NA	NA	NA	NA	NA	NA	0.0055064	NA	NA	NA	NA	NA	NA	NA	NA	NA	NA	NA	NA	NA	NA	NA	NA	NA	NA
GO:0021537~telencephalon development	0.000597	0.0511829	0.00464532	0.00013	1.37e-08	0.0165597	NA	0.00338579	NA	NA	NA	NA	0.000176	0.00759696	0.0326622	NA	NA	NA	NA	NA	NA	NA	NA	NA	NA	NA	NA	NA	0.0780526	NA	NA	NA	NA	NA	NA	0.0840079	NA	NA	NA	NA	NA	NA	NA	NA	NA
GO:0021983~pituitary gland development	1.3e-06	1.88e-05	6.66e-05	0.000989	0.000379	NA	NA	NA	0.0860386	NA	NA	9.21e-06	NA	NA	NA	NA	NA	0.0560081	0.001918	NA	NA	0.0575431	NA	NA	NA	NA	NA	NA	NA	NA	NA	NA	0.00203917	NA	NA	0.0370456	NA	NA	NA	NA	NA	NA	NA	NA	NA
GO:0030323~respiratory tube development	1.19e-07	6.53e-06	0.00737347	1.18e-05	0.000426	0.000197	0.0775354	0.000422	0.00510736	NA	NA	0.0967827	NA	NA	NA	NA	NA	NA	NA	NA	NA	NA	NA	0.00105234	NA	NA	NA	NA	NA	NA	NA	NA	NA	NA	NA	NA	NA	NA	0.0784658	NA	NA	NA	NA	NA	NA
GO:0030324~lung development	8.85e-08	5.63e-06	0.00677324	1.05e-05	0.000383	0.000179	0.0743665	0.000383	0.00485938	NA	NA	0.093914	NA	NA	NA	NA	NA	NA	NA	NA	NA	NA	NA	0.000965	NA	NA	NA	NA	NA	NA	NA	NA	NA	NA	NA	NA	NA	NA	0.0784658	NA	NA	NA	NA	NA	NA
GO:0030326~embryonic limb morphogenesis	0.000137	0.000922	0.000109	0.00434509	0.0295173	0.000784	0.00021	NA	0.0361951	NA	NA	NA	NA	NA	NA	NA	NA	NA	NA	NA	NA	NA	NA	NA	NA	0.0303704	NA	NA	NA	NA	NA	NA	NA	NA	NA	NA	NA	NA	NA	NA	NA	NA	NA	NA	NA
GO:0030334~regulation of cell migration	7.88e-05	0.00432498	NA	0.00359568	0.099182	NA	0.0473622	0.0446113	NA	NA	NA	NA	0.0330984	0.0121666	NA	NA	0.00802776	NA	NA	NA	NA	NA	NA	0.0439485	NA	NA	NA	NA	NA	NA	NA	NA	NA	NA	NA	NA	NA	NA	NA	NA	NA	NA	NA	NA	NA
GO:0030850~prostate gland development	0.00084	0.0103266	NA	0.000139	0.0797883	0.00302824	0.00481221	0.044022	0.00644859	NA	NA	0.0140785	NA	NA	NA	0.00435422	NA	NA	NA	NA	NA	NA	NA	NA	NA	NA	NA	NA	NA	NA	NA	NA	NA	NA	NA	NA	NA	NA	NA	NA	NA	0.0638423	NA	NA	NA
GO:0030879~mammary gland development	1.06e-09	6.21e-05	4.63e-05	0.0209515	0.0850289	4.32e-05	0.00694081	NA	0.0290251	NA	NA	0.00743032	NA	NA	NA	NA	NA	NA	NA	0.00360833	NA	NA	NA	NA	NA	NA	NA	NA	NA	NA	NA	NA	NA	NA	NA	NA	NA	0.0691027	NA	NA	NA	NA	NA	NA	NA
GO:0030902~hindbrain development	6.71e-09	0.000124	NA	6.15e-06	1e-07	0.0136606	NA	0.0198263	0.0182181	0.0685385	NA	NA	NA	NA	0.0286074	NA	0.0944891	NA	NA	NA	NA	NA	NA	NA	NA	NA	NA	1.61e-05	NA	NA	NA	NA	NA	NA	NA	NA	NA	NA	NA	NA	NA	NA	NA	NA	NA
GO:0035107~appendage morphogenesis	5.88e-05	0.000382	0.000355	0.00113098	0.0126011	0.000217	0.000527	NA	0.0492177	NA	NA	NA	NA	NA	NA	NA	NA	NA	NA	NA	NA	NA	NA	NA	NA	0.0414309	NA	NA	NA	NA	NA	NA	NA	NA	NA	NA	NA	NA	NA	NA	NA	NA	NA	NA	NA
GO:0035108~limb morphogenesis	5.88e-05	0.000382	0.000355	0.00113098	0.0126011	0.000217	0.000527	NA	0.0492177	NA	NA	NA	NA	NA	NA	NA	NA	NA	NA	NA	NA	NA	NA	NA	NA	0.0414309	NA	NA	NA	NA	NA	NA	NA	NA	NA	NA	NA	NA	NA	NA	NA	NA	NA	NA	NA
GO:0035113~embryonic appendage morphogenesis	0.000137	0.000922	0.000109	0.00434509	0.0295173	0.000784	0.00021	NA	0.0361951	NA	NA	NA	NA	NA	NA	NA	NA	NA	NA	NA	NA	NA	NA	NA	NA	0.0303704	NA	NA	NA	NA	NA	NA	NA	NA	NA	NA	NA	NA	NA	NA	NA	NA	NA	NA	NA
GO:0040008~regulation of growth	4.22e-05	0.000816	0.0160163	0.00183172	0.00383312	NA	0.00745316	0.00654955	NA	0.0817946	0.0470384	NA	1.77e-05	NA	NA	NA	NA	NA	NA	NA	NA	0.0954614	NA	NA	NA	NA	NA	NA	NA	NA	NA	NA	NA	NA	NA	NA	NA	NA	NA	NA	NA	NA	NA	NA	NA
GO:0042981~regulation of apoptosis	1.93e-07	0.0123288	0.0415114	0.00441314	NA	0.0543832	0.00949251	NA	0.0906696	0.0251554	NA	NA	0.0447067	0.0171368	NA	NA	0.00105909	NA	NA	NA	NA	NA	NA	NA	NA	NA	NA	NA	NA	NA	NA	NA	NA	NA	NA	NA	NA	NA	NA	NA	NA	NA	NA	NA	NA
GO:0044057~regulation of system process	2.5e-11	NA	0.000244	NA	0.0346791	NA	0.000397	NA	NA	4.32e-05	0.00367117	NA	0.0961954	0.00569392	NA	0.0916353	NA	NA	NA	0.0352972	NA	NA	NA	NA	0.048214	NA	NA	NA	NA	NA	NA	NA	NA	NA	NA	NA	NA	NA	NA	NA	NA	NA	NA	NA	NA
GO:0048663~neuron fate commitment	9.22e-05	1.61e-05	0.033969	7.39e-07	0.00240776	0.0478932	NA	0.0614622	0.00926143	NA	NA	NA	0.00228831	0.0825522	NA	0.00627202	NA	0.0828641	NA	NA	NA	NA	0.061007	NA	NA	NA	NA	NA	NA	NA	NA	NA	NA	NA	0.0855985	NA	NA	NA	NA	NA	NA	NA	NA	NA	NA
GO:0048706~embryonic skeletal system development	5.58e-10	4.83e-07	4.55e-08	NA	0.00323578	2.73e-06	NA	0.0344785	NA	0.0988972	NA	NA	0.00749987	0.00999075	NA	NA	NA	NA	NA	NA	NA	NA	0.00539735	NA	NA	NA	NA	NA	NA	NA	NA	NA	NA	NA	NA	NA	NA	NA	NA	NA	NA	NA	NA	NA	NA
GO:0048762~mesenchymal cell differentiation	3.92e-07	8.35e-08	0.00632832	0.00451803	2.52e-05	0.0057852	NA	NA	NA	0.000267	NA	NA	NA	NA	NA	NA	0.00234304	NA	NA	NA	NA	0.000132	NA	NA	NA	NA	NA	NA	NA	NA	NA	NA	NA	NA	NA	NA	NA	NA	NA	NA	NA	NA	NA	NA	NA
GO:0050790~regulation of catalytic activity	0.00111861	0.0189637	0.0235499	NA	NA	0.0220838	NA	NA	0.0135685	NA	0.0148686	0.0200274	NA	0.00932498	NA	0.0285227	NA	NA	NA	NA	NA	NA	NA	NA	NA	NA	NA	NA	NA	NA	NA	NA	NA	NA	NA	NA	NA	NA	NA	NA	NA	NA	NA	NA	NA
GO:0060485~mesenchyme development	4.97e-07	9.84e-08	0.00679867	0.00478289	2.84e-05	0.00612152	NA	NA	NA	0.000289	NA	NA	NA	NA	NA	NA	0.0024385	NA	NA	NA	NA	0.00014	NA	NA	NA	NA	NA	NA	NA	NA	NA	NA	NA	NA	NA	NA	NA	NA	NA	NA	NA	NA	NA	NA	NA
GO:0060537~muscle tissue development	2.25e-06	NA	0.000223	NA	0.0242217	0.0187915	NA	0.000168	0.00851476	NA	NA	NA	NA	NA	NA	NA	NA	NA	0.0373607	NA	NA	NA	NA	0.0253048	NA	NA	NA	NA	NA	NA	NA	0.0305995	NA	NA	NA	NA	NA	NA	NA	NA	NA	NA	NA	NA	NA
GO:0001649~osteoblast differentiation	1.95e-06	1.61e-05	4.54e-07	0.0408224	NA	2.5e-05	NA	0.0614622	NA	NA	NA	0.0013386	NA	8.34e-05	NA	NA	NA	0.0828641	NA	0.0123009	NA	NA	0.061007	NA	NA	NA	NA	NA	NA	NA	NA	NA	NA	NA	NA	NA	NA	NA	NA	NA	NA	NA	NA	NA	NA
GO:0001656~metanephros development	1.71e-05	0.000552	2.4e-06	NA	0.00517149	0.000909	0.0144028	0.0885143	NA	NA	NA	0.00245643	NA	NA	NA	0.00942516	NA	0.0866399	NA	NA	NA	NA	NA	NA	NA	NA	NA	NA	NA	NA	0.0866399	NA	NA	NA	NA	NA	NA	NA	NA	NA	NA	NA	NA	NA	NA
GO:0021953~central nervous system neuron differentiation	6.09e-08	0.00138803	NA	3.41e-10	3.09e-08	NA	NA	0.00554423	NA	NA	NA	NA	0.00207734	0.0740917	0.000596	NA	NA	NA	NA	NA	NA	NA	NA	NA	NA	NA	NA	NA	NA	NA	NA	NA	NA	0.00189522	NA	NA	NA	NA	NA	NA	NA	NA	NA	NA	NA
GO:0030155~regulation of cell adhesion	0.0360207	NA	0.0139764	NA	NA	NA	0.0499294	0.0470431	NA	NA	NA	NA	0.00155906	NA	NA	NA	NA	NA	NA	0.044721	0.00696187	NA	NA	NA	NA	0.0286618	NA	NA	NA	NA	NA	NA	NA	NA	NA	NA	NA	NA	NA	NA	NA	NA	NA	NA	NA
GO:0030278~regulation of ossification	0.0193838	0.000362	0.000141	NA	0.00373859	NA	NA	NA	NA	0.00471472	0.0121823	0.0251174	NA	0.0926067	NA	0.00032	NA	NA	NA	NA	NA	NA	NA	NA	0.0892058	NA	NA	NA	NA	NA	NA	NA	NA	NA	NA	NA	NA	NA	NA	NA	NA	NA	NA	NA	NA
GO:0030855~epithelial cell differentiation	3.48e-05	0.00310066	NA	0.00152564	0.0164433	NA	NA	0.00413704	NA	NA	NA	NA	NA	NA	NA	NA	NA	NA	0.0310903	0.00972546	0.0144446	NA	NA	NA	NA	NA	NA	0.0911744	NA	NA	NA	NA	NA	NA	NA	NA	NA	NA	NA	NA	NA	NA	NA	NA	NA
GO:0030901~midbrain development	3.42e-07	0.0201088	NA	1.44e-07	0.0215002	0.00866669	0.011889	NA	0.0572207	NA	NA	NA	NA	NA	NA	NA	NA	NA	NA	NA	0.0760084	NA	NA	0.000448	NA	NA	NA	NA	0.000201	NA	NA	NA	NA	NA	NA	NA	NA	NA	NA	NA	NA	NA	NA	NA	NA
GO:0031644~regulation of neurological system process	5.88e-07	NA	0.00737347	NA	0.0474379	NA	0.00319303	NA	NA	0.000783	0.000438	NA	NA	0.0179663	NA	0.0330864	NA	NA	NA	NA	NA	NA	NA	NA	NA	NA	NA	NA	NA	NA	NA	NA	NA	NA	NA	NA	NA	NA	NA	NA	NA	NA	NA	NA	NA
GO:0032583~regulation of gene-specific transcription	2.26e-06	1.21e-05	0.00340685	0.0765579	0.000151	0.0891084	NA	NA	NA	NA	NA	0.0386714	0.0215367	NA	NA	NA	NA	0.00255144	NA	NA	NA	NA	NA	NA	NA	NA	0.0987622	NA	NA	NA	NA	0.0347588	NA	NA	NA	NA	NA	NA	NA	NA	NA	NA	NA	NA	NA
GO:0043085~positive regulation of catalytic activity	5.8e-05	0.0112332	0.00210401	NA	NA	NA	NA	NA	0.00846786	NA	0.00134506	0.0329531	NA	0.0116364	NA	0.00411845	NA	NA	NA	NA	NA	NA	NA	NA	NA	NA	NA	NA	NA	NA	NA	NA	NA	NA	NA	NA	NA	NA	NA	NA	NA	NA	NA	NA	NA
GO:0043170~macromolecule metabolic process	1.3e-09	NA	0.00493328	0.0129286	0.00217576	NA	NA	NA	0.00373033	NA	NA	NA	NA	NA	NA	NA	NA	0.0366221	NA	NA	0.0451997	NA	NA	NA	NA	NA	NA	0.0145609	NA	0.0782137	NA	NA	NA	NA	NA	NA	NA	0.0627497	NA	NA	NA	NA	NA	NA	NA
GO:0043583~ear development	1.81e-11	0.000206	0.00494967	0.034173	4.68e-08	NA	NA	0.0601535	NA	NA	NA	NA	NA	NA	NA	NA	NA	NA	0.00161598	NA	NA	NA	NA	NA	NA	0.0345104	NA	NA	NA	0.000199	NA	NA	NA	NA	NA	NA	NA	NA	NA	NA	NA	NA	NA	NA	NA
GO:0044093~positive regulation of molecular function	4.82e-05	0.00947307	0.00243761	0.0582109	NA	NA	NA	NA	0.00243972	0.0464972	0.00269718	0.0536382	NA	0.0177939	NA	0.00720341	NA	NA	NA	NA	NA	NA	NA	NA	NA	NA	NA	NA	NA	NA	NA	NA	NA	NA	NA	NA	NA	NA	NA	NA	NA	NA	NA	NA	NA
GO:0044260~cellular macromolecule metabolic process	1.19e-12	NA	0.000526	0.00391159	0.000125	NA	NA	0.0341862	0.00410789	NA	NA	NA	NA	NA	NA	NA	0.0987839	0.0741107	NA	NA	0.0342974	NA	NA	NA	NA	NA	NA	0.00665719	NA	NA	NA	NA	NA	NA	NA	NA	NA	0.0916063	NA	NA	NA	NA	NA	NA	NA
GO:0048736~appendage development	8.76e-05	0.000471	0.000447	0.00131741	0.0144364	0.000261	0.000632	NA	0.0523121	NA	NA	NA	NA	NA	NA	NA	NA	NA	NA	NA	NA	NA	NA	NA	NA	0.0440672	NA	NA	NA	NA	NA	NA	NA	NA	NA	NA	NA	NA	NA	NA	NA	NA	NA	NA	NA
GO:0048839~inner ear development	1.08e-08	7.2e-05	0.0443578	0.0222488	7.92e-09	NA	NA	0.0399428	NA	NA	NA	NA	NA	NA	NA	NA	NA	NA	0.000998	NA	NA	NA	NA	NA	NA	NA	NA	NA	NA	0.00429516	NA	NA	NA	NA	NA	NA	NA	NA	NA	NA	NA	NA	NA	NA	NA
GO:0048878~chemical homeostasis	9.24e-09	0.000335	0.000139	0.0123753	NA	NA	NA	NA	NA	NA	0.0278454	0.0270441	NA	NA	NA	0.0131643	NA	NA	NA	NA	NA	NA	NA	NA	NA	NA	NA	NA	NA	NA	NA	NA	NA	NA	0.0222022	NA	NA	NA	NA	NA	NA	NA	NA	NA	NA
GO:0051240~positive regulation of multicellular organismal process	0.000923	0.0414066	NA	0.00514268	NA	NA	1.35e-05	NA	NA	0.0867557	0.00172002	0.0400346	NA	1.01e-05	NA	0.0638457	NA	NA	NA	NA	NA	NA	NA	NA	NA	NA	0.0259629	NA	NA	NA	0.0890898	NA	NA	NA	NA	NA	NA	NA	NA	NA	NA	NA	NA	NA	NA
GO:0060173~limb development	8.76e-05	0.000471	0.000447	0.00131741	0.0144364	0.000261	0.000632	NA	0.0523121	NA	NA	NA	NA	NA	NA	NA	NA	NA	NA	NA	NA	NA	NA	NA	NA	0.0440672	NA	NA	NA	NA	NA	NA	NA	NA	NA	NA	NA	NA	NA	NA	NA	NA	NA	NA	NA
GO:0060512~prostate gland morphogenesis	0.0220537	0.00365768	0.0623849	3.17e-05	NA	0.017115	0.0233153	0.0222826	0.0803448	NA	NA	0.00691117	NA	NA	NA	0.00210221	NA	NA	NA	NA	NA	NA	NA	NA	NA	NA	NA	NA	NA	NA	NA	NA	NA	NA	NA	NA	NA	NA	NA	NA	NA	NA	NA	NA	NA
GO:0060562~epithelial tube morphogenesis	8.85e-08	0.000308	0.0266255	0.000965	0.0449301	1.71e-06	0.016568	NA	NA	NA	NA	NA	NA	NA	NA	NA	NA	NA	NA	0.0601242	NA	NA	NA	NA	NA	NA	NA	NA	NA	NA	0.00829569	NA	NA	NA	NA	NA	NA	NA	NA	NA	NA	NA	NA	NA	NA
GO:0060740~prostate gland epithelium morphogenesis	0.0193888	0.00327895	0.058329	2.71e-05	NA	0.0159238	0.0217114	0.0207469	0.0774849	NA	NA	0.00641834	NA	NA	NA	0.00194959	NA	NA	NA	NA	NA	NA	NA	NA	NA	NA	NA	NA	NA	NA	NA	NA	NA	NA	NA	NA	NA	NA	NA	NA	NA	NA	NA	NA	NA
GO:0001708~cell fate specification	2.02e-05	0.000598	0.0120974	4.98e-05	NA	7.61e-05	0.0150788	0.0911242	NA	NA	NA	NA	NA	0.00516001	NA	NA	0.083671	0.0997375	NA	NA	NA	NA	0.0760084	NA	NA	NA	NA	NA	NA	NA	NA	NA	NA	NA	NA	0.0664995	NA	NA	NA	NA	NA	NA	NA	NA	NA
GO:0002053~positive regulation of mesenchymal cell proliferation	1.69e-05	0.0265566	NA	0.00973545	NA	0.0115389	NA	0.015078	0.00207842	NA	NA	NA	NA	NA	NA	NA	NA	NA	NA	NA	NA	NA	NA	0.0332093	NA	NA	NA	NA	NA	NA	NA	NA	NA	NA	NA	NA	NA	NA	NA	NA	NA	NA	NA	NA	NA
GO:0007178~transmembrane receptor protein serine/threonine kinase signaling pathway	4.25e-07	0.0128277	2.6e-07	NA	0.0144584	0.000287	NA	NA	NA	NA	NA	0.00567045	NA	0.00886583	NA	NA	NA	NA	NA	NA	NA	NA	NA	NA	NA	NA	NA	NA	NA	NA	NA	NA	NA	NA	NA	NA	NA	NA	NA	NA	NA	NA	NA	NA	NA
GO:0007517~muscle organ development	9.59e-09	NA	4.57e-07	NA	0.0196703	0.00202827	NA	3.27e-07	0.0170307	NA	NA	NA	NA	0.040767	NA	NA	NA	NA	0.0593099	NA	NA	NA	NA	0.0652057	NA	0.0875466	NA	NA	NA	NA	NA	0.0779385	NA	NA	NA	NA	NA	NA	NA	NA	NA	NA	NA	NA	NA
GO:0007626~locomotory behavior	1.37e-06	NA	7.15e-05	0.0237921	0.00836561	NA	NA	NA	NA	0.0185978	0.0396751	0.0995046	0.0783384	NA	NA	NA	NA	NA	NA	NA	NA	NA	NA	NA	NA	NA	NA	NA	NA	NA	NA	NA	NA	NA	NA	NA	NA	NA	NA	NA	NA	NA	NA	9.18e-06	NA
GO:0009954~proximal/distal pattern formation	NA	8.72e-06	0.00613461	NA	0.0359936	NA	0.00132434	NA	NA	NA	NA	NA	0.0384112	NA	NA	NA	NA	0.046234	NA	NA	NA	NA	NA	NA	NA	NA	NA	NA	NA	NA	NA	NA	NA	NA	NA	0.0305272	NA	NA	NA	NA	NA	NA	NA	NA	NA
GO:0010464~regulation of mesenchymal cell proliferation	2.35e-05	0.0288676	NA	0.0106156	NA	0.0125769	NA	0.0164223	0.0022719	NA	NA	NA	NA	NA	NA	NA	NA	NA	NA	NA	NA	NA	NA	0.0351293	NA	NA	NA	NA	NA	NA	NA	NA	NA	NA	NA	NA	NA	NA	NA	NA	NA	NA	NA	NA	NA
GO:0010551~regulation of specific transcription from RNA polymerase II promoter	6.27e-07	1.88e-06	NA	0.0473168	0.000356	0.0554235	NA	0.0709249	NA	NA	NA	0.0233778	0.0110087	NA	NA	NA	NA	0.000922	NA	NA	NA	NA	NA	NA	NA	NA	0.0760607	NA	NA	NA	NA	NA	NA	NA	NA	NA	NA	NA	NA	NA	NA	0.0826872	NA	NA	NA
GO:0010646~regulation of cell communication	3.08e-10	NA	0.00657366	NA	0.011543	0.0285419	NA	NA	NA	NA	0.094967	NA	0.0953726	0.0495905	0.0101748	NA	NA	0.0578835	NA	0.00577913	NA	0.0694533	0.0805773	NA	NA	NA	NA	NA	NA	NA	0.0578835	NA	NA	NA	NA	NA	NA	NA	NA	NA	NA	NA	NA	NA	NA
GO:0010648~negative regulation of cell communication	0.000538	0.0214281	0.00210105	NA	NA	NA	NA	NA	NA	0.031434	NA	0.0553618	NA	0.0450437	NA	NA	NA	NA	NA	0.00438699	NA	0.00626677	NA	NA	NA	NA	NA	NA	NA	NA	NA	NA	NA	NA	NA	NA	NA	NA	NA	NA	NA	NA	NA	NA	NA
GO:0014070~response to organic cyclic substance	0.000235	0.0126486	NA	0.00291366	NA	NA	0.000492	NA	0.00744905	0.0295534	0.000312	NA	NA	NA	NA	NA	NA	NA	NA	NA	NA	NA	NA	NA	NA	NA	NA	NA	NA	NA	NA	NA	NA	NA	NA	NA	NA	NA	NA	NA	NA	NA	NA	NA	NA
GO:0030509~BMP signaling pathway	0.000304	0.0312559	1.19e-06	NA	0.00287263	0.000727	NA	NA	NA	NA	NA	0.00548328	NA	0.0430084	NA	NA	NA	NA	NA	NA	NA	NA	NA	NA	NA	0.0654267	NA	NA	NA	NA	NA	NA	0.0542813	NA	NA	NA	NA	NA	NA	NA	NA	NA	NA	NA	NA
GO:0035272~exocrine system development	0.00569031	0.00126717	0.00332197	0.00271888	0.0130367	NA	0.0503202	0.000409	NA	NA	NA	NA	NA	NA	NA	NA	NA	NA	NA	0.00945933	NA	NA	0.05342	NA	NA	NA	NA	NA	NA	NA	NA	NA	NA	NA	NA	NA	NA	NA	NA	NA	NA	NA	NA	NA	NA
GO:0042476~odontogenesis	0.00201199	1.25e-05	NA	0.0377136	0.01676	0.00455251	0.0594016	NA	NA	NA	NA	0.0184775	0.000101	0.079177	NA	NA	NA	NA	0.096559	NA	NA	NA	NA	NA	NA	NA	NA	NA	NA	NA	NA	NA	NA	NA	NA	NA	NA	NA	NA	NA	NA	NA	NA	NA	NA
GO:0042592~homeostatic process	2.67e-08	0.00330471	2.67e-06	0.0459034	NA	0.0700847	NA	NA	NA	NA	NA	0.00544061	NA	0.0205236	NA	0.0151067	0.0528999	NA	NA	NA	NA	NA	NA	NA	NA	NA	NA	NA	NA	NA	NA	NA	NA	NA	0.0727281	NA	NA	NA	NA	NA	NA	NA	NA	NA	NA
GO:0048511~rhythmic process	0.00614077	NA	0.0613068	NA	0.0304944	0.036793	0.0108968	NA	NA	NA	0.000255	NA	NA	NA	NA	0.0254438	NA	NA	NA	NA	0.00780778	NA	NA	NA	NA	NA	NA	0.0732796	NA	NA	NA	NA	NA	NA	NA	NA	NA	NA	NA	NA	NA	NA	NA	NA	NA
GO:0051049~regulation of transport	0.000593	0.0185389	0.0118257	0.0459664	NA	NA	0.00375695	NA	NA	NA	0.012504	NA	NA	NA	NA	NA	NA	NA	NA	NA	NA	NA	NA	NA	NA	NA	NA	NA	NA	NA	NA	0.0691573	NA	NA	NA	NA	NA	NA	NA	NA	NA	NA	0.00519553	NA	NA
GO:0001558~regulation of cell growth	0.00391664	0.000698	0.0507765	NA	0.099182	NA	0.00877338	0.00806835	NA	NA	0.0342439	NA	0.000296	NA	NA	NA	NA	NA	NA	NA	NA	NA	NA	NA	NA	NA	NA	NA	NA	NA	NA	0.0673709	NA	NA	NA	NA	NA	NA	NA	NA	NA	NA	NA	NA	NA
GO:0001657~ureteric bud development	0.00132766	0.000119	3.71e-05	NA	0.0139178	0.00374299	0.00593057	NA	NA	NA	NA	NA	NA	NA	NA	NA	NA	0.0695297	0.0904131	NA	NA	NA	NA	NA	NA	NA	NA	NA	NA	NA	0.0695297	NA	NA	NA	NA	NA	NA	NA	NA	NA	NA	NA	NA	NA	NA
GO:0001709~cell fate determination	7.55e-06	0.038864	0.00763088	3.17e-05	0.000286	0.017115	NA	NA	0.0803448	NA	NA	NA	NA	NA	NA	NA	NA	NA	NA	NA	NA	NA	NA	NA	NA	NA	NA	NA	NA	NA	NA	NA	NA	NA	NA	NA	NA	NA	NA	NA	NA	NA	NA	NA	NA
GO:0001890~placenta development	0.00073	NA	0.000344	NA	0.0207752	0.0271764	0.00722677	NA	NA	NA	NA	NA	NA	NA	0.0460579	NA	NA	NA	NA	NA	0.050578	NA	NA	NA	NA	NA	NA	NA	NA	NA	NA	NA	NA	NA	NA	NA	NA	NA	NA	NA	NA	NA	NA	NA	NA
GO:0002520~immune system development	0.000396	NA	0.0144286	NA	0.00943414	0.0696347	0.0459462	NA	NA	0.0115957	NA	NA	NA	NA	NA	NA	0.0695504	NA	NA	NA	NA	NA	0.0581737	0.0168829	0.0941956	NA	NA	NA	NA	NA	NA	NA	NA	NA	NA	NA	NA	NA	NA	NA	NA	NA	NA	NA	NA
GO:0003007~heart morphogenesis	7.18e-06	0.0107212	0.000125	NA	0.0596413	0.0178084	NA	NA	0.0219546	0.0813918	NA	NA	NA	NA	NA	NA	NA	NA	NA	NA	0.0377802	NA	NA	NA	NA	NA	NA	NA	NA	NA	NA	NA	NA	NA	NA	NA	NA	NA	NA	NA	NA	NA	NA	NA	NA
GO:0006873~cellular ion homeostasis	7.23e-08	0.00343789	4.38e-05	NA	NA	0.0456175	NA	NA	NA	NA	0.0493248	0.0329531	NA	NA	NA	NA	NA	NA	NA	NA	NA	0.098626	NA	NA	NA	NA	NA	NA	NA	NA	NA	NA	NA	NA	NA	NA	NA	NA	NA	NA	NA	NA	NA	NA	NA
GO:0007218~neuropeptide signaling pathway	4.25e-07	0.0128277	0.000174	NA	4.15e-05	NA	NA	NA	NA	0.0136559	0.000105	0.0508551	NA	NA	NA	NA	NA	NA	NA	NA	NA	NA	NA	NA	NA	NA	NA	NA	NA	NA	NA	NA	NA	NA	NA	NA	NA	NA	NA	NA	NA	NA	NA	NA	NA
GO:0007431~salivary gland development	0.00130996	0.00543378	0.0794995	0.00120436	0.00599924	NA	NA	0.000136	NA	NA	NA	NA	NA	NA	NA	NA	NA	NA	NA	NA	NA	NA	0.0406458	NA	NA	NA	NA	NA	NA	NA	NA	NA	NA	NA	NA	NA	NA	NA	NA	NA	NA	NA	NA	NA	NA
GO:0007435~salivary gland morphogenesis	0.000604	0.00365768	0.0623849	0.000799	0.00404331	NA	NA	7.77e-05	NA	NA	NA	NA	NA	NA	NA	NA	NA	NA	NA	0.0925396	NA	NA	0.0354906	NA	NA	NA	NA	NA	NA	NA	NA	NA	NA	NA	NA	NA	NA	NA	NA	NA	NA	NA	NA	NA	NA
GO:0008038~neuron recognition	NA	0.000313	0.0135935	NA	0.0087675	NA	NA	0.0982746	NA	NA	0.0373374	NA	0.0351281	NA	NA	NA	NA	NA	NA	NA	NA	NA	NA	NA	NA	NA	NA	NA	NA	NA	0.042297	NA	NA	NA	NA	NA	NA	NA	NA	NA	NA	NA	NA	NA	NA
GO:0009968~negative regulation of signal transduction	0.0213122	0.0146742	0.015268	NA	NA	NA	NA	NA	NA	NA	NA	0.0450839	NA	NA	NA	NA	NA	NA	NA	0.00325034	NA	0.0049631	NA	NA	NA	NA	NA	NA	NA	NA	NA	NA	NA	NA	NA	NA	NA	NA	NA	NA	NA	NA	NA	NA	NA
GO:0010033~response to organic substance	0.00457477	NA	0.0434983	NA	NA	NA	0.00014	NA	NA	0.042941	0.074743	0.00225179	NA	NA	NA	NA	NA	0.0146737	NA	NA	NA	NA	NA	NA	NA	NA	NA	NA	NA	NA	NA	0.071225	NA	NA	NA	NA	NA	NA	NA	NA	NA	NA	NA	NA	NA
GO:0010553~negative regulation of specific transcription from RNA polymerase II promoter	0.000136	0.024325	NA	0.00888962	0.0259939	NA	NA	NA	0.0630545	NA	0.0644425	0.0931435	NA	NA	NA	NA	NA	0.00317985	NA	NA	NA	NA	NA	NA	NA	0.0574825	0.0320161	NA	NA	NA	NA	NA	NA	NA	NA	NA	NA	NA	NA	NA	NA	NA	NA	NA	NA
GO:0010720~positive regulation of cell development	9.22e-05	0.000205	0.00069	0.00401555	0.00240776	NA	NA	NA	NA	NA	NA	NA	NA	NA	NA	NA	NA	NA	NA	NA	NA	NA	0.00176431	NA	NA	NA	NA	NA	NA	NA	NA	NA	NA	NA	NA	NA	NA	NA	NA	NA	NA	NA	NA	NA	NA
GO:0010721~negative regulation of cell development	0.000165	0.00115387	0.0223409	NA	0.0121886	NA	0.0481359	NA	NA	NA	NA	NA	7.1e-05	NA	NA	NA	NA	NA	NA	NA	NA	0.0785222	NA	NA	NA	NA	NA	NA	NA	NA	0.0941466	NA	NA	NA	NA	NA	NA	NA	NA	NA	NA	NA	NA	NA	NA
GO:0010810~regulation of cell-substrate adhesion	0.00502523	NA	NA	NA	NA	NA	0.0481359	0.0460847	NA	NA	NA	NA	6.25e-05	0.0706866	NA	NA	NA	NA	NA	0.00901843	NA	NA	NA	NA	NA	0.00562564	NA	NA	NA	NA	NA	NA	0.0888696	NA	NA	NA	NA	NA	NA	NA	NA	NA	NA	NA	NA
GO:0014032~neural crest cell development	3.81e-05	1.9e-06	NA	NA	0.000629	NA	NA	NA	NA	0.00120401	NA	NA	NA	NA	NA	NA	0.0476557	NA	NA	NA	NA	0.00203917	NA	NA	NA	NA	NA	NA	NA	NA	NA	NA	NA	NA	NA	NA	NA	NA	NA	NA	NA	NA	NA	NA	NA
GO:0014033~neural crest cell differentiation	3.81e-05	1.9e-06	NA	NA	0.000629	NA	NA	NA	NA	0.00120401	NA	NA	NA	NA	NA	NA	0.0476557	NA	NA	NA	NA	0.00203917	NA	NA	NA	NA	NA	NA	NA	NA	NA	NA	NA	NA	NA	NA	NA	NA	NA	NA	NA	NA	NA	NA	NA
GO:0014706~striated muscle tissue development	7.77e-07	NA	0.00069	NA	0.0186279	0.0149813	NA	0.00011	0.0587038	NA	NA	NA	NA	NA	NA	NA	NA	NA	NA	NA	NA	NA	NA	NA	NA	NA	NA	NA	NA	NA	NA	0.0279467	NA	NA	NA	NA	NA	NA	NA	NA	NA	NA	NA	NA	NA
GO:0016202~regulation of striated muscle tissue development	3.61e-05	0.0126486	0.0036288	NA	0.0139178	0.039067	NA	0.0503142	NA	0.0295534	NA	NA	NA	NA	NA	NA	NA	0.0978776	0.0904131	NA	NA	NA	NA	NA	NA	NA	NA	NA	NA	NA	NA	NA	NA	NA	NA	NA	NA	NA	NA	NA	NA	NA	NA	NA	NA
GO:0021532~neural tube patterning	0.000304	0.00259622	NA	0.0115296	NA	0.000727	NA	NA	NA	NA	NA	NA	NA	1.07e-05	NA	NA	NA	NA	NA	NA	NA	NA	0.0316069	NA	NA	NA	NA	NA	NA	NA	NA	NA	NA	NA	NA	NA	NA	NA	NA	NA	NA	NA	NA	NA	NA
GO:0030534~adult behavior	1.57e-07	NA	1.12e-05	0.0256804	NA	NA	0.00135855	NA	NA	0.00297019	NA	0.0693406	NA	NA	NA	NA	NA	NA	NA	NA	NA	NA	NA	NA	NA	NA	NA	NA	NA	NA	NA	NA	NA	NA	NA	NA	NA	NA	NA	NA	NA	NA	NA	0.00147872	NA
GO:0032582~negative regulation of gene-specific transcription	0.000236	0.0288676	NA	0.0106156	0.0308313	NA	NA	NA	0.0688529	NA	0.0703638	NA	NA	NA	NA	NA	NA	0.00433551	NA	NA	NA	NA	NA	NA	NA	0.062786	0.0350137	NA	NA	NA	NA	NA	NA	NA	NA	NA	NA	NA	NA	NA	NA	NA	NA	NA	NA
GO:0042221~response to chemical stimulus	0.000183	NA	0.0152425	NA	NA	NA	0.000737	NA	NA	NA	NA	0.00741709	NA	0.0205375	NA	NA	NA	0.0427841	NA	NA	NA	NA	NA	NA	NA	NA	NA	NA	NA	NA	NA	NA	NA	NA	NA	NA	NA	NA	NA	NA	NA	NA	NA	NA	NA
GO:0042692~muscle cell differentiation	7.74e-09	NA	1.56e-06	NA	1.16e-05	0.000238	NA	6.55e-05	0.0507562	0.0391273	NA	NA	NA	NA	NA	NA	NA	NA	NA	NA	0.0848676	NA	NA	NA	NA	NA	NA	NA	NA	NA	NA	NA	NA	NA	NA	NA	NA	NA	NA	NA	NA	NA	NA	NA	NA
GO:0043069~negative regulation of programmed cell death	5.33e-05	0.0651102	0.0120411	NA	NA	0.0358088	0.000302	NA	0.0394737	NA	NA	NA	NA	0.0728036	NA	NA	0.0497198	NA	NA	NA	NA	0.0879951	NA	NA	NA	NA	NA	NA	NA	NA	NA	NA	NA	NA	NA	NA	NA	NA	NA	NA	NA	NA	NA	NA	NA
GO:0043279~response to alkaloid	0.00109321	NA	NA	0.00109318	NA	NA	0.000131	NA	0.0888726	0.0156869	0.000113	0.0084889	NA	NA	NA	NA	NA	NA	NA	NA	NA	NA	NA	NA	NA	NA	NA	NA	NA	NA	NA	NA	NA	NA	NA	NA	NA	NA	NA	NA	NA	NA	NA	NA	NA
GO:0045927~positive regulation of growth	0.0017255	NA	0.0526723	0.00057	0.0297647	NA	0.0868911	NA	NA	NA	NA	0.0278227	NA	0.0975941	NA	NA	NA	NA	NA	0.0171691	NA	NA	NA	NA	NA	NA	0.0832129	NA	NA	NA	NA	NA	NA	NA	0.0124503	NA	NA	NA	NA	NA	NA	NA	NA	NA	NA
GO:0048546~digestive tract morphogenesis	0.000288	NA	NA	7.15e-05	NA	0.00186732	0.0338985	0.0027866	NA	NA	NA	NA	NA	NA	NA	NA	NA	NA	NA	NA	NA	NA	0.0432137	NA	NA	NA	NA	NA	NA	NA	NA	NA	NA	NA	NA	NA	NA	NA	NA	NA	NA	NA	NA	NA	NA
GO:0048610~reproductive cellular process	0.0104546	NA	NA	0.0306225	0.0182315	NA	0.0662868	NA	0.0999713	0.0249657	NA	NA	NA	NA	NA	0.00941457	0.0265604	NA	NA	NA	NA	NA	NA	NA	NA	NA	NA	NA	NA	NA	NA	NA	NA	NA	NA	NA	NA	NA	NA	NA	NA	NA	NA	NA	NA
GO:0048634~regulation of muscle development	6.11e-06	0.0015167	0.00395432	NA	0.0148319	0.0407775	NA	0.0524796	NA	0.0308682	NA	NA	NA	NA	NA	NA	NA	0.0997375	0.0924662	NA	NA	NA	NA	NA	NA	NA	NA	NA	NA	NA	NA	NA	NA	NA	NA	NA	NA	NA	NA	NA	NA	NA	NA	NA	NA
GO:0048704~embryonic skeletal system morphogenesis	2.62e-08	8.89e-06	4.68e-07	NA	0.0417592	0.000113	NA	NA	NA	0.0632583	NA	NA	0.0926136	0.00604587	NA	NA	NA	NA	NA	NA	NA	NA	NA	NA	NA	NA	NA	NA	NA	NA	NA	NA	NA	NA	NA	NA	NA	NA	NA	NA	NA	NA	NA	NA	NA
GO:0050673~epithelial cell proliferation	5.67e-05	0.00327895	NA	0.0134573	NA	0.000924	NA	NA	0.00290131	NA	NA	NA	NA	NA	NA	NA	NA	NA	NA	NA	NA	NA	0.0341977	NA	NA	NA	NA	NA	NA	NA	NA	NA	0.0586734	NA	NA	NA	NA	NA	NA	NA	NA	NA	NA	NA	NA
GO:0050678~regulation of epithelial cell proliferation	3.85e-05	0.0061209	NA	0.00909299	0.00693249	0.0115685	NA	NA	NA	NA	NA	0.0345634	NA	NA	NA	NA	NA	NA	NA	NA	NA	NA	0.0809583	NA	NA	NA	NA	NA	NA	NA	NA	NA	NA	NA	NA	NA	NA	NA	NA	NA	NA	NA	NA	NA	NA
GO:0050768~negative regulation of neurogenesis	0.000112	0.000949	0.0194981	NA	0.0105903	NA	0.043876	NA	NA	NA	NA	NA	5.85e-05	NA	NA	NA	NA	NA	NA	NA	NA	0.0747417	NA	NA	NA	NA	NA	NA	NA	NA	0.0885222	NA	NA	NA	NA	NA	NA	NA	NA	NA	NA	NA	NA	NA	NA
GO:0050769~positive regulation of neurogenesis	2.94e-05	0.000106	0.000363	0.00271888	0.00144559	NA	NA	NA	NA	NA	NA	NA	NA	NA	NA	NA	NA	NA	0.0883555	NA	NA	NA	0.00134474	NA	NA	NA	NA	NA	NA	NA	NA	NA	0.0909902	NA	NA	NA	NA	NA	NA	NA	NA	NA	NA	NA	NA
GO:0051969~regulation of transmission of nerve impulse	1.25e-06	NA	0.0790873	NA	0.0401442	NA	0.0146613	NA	NA	0.0312334	0.00467356	NA	NA	0.0162091	NA	NA	NA	NA	NA	NA	NA	NA	NA	NA	NA	NA	NA	NA	NA	NA	NA	NA	NA	NA	NA	NA	NA	NA	NA	NA	NA	NA	NA	NA	NA
GO:0055123~digestive system development	0.00035	NA	NA	3.17e-06	0.0627749	0.002037	0.0358139	0.0030373	NA	NA	NA	NA	NA	NA	NA	NA	NA	NA	NA	NA	NA	NA	0.0444951	NA	NA	NA	NA	NA	NA	NA	NA	NA	NA	NA	NA	NA	NA	NA	NA	NA	NA	NA	NA	NA	NA
GO:0060445~branching involved in salivary gland morphogenesis	0.000583	0.00110149	NA	0.000233	0.0193883	NA	NA	0.000458	NA	NA	NA	NA	NA	NA	NA	NA	NA	NA	NA	NA	NA	NA	0.0237951	NA	NA	NA	NA	NA	NA	NA	NA	NA	NA	NA	NA	NA	NA	NA	NA	NA	NA	NA	NA	NA	NA
GO:0060560~developmental growth involved in morphogenesis	0.0247525	0.0144354	NA	3.48e-06	NA	0.00617098	NA	NA	NA	NA	NA	NA	NA	0.0288738	NA	NA	NA	NA	NA	NA	NA	NA	0.021178	NA	NA	NA	NA	NA	NA	NA	NA	NA	NA	NA	NA	NA	NA	NA	NA	NA	NA	NA	NA	NA	NA
GO:0001658~branching involved in ureteric bud morphogenesis	NA	0.000288	0.00845266	NA	NA	0.0183429	0.0249665	NA	NA	NA	NA	NA	NA	NA	NA	0.0685833	NA	0.0442674	0.061193	NA	NA	NA	NA	NA	NA	NA	NA	NA	NA	NA	NA	NA	NA	NA	NA	NA	NA	NA	NA	NA	NA	NA	NA	NA	NA
GO:0001667~ameboidal cell migration	0.000386	0.000166	NA	NA	0.00204907	NA	NA	NA	NA	0.0335659	NA	NA	NA	NA	NA	NA	0.0644425	NA	NA	NA	NA	0.000102	0.0584844	NA	NA	NA	NA	NA	NA	NA	NA	NA	NA	NA	NA	NA	NA	NA	NA	NA	NA	NA	NA	NA	NA
GO:0001755~neural crest cell migration	2.35e-05	5.63e-06	NA	NA	0.00015	NA	NA	NA	NA	0.00939153	NA	NA	NA	NA	NA	NA	NA	NA	NA	NA	NA	0.00099	NA	NA	NA	NA	NA	NA	NA	NA	NA	NA	NA	NA	NA	NA	NA	NA	NA	NA	NA	NA	NA	NA	NA
GO:0001764~neuron migration	0.00193389	0.04776	0.0041169	7.95e-06	NA	0.0959673	NA	NA	NA	0.0739589	NA	NA	NA	NA	NA	NA	0.0985144	NA	NA	NA	0.034136	NA	NA	NA	NA	NA	NA	NA	NA	NA	NA	NA	NA	NA	NA	NA	NA	0.0701625	NA	NA	NA	NA	NA	NA	NA
GO:0001892~embryonic placenta development	0.00300019	NA	0.00225735	0.0650294	0.00618681	0.0105972	NA	0.0964108	NA	NA	NA	NA	NA	NA	NA	NA	NA	NA	NA	NA	0.026486	NA	NA	NA	NA	NA	NA	NA	NA	NA	NA	NA	NA	NA	NA	NA	NA	NA	NA	NA	NA	NA	NA	NA	NA
GO:0001974~blood vessel remodeling	0.0107689	NA	0.00424642	NA	0.0283708	NA	NA	NA	NA	0.00861047	NA	NA	NA	NA	NA	NA	NA	NA	NA	NA	NA	NA	0.0290096	NA	NA	NA	NA	NA	NA	NA	NA	NA	NA	NA	NA	NA	NA	NA	NA	NA	NA	NA	NA	NA	NA
GO:0003001~generation of a signal involved in cell-cell signaling	0.00199719	0.0740909	0.00886593	NA	NA	NA	0.037774	NA	NA	0.0166426	NA	0.0580072	NA	NA	NA	NA	NA	NA	NA	0.0364786	NA	NA	NA	NA	NA	NA	NA	NA	NA	NA	NA	NA	NA	NA	NA	NA	NA	NA	NA	NA	NA	NA	NA	NA	NA
GO:0003013~circulatory system process	3.87e-05	0.00946284	0.0266255	NA	NA	NA	0.0743665	NA	NA	0.0342795	0.00517722	NA	NA	NA	NA	NA	NA	NA	NA	NA	0.0775456	NA	NA	NA	NA	NA	NA	NA	NA	NA	NA	NA	NA	NA	NA	NA	NA	NA	NA	NA	NA	NA	NA	NA	NA
GO:0006468~protein amino acid phosphorylation	9.13e-08	NA	0.017416	0.0118355	NA	0.0493477	0.0106534	0.0990808	NA	NA	NA	NA	NA	NA	NA	NA	NA	NA	NA	NA	NA	NA	NA	NA	NA	NA	0.0740524	NA	NA	NA	NA	NA	NA	NA	NA	NA	NA	NA	NA	NA	NA	NA	NA	NA	NA
GO:0007223~Wnt receptor signaling pathway, calcium modulating pathway	0.00760162	NA	0.00321405	NA	0.0237029	0.00958315	NA	NA	NA	NA	NA	NA	NA	NA	NA	NA	NA	NA	NA	NA	NA	NA	NA	NA	NA	NA	NA	NA	NA	NA	0.042297	NA	NA	NA	NA	NA	NA	NA	NA	NA	NA	NA	NA	NA	NA
GO:0007368~determination of left/right symmetry	0.0286513	NA	NA	0.00311683	0.0148319	0.0407775	NA	NA	0.00779715	NA	NA	NA	NA	NA	NA	NA	NA	NA	NA	NA	NA	NA	0.0559554	NA	NA	NA	NA	NA	NA	NA	NA	NA	NA	NA	NA	NA	NA	NA	NA	NA	NA	NA	NA	NA	NA
GO:0007498~mesoderm development	4.84e-07	NA	2.74e-06	NA	6.48e-06	0.000969	NA	NA	NA	NA	NA	NA	NA	NA	0.0225841	NA	NA	NA	NA	NA	NA	NA	NA	NA	NA	NA	NA	NA	NA	NA	NA	NA	NA	NA	NA	NA	NA	NA	NA	NA	NA	NA	NA	NA	NA
GO:0007611~learning or memory	0.000232	NA	0.0459171	NA	0.0223757	NA	0.0436381	NA	NA	NA	NA	NA	NA	0.01142	NA	NA	NA	NA	NA	NA	NA	NA	NA	NA	NA	NA	NA	NA	NA	NA	NA	NA	NA	NA	NA	NA	NA	NA	NA	NA	NA	NA	NA	NA	NA
GO:0008015~blood circulation	3.87e-05	0.00946284	0.0266255	NA	NA	NA	0.0743665	NA	NA	0.0342795	0.00517722	NA	NA	NA	NA	NA	NA	NA	NA	NA	0.0775456	NA	NA	NA	NA	NA	NA	NA	NA	NA	NA	NA	NA	NA	NA	NA	NA	NA	NA	NA	NA	NA	NA	NA	NA
GO:0009611~response to wounding	0.0140474	NA	0.0380689	NA	NA	NA	NA	NA	0.0219793	NA	NA	NA	NA	0.0247286	NA	0.0569033	NA	0.0936125	NA	NA	NA	NA	0.0773135	NA	NA	NA	NA	NA	NA	0.0568894	0.0221659	NA	NA	NA	NA	NA	NA	NA	NA	NA	NA	NA	0.0724087	NA	NA
GO:0009719~response to endogenous stimulus	0.00323062	NA	0.060884	NA	NA	NA	0.00119815	NA	0.019146	NA	NA	0.0539314	NA	0.0441754	NA	NA	NA	0.00898677	NA	NA	NA	NA	NA	NA	NA	NA	NA	NA	NA	NA	NA	NA	NA	NA	NA	NA	NA	NA	NA	NA	NA	NA	NA	NA	NA
GO:0009799~determination of symmetry	0.0312898	0.0923086	NA	0.00332849	0.0157793	0.0425158	NA	NA	0.00815248	NA	NA	NA	NA	NA	NA	NA	NA	NA	NA	NA	NA	NA	0.0572207	NA	NA	NA	NA	NA	NA	NA	NA	NA	NA	NA	NA	NA	NA	NA	NA	NA	NA	NA	NA	NA	NA
GO:0009855~determination of bilateral symmetry	0.0312898	0.0923086	NA	0.00332849	0.0157793	0.0425158	NA	NA	0.00815248	NA	NA	NA	NA	NA	NA	NA	NA	NA	NA	NA	NA	NA	0.0572207	NA	NA	NA	NA	NA	NA	NA	NA	NA	NA	NA	NA	NA	NA	NA	NA	NA	NA	NA	NA	NA	NA
GO:0009880~embryonic pattern specification	0.0025191	0.00764906	0.0156338	NA	0.00843464	0.0279176	NA	NA	NA	NA	NA	NA	NA	NA	NA	NA	NA	NA	NA	NA	NA	NA	NA	NA	NA	NA	NA	NA	NA	NA	NA	NA	NA	NA	NA	NA	NA	NA	NA	NA	NA	NA	NA	NA	NA
GO:0014013~regulation of gliogenesis	0.0170786	0.000508	0.0183748	NA	0.0118996	NA	NA	NA	NA	NA	NA	NA	0.0351281	NA	NA	NA	NA	NA	NA	NA	NA	NA	NA	NA	NA	NA	NA	NA	NA	NA	NA	NA	NA	NA	NA	NA	NA	NA	NA	NA	NA	NA	NA	NA	NA
GO:0019953~sexual reproduction	0.0414643	NA	0.0685634	NA	0.043821	0.0253275	NA	NA	NA	0.0373132	NA	NA	NA	NA	0.0652117	0.0733781	NA	NA	NA	NA	NA	NA	NA	NA	NA	NA	NA	NA	NA	NA	NA	0.0780924	NA	NA	NA	NA	NA	NA	0.026064	NA	NA	NA	NA	NA	NA
GO:0021675~nerve development	0.000304	0.0312559	NA	NA	0.00287263	NA	NA	0.0178159	NA	0.010203	NA	NA	NA	NA	NA	NA	NA	NA	NA	NA	NA	NA	NA	NA	NA	NA	NA	NA	NA	NA	NA	NA	NA	NA	NA	NA	NA	NA	NA	NA	NA	NA	NA	NA	NA
GO:0021904~dorsal/ventral neural tube patterning	0.00324523	0.0144354	NA	NA	NA	0.00021	NA	NA	NA	NA	NA	NA	NA	2.99e-06	NA	NA	NA	NA	NA	NA	NA	NA	0.021178	NA	NA	NA	NA	NA	NA	NA	NA	NA	NA	NA	NA	NA	NA	NA	NA	NA	NA	NA	NA	NA	NA
GO:0021915~neural tube development	9.83e-07	0.0720324	NA	0.000254	0.0177912	2.73e-06	NA	NA	NA	0.0988972	NA	NA	NA	3.58e-07	NA	NA	NA	NA	NA	NA	NA	NA	NA	NA	NA	NA	NA	NA	NA	NA	NA	NA	NA	NA	NA	NA	NA	NA	NA	NA	NA	NA	NA	NA	NA
GO:0021954~central nervous system neuron development	3.81e-05	0.0558979	NA	8.23e-08	2.34e-06	NA	NA	NA	NA	NA	0.0994246	NA	0.00133198	NA	NA	NA	NA	NA	NA	NA	NA	NA	NA	NA	NA	NA	NA	NA	NA	NA	NA	NA	NA	0.0498692	NA	NA	NA	NA	NA	NA	NA	NA	NA	NA	NA
GO:0030097~hemopoiesis	0.00658468	NA	0.0372159	NA	0.0321647	0.039672	0.0706068	NA	NA	0.0773442	NA	NA	NA	0.0764588	NA	NA	NA	NA	NA	NA	NA	NA	NA	0.0111052	NA	NA	NA	NA	NA	NA	NA	NA	NA	NA	NA	NA	NA	NA	NA	NA	NA	NA	NA	NA	NA
GO:0032504~multicellular organism reproduction	0.026434	NA	0.0468158	NA	0.0589918	0.0852045	0.0100581	NA	NA	0.0471871	NA	NA	NA	NA	NA	NA	NA	NA	NA	NA	NA	NA	NA	0.070702	NA	NA	NA	NA	NA	NA	NA	NA	NA	NA	NA	NA	NA	NA	0.0251024	NA	NA	NA	NA	NA	NA
GO:0042063~gliogenesis	0.00105262	0.0223925	0.0438507	0.00534033	0.024565	NA	NA	NA	NA	NA	NA	NA	NA	0.0909383	NA	NA	NA	NA	NA	NA	NA	NA	NA	NA	NA	NA	NA	NA	NA	NA	NA	NA	NA	NA	NA	NA	NA	NA	NA	NA	NA	NA	NA	NA	NA
GO:0042445~hormone metabolic process	6.24e-05	NA	0.0475066	0.0235892	0.0943631	NA	0.00813105	NA	NA	NA	NA	NA	NA	NA	0.0489433	NA	NA	NA	NA	NA	NA	NA	NA	NA	NA	NA	NA	NA	NA	NA	NA	NA	NA	NA	NA	NA	NA	NA	NA	NA	NA	NA	NA	NA	NA
GO:0042475~odontogenesis of dentine-containing tooth	0.00114559	7.16e-06	NA	NA	0.0869518	0.00349439	0.0503202	NA	NA	NA	NA	0.0154872	0.00197552	0.0723906	NA	NA	NA	NA	NA	NA	NA	NA	NA	NA	NA	NA	NA	NA	NA	NA	NA	NA	NA	NA	NA	NA	NA	NA	NA	NA	NA	NA	NA	NA	NA
GO:0043066~negative regulation of apoptosis	0.000281	0.0602883	0.0106204	NA	NA	0.0331982	0.000259	NA	NA	NA	NA	0.0995046	NA	0.0702297	NA	NA	0.0479087	NA	NA	NA	NA	0.0849401	NA	NA	NA	NA	NA	NA	NA	NA	NA	NA	NA	NA	NA	NA	NA	NA	NA	NA	NA	NA	NA	NA	NA
GO:0044092~negative regulation of molecular function	0.0411428	NA	NA	NA	NA	0.0758351	NA	NA	NA	NA	0.0653638	0.0234067	NA	0.0240336	NA	NA	0.016004	0.0304537	NA	NA	NA	NA	NA	NA	NA	NA	NA	NA	NA	NA	NA	NA	NA	NA	NA	NA	NA	NA	NA	NA	NA	NA	NA	NA	NA
GO:0044237~cellular metabolic process	1.12e-06	NA	0.0483484	0.0050061	0.0425203	NA	NA	NA	0.0505669	NA	NA	NA	NA	NA	NA	NA	NA	0.0748581	NA	NA	NA	NA	NA	NA	NA	NA	NA	0.0352203	NA	NA	NA	NA	NA	0.0691805	NA	NA	NA	0.0673706	NA	NA	NA	NA	NA	NA	NA
GO:0044238~primary metabolic process	7.05e-06	NA	NA	0.0191107	0.0863299	NA	NA	NA	0.0284195	NA	NA	NA	NA	NA	NA	NA	NA	0.0552884	NA	NA	NA	NA	NA	NA	NA	NA	NA	0.0507756	NA	NA	NA	NA	NA	0.0476133	NA	NA	NA	0.0323708	NA	NA	NA	NA	NA	NA	NA
GO:0045685~regulation of glial cell differentiation	0.0170786	0.000508	0.0183748	NA	0.0118996	NA	NA	NA	NA	NA	NA	NA	0.0334825	NA	NA	NA	NA	NA	NA	NA	NA	NA	NA	NA	NA	NA	NA	NA	NA	NA	NA	NA	NA	NA	NA	NA	NA	NA	NA	NA	NA	NA	NA	NA	NA
GO:0048534~hemopoietic or lymphoid organ development	0.00106416	NA	0.0105444	NA	0.0204352	0.0590321	NA	NA	NA	0.00927149	NA	NA	NA	0.0927639	NA	NA	0.0638725	NA	NA	NA	NA	NA	0.0533579	0.0144043	0.0867196	NA	NA	NA	NA	NA	NA	NA	NA	NA	NA	NA	NA	NA	NA	NA	NA	NA	NA	NA	NA
GO:0048565~gut development	0.00084	0.0750268	NA	0.00235399	NA	0.0341079	NA	0.00449665	NA	0.0257496	NA	NA	NA	NA	NA	NA	NA	NA	NA	NA	NA	NA	0.0508781	NA	NA	NA	NA	NA	NA	NA	NA	NA	NA	NA	NA	NA	NA	NA	NA	NA	NA	NA	NA	NA	NA
GO:0048585~negative regulation of response to stimulus	0.0467544	NA	NA	0.00990458	NA	NA	0.019508	NA	NA	NA	0.00112809	NA	NA	NA	NA	NA	NA	NA	NA	NA	NA	NA	NA	NA	NA	NA	NA	NA	NA	NA	NA	0.00134261	NA	NA	NA	NA	NA	NA	NA	NA	NA	NA	NA	NA	NA
GO:0048592~eye morphogenesis	0.000667	NA	0.0245991	NA	0.0577139	NA	0.0264148	NA	NA	NA	NA	NA	NA	NA	0.0334988	0.0146334	NA	NA	NA	NA	NA	NA	NA	NA	NA	NA	NA	NA	NA	NA	NA	NA	NA	NA	NA	0.0889528	NA	NA	NA	NA	NA	NA	NA	NA	NA
GO:0048609~reproductive process in a multicellular organism	0.026434	NA	0.0468158	NA	0.0589918	0.0852045	0.0100581	NA	NA	0.0471871	NA	NA	NA	NA	NA	NA	NA	NA	NA	NA	NA	NA	NA	0.070702	NA	NA	NA	NA	NA	NA	NA	NA	NA	NA	NA	NA	NA	NA	0.0251024	NA	NA	NA	NA	NA	NA
GO:0048638~regulation of developmental growth	9.19e-05	0.000857	0.0181568	0.0262747	0.000979	NA	NA	NA	NA	NA	NA	NA	0.0769834	NA	NA	NA	NA	NA	NA	NA	NA	0.0728458	NA	NA	NA	NA	NA	NA	NA	NA	NA	NA	NA	NA	NA	NA	NA	NA	NA	NA	NA	NA	NA	NA	NA
GO:0050679~positive regulation of epithelial cell proliferation	0.00749623	0.00543378	NA	0.0188348	0.0532524	NA	NA	0.0288723	0.091698	NA	NA	NA	NA	NA	NA	NA	NA	NA	NA	NA	NA	NA	0.0406458	NA	NA	NA	NA	NA	NA	NA	NA	NA	NA	NA	NA	NA	NA	NA	NA	NA	NA	NA	NA	NA	NA
GO:0050801~ion homeostasis	9.86e-08	0.00223451	0.000151	0.0500578	NA	0.0680591	NA	NA	NA	NA	0.0135628	0.0470726	NA	NA	NA	NA	NA	NA	NA	NA	NA	NA	NA	NA	NA	NA	NA	NA	NA	NA	NA	NA	NA	NA	NA	NA	NA	NA	NA	NA	NA	NA	NA	NA	NA
GO:0050804~regulation of synaptic transmission	1.09e-05	NA	NA	NA	0.0325054	NA	0.011672	NA	NA	NA	0.00386641	NA	NA	0.0142592	NA	NA	NA	NA	NA	NA	NA	NA	NA	NA	NA	NA	NA	NA	NA	NA	NA	NA	NA	NA	NA	NA	NA	NA	NA	NA	NA	NA	NA	NA	NA
GO:0051241~negative regulation of multicellular organismal process	8.71e-08	NA	0.000799	0.0309354	NA	NA	0.00187448	NA	NA	NA	0.0398577	NA	NA	NA	NA	NA	NA	NA	NA	NA	NA	NA	NA	NA	NA	NA	NA	NA	NA	NA	NA	NA	NA	NA	NA	NA	NA	NA	NA	NA	NA	NA	NA	NA	NA
GO:0055082~cellular chemical homeostasis	1.33e-07	0.00408927	5.84e-05	NA	NA	0.0500808	NA	NA	NA	NA	0.0526167	0.0357938	NA	NA	NA	NA	NA	NA	NA	NA	NA	NA	NA	NA	NA	NA	NA	NA	NA	NA	NA	NA	NA	NA	0.0459544	NA	NA	NA	NA	NA	NA	NA	NA	NA	NA
GO:0060113~inner ear receptor cell differentiation	0.0313363	0.0470951	NA	0.0176974	NA	NA	NA	0.0271596	NA	NA	NA	NA	NA	NA	NA	NA	NA	NA	NA	NA	NA	NA	NA	NA	NA	NA	NA	NA	NA	0.033246	NA	NA	NA	NA	NA	NA	NA	NA	NA	NA	NA	NA	NA	NA	NA
GO:0060341~regulation of cellular localization	0.00567567	0.0396067	0.0356503	0.0243522	NA	NA	NA	NA	NA	NA	0.0142811	NA	NA	NA	NA	NA	NA	NA	NA	NA	NA	NA	NA	NA	NA	NA	NA	NA	NA	NA	NA	NA	NA	NA	NA	NA	NA	NA	NA	NA	NA	NA	NA	NA	NA
GO:0060425~lung morphogenesis	NA	0.0162367	NA	0.00585994	NA	NA	NA	NA	0.00123574	NA	NA	0.0760865	NA	NA	NA	NA	NA	NA	0.0375983	NA	NA	NA	0.0224874	NA	NA	NA	NA	NA	NA	NA	NA	NA	NA	NA	NA	NA	NA	NA	NA	NA	NA	NA	NA	NA	NA
GO:0060443~mammary gland morphogenesis	1.8e-10	3.61e-05	0.0133223	0.0211994	0.0595399	4.21e-06	NA	NA	0.0973231	NA	NA	NA	NA	0.0586734	NA	NA	NA	NA	NA	NA	NA	NA	NA	NA	NA	NA	NA	NA	NA	NA	NA	NA	NA	NA	NA	NA	NA	NA	NA	NA	NA	NA	NA	NA	NA
GO:0060548~negative regulation of cell death	5.69e-05	0.0661219	0.0123368	NA	NA	0.0363457	0.000312	NA	0.0398787	NA	NA	NA	NA	0.0733221	NA	NA	0.050085	NA	NA	NA	NA	0.0886101	NA	NA	NA	NA	NA	NA	NA	NA	NA	NA	NA	NA	NA	NA	NA	NA	NA	NA	NA	NA	NA	NA	NA
GO:0060675~ureteric bud morphogenesis	NA	0.000288	0.00845266	NA	NA	0.0183429	0.0249665	NA	NA	NA	NA	NA	NA	NA	NA	0.0685833	NA	0.0442674	0.061193	NA	NA	NA	NA	NA	NA	NA	NA	NA	NA	NA	NA	NA	NA	NA	NA	NA	NA	NA	NA	NA	NA	NA	NA	NA	NA
GO:0060688~regulation of morphogenesis of a branching structure	0.000387	0.0337194	0.0543697	NA	NA	0.000822	NA	NA	NA	NA	NA	NA	NA	0.0447613	NA	NA	NA	NA	NA	NA	NA	NA	0.0329031	NA	NA	NA	NA	NA	NA	NA	NA	NA	NA	NA	NA	NA	NA	NA	NA	NA	NA	NA	NA	NA	NA
GO:0060736~prostate gland growth	0.00140401	0.00959906	NA	0.00342102	NA	0.00406999	NA	NA	0.0395057	NA	NA	NA	NA	NA	NA	NA	NA	NA	NA	NA	NA	NA	NA	NA	NA	NA	NA	NA	NA	NA	NA	NA	NA	NA	NA	NA	NA	NA	NA	NA	NA	NA	NA	NA	NA
GO:0001502~cartilage condensation	0.0247525	NA	NA	NA	NA	NA	0.00848771	NA	NA	NA	NA	NA	NA	NA	NA	NA	0.0233826	NA	NA	NA	NA	NA	NA	NA	NA	0.0440957	NA	NA	NA	NA	NA	NA	NA	NA	NA	NA	NA	NA	NA	NA	NA	NA	NA	NA	NA
GO:0001704~formation of primary germ layer	2.38e-05	NA	0.00303328	NA	0.000111	0.00325619	NA	NA	NA	NA	NA	NA	NA	NA	NA	0.0965557	NA	NA	NA	NA	NA	NA	NA	NA	NA	NA	NA	NA	NA	NA	NA	NA	NA	NA	NA	NA	NA	NA	NA	NA	NA	NA	NA	NA	NA
GO:0001707~mesoderm formation	9.47e-06	NA	0.00204924	NA	6.61e-05	0.00240443	NA	NA	NA	NA	NA	NA	NA	NA	NA	0.0873236	NA	NA	NA	NA	NA	NA	NA	NA	NA	NA	NA	NA	NA	NA	NA	NA	NA	NA	NA	NA	NA	NA	NA	NA	NA	NA	NA	NA	NA
GO:0001756~somitogenesis	0.00569031	NA	0.0238424	NA	NA	0.0373849	NA	NA	NA	NA	NA	NA	NA	NA	NA	NA	NA	NA	NA	NA	NA	0.0804069	NA	NA	NA	0.00590367	NA	NA	NA	NA	NA	NA	NA	NA	NA	NA	NA	NA	NA	NA	NA	NA	NA	NA	NA
GO:0001759~induction of an organ	NA	0.0127271	0.0209931	NA	NA	NA	NA	NA	NA	NA	NA	NA	NA	NA	NA	NA	NA	0.0263916	0.0332471	NA	NA	NA	NA	NA	NA	NA	NA	NA	NA	NA	NA	NA	NA	NA	NA	NA	NA	NA	NA	NA	NA	NA	NA	NA	NA
GO:0001952~regulation of cell-matrix adhesion	0.0170786	NA	NA	NA	NA	NA	NA	NA	NA	NA	NA	NA	0.000947	0.0253089	NA	NA	NA	NA	NA	0.0490824	NA	NA	NA	NA	NA	NA	NA	NA	NA	NA	NA	NA	NA	NA	NA	NA	NA	NA	NA	NA	NA	NA	NA	NA	NA
GO:0006140~regulation of nucleotide metabolic process	0.0314007	0.0112251	NA	NA	NA	NA	NA	NA	NA	0.0832851	0.0234801	NA	NA	NA	NA	NA	NA	NA	NA	NA	NA	NA	NA	NA	NA	NA	NA	NA	NA	NA	NA	NA	NA	NA	0.0250702	NA	NA	NA	NA	NA	NA	NA	NA	NA	NA
GO:0007156~homophilic cell adhesion	0.00766611	NA	NA	NA	NA	NA	0.00370717	NA	NA	0.000917	0.0528383	NA	NA	NA	NA	NA	NA	NA	NA	NA	NA	NA	NA	NA	NA	NA	NA	NA	NA	NA	NA	NA	NA	NA	0.0313846	NA	NA	NA	NA	NA	NA	NA	NA	NA	NA
GO:0007219~Notch signaling pathway	1.56e-12	NA	0.0089101	3.23e-05	NA	0.0613251	NA	0.00117149	NA	NA	NA	NA	NA	NA	NA	NA	NA	NA	NA	NA	NA	NA	NA	NA	NA	NA	NA	NA	NA	NA	NA	NA	NA	NA	NA	NA	NA	NA	NA	NA	NA	NA	NA	NA	NA
GO:0007224~smoothened signaling pathway	0.00478851	0.000288	NA	NA	NA	0.00115191	NA	NA	0.083196	0.0137444	NA	NA	NA	NA	NA	NA	NA	NA	NA	NA	NA	NA	NA	NA	NA	NA	NA	NA	NA	NA	NA	NA	NA	NA	NA	NA	NA	NA	NA	NA	NA	NA	NA	NA	NA
GO:0007270~nerve-nerve synaptic transmission	0.000743	NA	0.00845266	0.0155145	NA	NA	NA	NA	NA	0.00074	0.085007	NA	NA	NA	NA	NA	NA	NA	NA	NA	NA	NA	NA	NA	NA	NA	NA	NA	NA	NA	NA	NA	NA	NA	NA	NA	NA	NA	NA	NA	NA	NA	NA	NA	NA
GO:0007369~gastrulation	0.000175	NA	0.00522028	NA	2.94e-05	0.000224	NA	NA	NA	NA	NA	NA	NA	NA	NA	NA	NA	NA	NA	NA	NA	NA	NA	NA	NA	NA	NA	NA	NA	NA	NA	NA	NA	NA	NA	NA	NA	NA	NA	NA	NA	NA	NA	NA	NA
GO:0007548~sex differentiation	0.00229133	0.0647479	0.0141152	0.0592582	0.071806	0.0028686	NA	NA	NA	NA	NA	NA	NA	NA	NA	NA	0.0155484	NA	NA	NA	NA	NA	NA	NA	NA	NA	NA	0.0961284	NA	NA	NA	NA	NA	NA	NA	NA	NA	NA	NA	NA	NA	NA	NA	NA	NA
GO:0008016~regulation of heart contraction	0.000806	NA	0.0397431	0.0456595	NA	NA	0.0714713	NA	NA	NA	0.0108948	NA	NA	NA	NA	NA	NA	NA	NA	NA	NA	NA	NA	NA	0.0843673	NA	NA	NA	NA	NA	NA	NA	NA	NA	NA	NA	NA	NA	NA	NA	NA	NA	NA	NA	NA
GO:0008361~regulation of cell size	0.00421144	NA	NA	0.0375799	NA	NA	0.0697254	0.0139446	NA	NA	0.0457952	NA	NA	NA	NA	NA	NA	NA	NA	NA	NA	NA	NA	NA	NA	NA	NA	NA	NA	NA	NA	NA	NA	NA	NA	NA	NA	NA	NA	NA	NA	NA	NA	NA	NA
GO:0008406~gonad development	0.0255725	NA	0.0443578	NA	NA	0.0279869	NA	NA	NA	NA	NA	NA	NA	NA	NA	NA	0.00736728	NA	NA	NA	NA	NA	NA	NA	NA	NA	NA	0.0660324	NA	NA	NA	NA	NA	NA	NA	NA	NA	NA	NA	NA	NA	NA	NA	NA	NA
GO:0009966~regulation of signal transduction	1.35e-06	NA	NA	NA	0.0557871	0.0255529	NA	NA	NA	NA	NA	NA	NA	NA	0.0145755	NA	NA	NA	NA	0.030084	NA	NA	NA	NA	NA	NA	NA	NA	NA	NA	NA	NA	0.0652021	NA	NA	NA	NA	NA	NA	NA	NA	NA	NA	NA	NA
GO:0010001~glial cell differentiation	0.000608	0.0181212	0.0358416	0.00426228	NA	NA	NA	NA	NA	NA	NA	NA	NA	0.0842353	NA	NA	NA	NA	NA	NA	NA	NA	NA	NA	NA	NA	NA	NA	NA	NA	NA	NA	NA	NA	NA	NA	NA	NA	NA	NA	NA	NA	NA	NA	NA
GO:0010817~regulation of hormone levels	3.76e-06	0.0618736	0.013157	0.0570876	0.06866	0.015378	0.000926	NA	NA	NA	NA	NA	NA	NA	0.0904624	NA	NA	NA	NA	NA	NA	NA	NA	NA	NA	NA	NA	NA	NA	NA	NA	NA	NA	NA	NA	NA	NA	NA	NA	NA	NA	NA	NA	NA	NA
GO:0010942~positive regulation of cell death	3.79e-06	0.0277476	NA	0.00753897	NA	NA	NA	NA	NA	NA	NA	NA	NA	0.0105835	NA	NA	NA	NA	NA	NA	NA	NA	NA	NA	NA	NA	NA	NA	NA	NA	NA	NA	NA	NA	NA	NA	NA	NA	NA	NA	NA	NA	NA	NA	NA
GO:0010959~regulation of metal ion transport	0.00294171	NA	NA	NA	NA	NA	0.00860098	NA	NA	0.0377781	0.0100723	NA	NA	NA	NA	NA	NA	NA	NA	NA	NA	NA	NA	NA	NA	NA	NA	NA	NA	NA	NA	NA	NA	NA	NA	NA	NA	NA	NA	NA	NA	NA	NA	NA	NA
GO:0016310~phosphorylation	3.35e-06	NA	0.0450463	0.0243917	NA	0.0873281	0.024123	NA	NA	NA	NA	NA	NA	NA	NA	NA	NA	NA	NA	NA	NA	NA	NA	NA	NA	NA	0.0968491	NA	NA	NA	NA	NA	NA	NA	NA	NA	NA	NA	NA	NA	NA	NA	NA	NA	NA
GO:0016331~morphogenesis of embryonic epithelium	6.34e-05	NA	NA	0.00019	0.0676481	0.00272646	0.0313125	NA	NA	0.0890449	NA	NA	NA	NA	NA	NA	NA	NA	NA	NA	NA	NA	0.0992973	NA	NA	NA	NA	NA	NA	NA	NA	NA	NA	NA	NA	NA	NA	NA	NA	NA	NA	NA	NA	NA	NA
GO:0019216~regulation of lipid metabolic process	0.00217006	0.00455864	NA	NA	0.0325652	NA	NA	NA	NA	NA	NA	0.0296884	NA	NA	NA	NA	NA	NA	NA	NA	NA	NA	NA	NA	NA	NA	NA	NA	NA	NA	NA	NA	NA	NA	NA	NA	NA	NA	NA	NA	NA	NA	NA	NA	NA
GO:0019220~regulation of phosphate metabolic process	0.0108526	NA	0.016392	NA	NA	0.0744824	NA	NA	0.0137453	NA	0.0695224	NA	NA	0.0170353	NA	NA	NA	NA	NA	NA	NA	NA	NA	NA	NA	NA	NA	NA	NA	NA	NA	NA	NA	NA	NA	NA	NA	NA	NA	NA	NA	NA	NA	NA	NA
GO:0019228~regulation of action potential in neuron	0.0090024	NA	NA	0.0377136	0.01676	0.0442816	NA	0.0569081	NA	NA	NA	NA	NA	0.079177	NA	NA	NA	NA	NA	NA	NA	NA	NA	NA	NA	NA	NA	NA	NA	NA	NA	NA	0.0994246	NA	NA	NA	NA	NA	NA	NA	NA	NA	NA	NA	NA
GO:0019725~cellular homeostasis	3.56e-06	0.00676041	0.000231	NA	NA	NA	NA	NA	NA	NA	0.0941441	0.0213701	NA	NA	NA	NA	NA	NA	NA	NA	NA	NA	NA	NA	NA	NA	NA	NA	NA	NA	NA	NA	NA	NA	0.07521	NA	NA	NA	NA	NA	NA	NA	NA	NA	NA
GO:0021510~spinal cord development	7.73e-05	0.016173	NA	0.0392561	NA	0.0460742	NA	NA	NA	NA	NA	NA	NA	0.0808661	NA	NA	NA	NA	NA	NA	NA	NA	0.0597465	NA	NA	NA	NA	NA	NA	NA	NA	NA	NA	NA	NA	NA	NA	NA	NA	NA	NA	NA	NA	NA	NA
GO:0021543~pallium development	0.0193838	NA	NA	0.00563307	3.11e-06	NA	NA	NA	NA	NA	NA	NA	6.25e-05	0.0926067	NA	NA	NA	NA	NA	NA	NA	NA	NA	NA	NA	NA	NA	NA	NA	NA	NA	NA	NA	NA	NA	NA	NA	NA	NA	NA	NA	NA	NA	NA	NA
GO:0021826~substrate-independent telencephalic tangential migration	0.0149988	NA	NA	0.0336517	1.68e-05	NA	NA	NA	NA	NA	NA	NA	0.00847333	NA	NA	NA	NA	NA	NA	NA	NA	NA	NA	NA	NA	NA	NA	NA	NA	NA	NA	NA	NA	NA	NA	NA	NA	NA	NA	NA	NA	NA	NA	NA	NA
GO:0021830~interneuron migration from the subpallium to the cortex	0.0092456	NA	NA	0.0270123	6.78e-06	NA	NA	NA	NA	NA	NA	NA	0.00678419	NA	NA	NA	NA	NA	NA	NA	NA	NA	NA	NA	NA	NA	NA	NA	NA	NA	NA	NA	NA	NA	NA	NA	NA	NA	NA	NA	NA	NA	NA	NA	NA
GO:0021843~substrate-independent telencephalic tangential interneuron migration	0.0149988	NA	NA	0.0336517	1.68e-05	NA	NA	NA	NA	NA	NA	NA	0.00847333	NA	NA	NA	NA	NA	NA	NA	NA	NA	NA	NA	NA	NA	NA	NA	NA	NA	NA	NA	NA	NA	NA	NA	NA	NA	NA	NA	NA	NA	NA	NA	NA
GO:0021853~cerebral cortex GABAergic interneuron migration	0.0092456	NA	NA	0.0270123	6.78e-06	NA	NA	NA	NA	NA	NA	NA	0.00678419	NA	NA	NA	NA	NA	NA	NA	NA	NA	NA	NA	NA	NA	NA	NA	NA	NA	NA	NA	NA	NA	NA	NA	NA	NA	NA	NA	NA	NA	NA	NA	NA
GO:0021872~generation of neurons in the forebrain	0.0247525	0.000769	NA	NA	0.000853	NA	NA	NA	NA	NA	NA	NA	1.94e-06	NA	NA	NA	NA	NA	NA	NA	NA	NA	NA	NA	NA	NA	NA	NA	NA	NA	NA	NA	NA	NA	NA	NA	NA	NA	NA	NA	NA	NA	NA	NA	NA
GO:0021879~forebrain neuron differentiation	0.0170786	0.000508	NA	NA	0.000564	NA	NA	NA	NA	NA	NA	NA	1.22e-06	NA	NA	NA	NA	NA	NA	NA	NA	NA	NA	NA	NA	NA	NA	NA	NA	NA	NA	NA	NA	NA	NA	NA	NA	NA	NA	NA	NA	NA	NA	NA	NA
GO:0021892~cerebral cortex GABAergic interneuron differentiation	0.00202788	0.0784716	NA	0.0467964	4.89e-09	NA	NA	NA	NA	NA	NA	NA	1.5e-07	NA	NA	NA	NA	NA	NA	NA	NA	NA	NA	NA	NA	NA	NA	NA	NA	NA	NA	NA	NA	NA	NA	NA	NA	NA	NA	NA	NA	NA	NA	NA	NA
GO:0021894~cerebral cortex GABAergic interneuron development	0.0092456	NA	NA	0.0270123	6.78e-06	NA	NA	NA	NA	NA	NA	NA	0.00678419	NA	NA	NA	NA	NA	NA	NA	NA	NA	NA	NA	NA	NA	NA	NA	NA	NA	NA	NA	NA	NA	NA	NA	NA	NA	NA	NA	NA	NA	NA	NA	NA
GO:0021895~cerebral cortex neuron differentiation	0.0109599	NA	NA	0.078889	2.41e-09	NA	NA	NA	NA	NA	NA	NA	7.06e-07	NA	0.0462678	NA	NA	NA	NA	NA	NA	NA	NA	NA	NA	NA	NA	NA	NA	NA	NA	NA	NA	NA	NA	NA	NA	NA	NA	NA	NA	NA	NA	NA	NA
GO:0021936~regulation of granule cell precursor proliferation	0.048514	2.11e-06	NA	NA	NA	0.00191537	NA	NA	NA	NA	NA	NA	NA	NA	NA	NA	NA	NA	NA	NA	NA	NA	NA	NA	NA	NA	NA	NA	NA	NA	NA	NA	NA	NA	NA	NA	NA	NA	0.00677067	NA	NA	NA	NA	NA	NA
GO:0021940~positive regulation of granule cell precursor proliferation	0.048514	2.11e-06	NA	NA	NA	0.00191537	NA	NA	NA	NA	NA	NA	NA	NA	NA	NA	NA	NA	NA	NA	NA	NA	NA	NA	NA	NA	NA	NA	NA	NA	NA	NA	NA	NA	NA	NA	NA	NA	0.00677067	NA	NA	NA	NA	NA	NA
GO:0022037~metencephalon development	0.00114559	0.0818056	NA	NA	0.0130367	0.0373849	NA	NA	NA	NA	NA	NA	NA	NA	NA	NA	NA	NA	NA	NA	NA	NA	NA	NA	NA	NA	NA	0.0312756	NA	NA	NA	NA	NA	NA	NA	NA	NA	NA	NA	NA	NA	NA	NA	NA	NA
GO:0030799~regulation of cyclic nucleotide metabolic process	0.0275887	0.0102321	NA	NA	NA	NA	NA	NA	NA	0.0795123	0.0223249	NA	NA	NA	NA	NA	NA	NA	NA	NA	NA	NA	NA	NA	NA	NA	NA	NA	NA	NA	NA	NA	NA	NA	0.0238781	NA	NA	NA	NA	NA	NA	NA	NA	NA	NA
GO:0030802~regulation of cyclic nucleotide biosynthetic process	0.0224802	0.00885245	NA	NA	NA	NA	NA	NA	NA	0.0739589	0.0206383	NA	NA	NA	NA	NA	NA	NA	NA	NA	NA	NA	NA	NA	NA	NA	NA	NA	NA	NA	NA	NA	NA	NA	0.0227104	NA	NA	NA	NA	NA	NA	NA	NA	NA	NA
GO:0030808~regulation of nucleotide biosynthetic process	0.0224802	0.00885245	NA	NA	NA	NA	NA	NA	NA	0.0739589	0.0206383	NA	NA	NA	NA	NA	NA	NA	NA	NA	NA	NA	NA	NA	NA	NA	NA	NA	NA	NA	NA	NA	NA	NA	0.0227104	NA	NA	NA	NA	NA	NA	NA	NA	NA	NA
GO:0030814~regulation of cAMP metabolic process	0.0180661	0.00760041	NA	NA	NA	NA	NA	NA	NA	0.0685385	0.0190081	NA	NA	NA	NA	NA	NA	NA	NA	NA	NA	NA	NA	NA	NA	NA	NA	NA	NA	NA	NA	NA	NA	NA	0.0200825	NA	NA	NA	NA	NA	NA	NA	NA	NA	NA
GO:0030817~regulation of cAMP biosynthetic process	0.0154864	0.00683417	NA	NA	NA	NA	NA	NA	NA	0.0650023	0.0179533	NA	NA	NA	NA	NA	NA	NA	NA	NA	NA	NA	NA	NA	NA	NA	NA	NA	NA	NA	NA	NA	NA	NA	0.019357	NA	NA	NA	NA	NA	NA	NA	NA	NA	NA
GO:0031016~pancreas development	0.0607057	0.000857	NA	NA	NA	NA	0.0418021	NA	NA	NA	NA	0.0127289	NA	NA	NA	NA	NA	NA	NA	NA	NA	NA	0.0483298	NA	NA	NA	NA	NA	NA	NA	NA	NA	NA	NA	NA	NA	NA	NA	NA	NA	NA	NA	NA	NA	NA
GO:0031128~developmental induction	NA	0.024325	0.0395776	NA	NA	NA	NA	NA	NA	NA	NA	NA	NA	NA	NA	NA	NA	0.0383443	0.0462439	NA	NA	NA	NA	NA	NA	NA	NA	NA	NA	NA	NA	NA	NA	NA	NA	NA	NA	NA	NA	NA	NA	NA	NA	NA	NA
GO:0031279~regulation of cyclase activity	0.0384374	0.0352581	NA	NA	NA	NA	NA	NA	NA	0.0598196	0.0164199	NA	NA	NA	NA	NA	NA	NA	NA	NA	NA	NA	NA	NA	NA	NA	NA	NA	NA	NA	NA	NA	NA	NA	0.0186429	NA	NA	NA	NA	NA	NA	NA	NA	NA	NA
GO:0033555~multicellular organismal response to stress	0.00337037	NA	NA	NA	0.00983981	NA	NA	NA	NA	0.0233345	NA	NA	NA	NA	NA	NA	NA	NA	NA	0.00775322	NA	NA	NA	NA	NA	NA	NA	NA	NA	NA	0.0771721	NA	NA	NA	NA	NA	NA	NA	NA	NA	NA	NA	NA	NA	NA
GO:0035282~segmentation	0.00135619	NA	0.0481616	NA	NA	0.0613251	NA	NA	NA	NA	NA	NA	NA	NA	NA	NA	NA	NA	NA	NA	NA	0.00538215	NA	NA	NA	0.0100683	NA	NA	NA	NA	NA	NA	NA	NA	NA	NA	NA	NA	NA	NA	NA	NA	NA	NA	NA
GO:0040018~positive regulation of multicellular organism growth	0.0935735	NA	NA	0.0144699	NA	NA	0.0233153	NA	NA	NA	0.0820965	0.00691117	NA	NA	NA	NA	NA	NA	NA	NA	NA	NA	NA	NA	NA	NA	0.0409823	NA	NA	NA	NA	NA	NA	NA	NA	NA	NA	NA	NA	NA	NA	NA	NA	NA	NA
GO:0042133~neurotransmitter metabolic process	0.00511768	NA	NA	NA	NA	NA	NA	NA	NA	NA	NA	NA	NA	NA	NA	0.0446313	NA	NA	NA	NA	NA	NA	NA	NA	NA	NA	NA	NA	NA	NA	NA	NA	0.0409851	NA	NA	NA	NA	0.0246598	NA	NA	NA	NA	NA	NA	NA
GO:0042325~regulation of phosphorylation	0.00723036	NA	0.0129374	NA	NA	0.0657338	NA	NA	0.0121275	NA	0.0636379	NA	NA	0.0154322	NA	NA	NA	NA	NA	NA	NA	NA	NA	NA	NA	NA	NA	NA	NA	NA	NA	NA	NA	NA	NA	NA	NA	NA	NA	NA	NA	NA	NA	NA	NA
GO:0042391~regulation of membrane potential	1.06e-08	0.049804	0.0344951	0.0478074	NA	0.0593166	0.0873899	NA	NA	NA	0.0544531	NA	NA	NA	NA	NA	NA	NA	NA	NA	NA	NA	NA	NA	NA	NA	NA	NA	NA	NA	NA	NA	NA	NA	NA	NA	NA	NA	NA	NA	NA	NA	NA	NA	NA
GO:0042417~dopamine metabolic process	0.00627849	NA	NA	7.29e-06	NA	NA	NA	NA	NA	NA	0.0584844	0.0846541	NA	NA	NA	NA	NA	NA	NA	NA	NA	NA	NA	NA	NA	NA	NA	NA	NA	NA	NA	0.0430458	NA	NA	NA	NA	NA	0.0224418	NA	NA	NA	NA	NA	NA	NA
GO:0042471~ear morphogenesis	2.98e-07	0.001884	NA	NA	3.49e-06	NA	NA	NA	NA	NA	NA	NA	NA	NA	NA	NA	NA	NA	0.0126071	NA	NA	NA	NA	NA	NA	NA	NA	NA	NA	0.0822168	NA	NA	NA	NA	NA	NA	NA	NA	NA	NA	NA	NA	NA	NA	NA
GO:0042472~inner ear morphogenesis	2.26e-06	0.00107065	0.0808748	NA	1.32e-06	NA	NA	NA	NA	NA	NA	NA	NA	NA	NA	NA	NA	NA	0.00990404	NA	NA	NA	NA	NA	NA	NA	NA	NA	NA	NA	NA	NA	NA	NA	NA	NA	0.0901961	NA	NA	NA	NA	NA	NA	NA	NA
GO:0042490~mechanoreceptor differentiation	0.0558493	0.0652237	NA	0.00186646	0.000881	NA	NA	0.0380514	NA	NA	NA	NA	NA	NA	NA	NA	NA	NA	NA	NA	NA	0.0709461	NA	NA	NA	NA	NA	NA	NA	0.0397696	NA	NA	NA	NA	NA	NA	NA	NA	NA	NA	NA	NA	NA	NA	NA
GO:0042493~response to drug	0.0255725	NA	0.0443578	NA	0.0215664	NA	NA	NA	NA	NA	0.0315645	NA	NA	NA	NA	NA	NA	NA	NA	NA	NA	NA	NA	NA	NA	NA	NA	NA	NA	NA	NA	NA	NA	NA	NA	NA	NA	NA	NA	NA	NA	NA	NA	NA	NA
GO:0042755~eating behavior	0.00251333	NA	0.0209931	0.0976287	NA	NA	NA	NA	0.0454466	NA	0.0464567	NA	NA	NA	NA	NA	NA	NA	NA	NA	NA	NA	NA	NA	NA	NA	NA	NA	NA	NA	NA	NA	NA	NA	NA	NA	NA	NA	NA	NA	NA	NA	NA	NA	NA
GO:0045137~development of primary sexual characteristics	0.00924316	NA	0.0207706	NA	NA	0.00758651	NA	NA	NA	NA	NA	NA	NA	NA	NA	NA	0.0101629	NA	NA	NA	NA	NA	NA	NA	NA	NA	NA	0.0776033	NA	NA	NA	NA	NA	NA	NA	NA	NA	NA	NA	NA	NA	NA	NA	NA	NA
GO:0045168~cell-cell signaling involved in cell fate specification	NA	0.024325	0.0395776	NA	NA	NA	NA	NA	NA	NA	NA	NA	NA	NA	NA	NA	NA	0.0383443	0.0462439	NA	NA	NA	NA	NA	NA	NA	NA	NA	NA	NA	NA	NA	NA	NA	NA	NA	NA	NA	NA	NA	NA	NA	NA	NA	NA
GO:0045669~positive regulation of osteoblast differentiation	NA	0.0111142	0.0183748	NA	0.000564	NA	NA	NA	NA	NA	NA	0.0630868	NA	NA	NA	NA	NA	NA	0.0310644	NA	NA	NA	NA	NA	NA	NA	NA	NA	NA	NA	NA	NA	NA	NA	NA	NA	NA	NA	NA	NA	NA	NA	NA	NA	NA
GO:0045761~regulation of adenylate cyclase activity	0.0334555	0.0324366	NA	NA	NA	NA	NA	NA	NA	0.0564487	0.0154306	NA	NA	NA	NA	NA	NA	NA	NA	NA	NA	NA	NA	NA	NA	NA	NA	NA	NA	NA	NA	NA	NA	NA	0.0175935	NA	NA	NA	NA	NA	NA	NA	NA	NA	NA
GO:0045995~regulation of embryonic development	0.0291759	0.0162367	NA	0.00585994	NA	NA	NA	NA	NA	NA	NA	0.0760865	NA	NA	NA	NA	NA	NA	NA	NA	NA	NA	0.0224874	NA	NA	NA	NA	NA	NA	NA	NA	NA	NA	NA	NA	NA	NA	NA	NA	NA	NA	NA	NA	NA	NA
GO:0046903~secretion	0.00161799	NA	0.00198577	NA	NA	NA	NA	NA	NA	0.0136929	NA	NA	NA	NA	NA	NA	NA	NA	NA	0.0447177	NA	NA	NA	NA	NA	NA	NA	NA	NA	NA	NA	NA	NA	NA	NA	NA	NA	NA	NA	NA	NA	NA	NA	NA	NA
GO:0048332~mesoderm morphogenesis	1.53e-05	NA	0.00250823	NA	8.64e-05	0.00281041	NA	NA	NA	NA	NA	NA	NA	NA	NA	0.0919511	NA	NA	NA	NA	NA	NA	NA	NA	NA	NA	NA	NA	NA	NA	NA	NA	NA	NA	NA	NA	NA	NA	NA	NA	NA	NA	NA	NA	NA
GO:0048483~autonomic nervous system development	5.16e-05	NA	0.0296979	NA	0.0193883	NA	NA	NA	NA	NA	NA	NA	NA	NA	NA	NA	NA	NA	NA	NA	0.0721536	NA	NA	NA	NA	NA	NA	0.0138421	NA	NA	NA	NA	NA	NA	NA	NA	NA	NA	NA	NA	NA	NA	NA	NA	NA
GO:0048641~regulation of skeletal muscle tissue development	0.0447562	NA	0.00321405	NA	NA	NA	NA	NA	NA	NA	NA	NA	NA	NA	NA	0.0494691	NA	0.0579513	0.0440896	NA	NA	NA	NA	NA	NA	NA	NA	NA	NA	NA	NA	NA	NA	NA	NA	NA	NA	NA	NA	NA	NA	NA	NA	NA	NA
GO:0050896~response to stimulus	0.00203702	NA	0.0194099	0.096709	0.0506353	NA	0.00315215	NA	NA	NA	NA	NA	NA	0.0242359	NA	NA	NA	NA	NA	NA	NA	NA	NA	NA	NA	NA	NA	NA	NA	NA	NA	NA	NA	NA	NA	NA	NA	NA	NA	NA	NA	NA	NA	0.0525202	NA
GO:0051128~regulation of cellular component organization	0.0276921	NA	0.0285446	NA	NA	NA	NA	NA	NA	NA	NA	NA	NA	NA	NA	NA	NA	NA	NA	NA	NA	0.0289863	0.0091098	NA	NA	NA	NA	NA	NA	NA	NA	NA	NA	NA	NA	NA	NA	NA	NA	NA	NA	NA	NA	NA	NA
GO:0051146~striated muscle cell differentiation	4.62e-07	NA	0.00228341	NA	0.0223757	NA	NA	0.00100063	NA	NA	NA	NA	NA	NA	NA	NA	NA	NA	NA	NA	NA	NA	NA	NA	NA	NA	NA	NA	NA	NA	NA	NA	NA	NA	NA	NA	NA	NA	NA	NA	NA	NA	NA	NA	NA
GO:0051174~regulation of phosphorus metabolic process	0.0108526	NA	0.016392	NA	NA	0.0744824	NA	NA	0.0137453	NA	0.0695224	NA	NA	0.0170353	NA	NA	NA	NA	NA	NA	NA	NA	NA	NA	NA	NA	NA	NA	NA	NA	NA	NA	NA	NA	NA	NA	NA	NA	NA	NA	NA	NA	NA	NA	NA
GO:0051339~regulation of lyase activity	0.0384374	0.0352581	NA	NA	NA	NA	NA	NA	NA	0.0598196	0.0164199	NA	NA	NA	NA	NA	NA	NA	NA	NA	NA	NA	NA	NA	NA	NA	NA	NA	NA	NA	NA	NA	NA	NA	0.019357	NA	NA	NA	NA	NA	NA	NA	NA	NA	NA
GO:0051952~regulation of amine transport	0.000387	NA	NA	0.012477	NA	NA	0.0201558	NA	NA	NA	0.00280519	NA	NA	NA	NA	NA	NA	NA	NA	NA	NA	NA	NA	NA	NA	NA	NA	NA	NA	NA	NA	NA	NA	NA	NA	NA	NA	NA	NA	NA	NA	NA	NA	NA	NA
GO:0060438~trachea development	NA	0.00194716	NA	NA	NA	0.0439111	NA	NA	0.0184269	NA	NA	NA	NA	NA	NA	0.0150978	NA	NA	NA	NA	NA	NA	NA	NA	NA	NA	NA	NA	NA	NA	NA	NA	NA	NA	NA	NA	NA	NA	NA	NA	NA	NA	NA	NA	NA
GO:0060603~mammary gland duct morphogenesis	4.51e-07	0.0362561	NA	0.0134573	NA	0.0159238	NA	NA	NA	NA	NA	NA	NA	NA	NA	NA	NA	NA	NA	0.089267	NA	NA	NA	NA	NA	NA	NA	NA	NA	NA	NA	NA	NA	NA	NA	NA	NA	NA	NA	NA	NA	NA	NA	NA	NA
GO:0060737~prostate gland morphogenetic growth	0.0092456	0.0456198	NA	0.000274	NA	0.0294905	NA	NA	NA	NA	NA	NA	NA	NA	NA	NA	NA	NA	NA	NA	NA	NA	NA	NA	NA	NA	NA	NA	NA	NA	NA	NA	NA	NA	NA	NA	NA	NA	NA	NA	NA	NA	NA	NA	NA
GO:0001942~hair follicle development	0.000806	NA	NA	0.0456595	NA	NA	0.0714713	NA	NA	NA	NA	NA	NA	0.0875928	0.0165371	NA	NA	NA	NA	NA	NA	NA	NA	NA	NA	NA	0.0746239	NA	NA	NA	NA	NA	NA	NA	NA	NA	NA	NA	NA	NA	NA	NA	NA	NA	NA
GO:0001975~response to amphetamine	0.00251333	NA	NA	0.00456452	NA	NA	NA	NA	NA	NA	0.0464567	NA	NA	NA	NA	NA	NA	NA	NA	NA	NA	NA	NA	NA	NA	NA	NA	NA	NA	NA	NA	NA	NA	NA	NA	NA	NA	NA	NA	NA	NA	NA	NA	NA	NA
GO:0002052~positive regulation of neuroblast proliferation	0.000454	0.000173	NA	0.0661823	NA	0.0721184	NA	NA	0.0305267	NA	NA	NA	NA	NA	NA	NA	NA	NA	NA	NA	NA	NA	NA	NA	NA	NA	NA	NA	NA	NA	NA	NA	NA	NA	NA	NA	NA	NA	NA	NA	NA	NA	NA	NA	NA
GO:0002521~leukocyte differentiation	0.00492315	NA	NA	NA	0.0921833	0.0897725	0.0365828	NA	NA	NA	NA	NA	NA	NA	NA	NA	NA	NA	NA	NA	NA	NA	NA	0.027601	NA	NA	NA	NA	NA	NA	NA	NA	NA	NA	NA	NA	NA	NA	NA	NA	NA	NA	NA	NA	NA
GO:0002682~regulation of immune system process	0.0116434	0.0815373	NA	NA	0.0409806	0.0928601	NA	NA	0.077228	NA	NA	NA	NA	0.00260273	NA	NA	NA	NA	NA	NA	NA	NA	NA	NA	NA	0.061469	NA	NA	NA	NA	NA	NA	NA	NA	NA	NA	NA	NA	NA	NA	NA	NA	NA	NA	NA
GO:0006584~catecholamine metabolic process	0.0313363	NA	NA	4.48e-08	NA	NA	NA	NA	NA	NA	0.0908009	NA	NA	NA	NA	NA	NA	NA	NA	NA	NA	NA	NA	NA	NA	NA	NA	NA	NA	NA	NA	0.0721051	NA	NA	NA	NA	NA	0.0378692	NA	NA	NA	NA	NA	NA	NA
GO:0006811~ion transport	0.014126	NA	NA	0.0231776	NA	NA	NA	NA	NA	NA	NA	NA	NA	NA	NA	NA	NA	NA	NA	NA	NA	NA	NA	NA	NA	NA	NA	NA	NA	NA	NA	NA	NA	NA	NA	NA	0.0159033	NA	NA	NA	NA	NA	NA	NA	NA
GO:0006836~neurotransmitter transport	0.0152112	NA	NA	0.0173173	NA	NA	NA	NA	NA	0.0929492	NA	NA	NA	NA	NA	NA	NA	NA	NA	NA	NA	NA	NA	NA	NA	NA	NA	NA	NA	NA	NA	NA	0.000829	NA	NA	NA	NA	NA	NA	NA	NA	NA	NA	NA	NA
GO:0006875~cellular metal ion homeostasis	0.0490234	0.00615047	0.00408604	NA	NA	NA	NA	NA	NA	NA	NA	NA	NA	NA	NA	NA	NA	NA	NA	NA	NA	NA	NA	NA	NA	NA	NA	NA	NA	NA	NA	NA	NA	NA	NA	NA	NA	NA	NA	NA	NA	NA	NA	NA	NA
GO:0007179~transforming growth factor beta receptor signaling pathway	0.000608	NA	0.000761	NA	NA	0.0497381	NA	NA	NA	NA	NA	NA	NA	NA	NA	NA	NA	NA	NA	NA	NA	NA	NA	NA	NA	NA	NA	NA	NA	NA	NA	NA	NA	NA	NA	NA	NA	NA	NA	NA	NA	NA	NA	NA	NA
GO:0007187~G-protein signaling, coupled to cyclic nucleotide second messenger	0.0334555	0.0324366	0.0622784	NA	NA	NA	NA	NA	NA	NA	0.0154306	NA	NA	NA	NA	NA	NA	NA	NA	NA	NA	NA	NA	NA	NA	NA	NA	NA	NA	NA	NA	NA	NA	NA	NA	NA	NA	NA	NA	NA	NA	NA	NA	NA	NA
GO:0007188~G-protein signaling, coupled to cAMP nucleotide second messenger	0.0228909	0.0259249	0.0503922	NA	NA	NA	NA	NA	NA	NA	0.0130759	NA	NA	NA	NA	NA	NA	NA	NA	NA	NA	NA	NA	NA	NA	NA	NA	NA	NA	NA	NA	NA	NA	NA	NA	NA	NA	NA	NA	NA	NA	NA	NA	NA	NA
GO:0007190~activation of adenylate cyclase activity	0.023808	0.0118442	NA	NA	NA	NA	NA	NA	NA	0.0282618	NA	NA	NA	NA	NA	NA	NA	NA	NA	NA	NA	NA	NA	NA	NA	NA	NA	NA	NA	NA	NA	NA	NA	NA	NA	NA	NA	NA	NA	NA	NA	NA	NA	NA	NA
GO:0007272~ensheathment of neurons	0.0195269	NA	NA	NA	NA	0.0341079	NA	0.044022	NA	NA	NA	NA	NA	NA	NA	NA	NA	NA	NA	NA	NA	NA	NA	NA	NA	NA	NA	NA	NA	NA	NA	NA	0.0867443	NA	0.0855985	NA	NA	NA	NA	NA	NA	NA	NA	NA	NA
GO:0007276~gamete generation	NA	NA	0.0638876	NA	0.0468611	0.037371	NA	NA	NA	NA	NA	NA	NA	NA	NA	NA	0.0848828	NA	NA	NA	NA	NA	NA	NA	NA	NA	NA	NA	NA	NA	NA	NA	NA	NA	NA	NA	NA	NA	0.0168827	NA	NA	NA	NA	NA	NA
GO:0007413~axonal fasciculation	NA	0.00270526	NA	NA	NA	NA	NA	0.0585485	NA	NA	0.0219488	NA	0.0168778	NA	NA	NA	NA	NA	NA	NA	NA	NA	NA	NA	NA	NA	NA	NA	NA	NA	NA	NA	NA	NA	NA	NA	NA	NA	NA	NA	NA	NA	NA	NA	NA
GO:0007439~ectodermal gut development	0.00190333	NA	NA	0.000106	NA	0.0995012	NA	0.00621122	NA	NA	NA	NA	NA	NA	NA	NA	NA	NA	NA	NA	NA	NA	NA	NA	NA	NA	NA	NA	NA	NA	NA	NA	NA	NA	NA	NA	NA	NA	NA	NA	NA	NA	NA	NA	NA
GO:0007492~endoderm development	0.000905	NA	0.00932442	NA	NA	NA	NA	NA	NA	0.000821	NA	NA	NA	NA	NA	NA	NA	NA	NA	NA	NA	NA	NA	NA	NA	NA	NA	NA	NA	NA	NA	NA	NA	NA	NA	NA	NA	NA	NA	NA	NA	NA	NA	NA	NA
GO:0007519~skeletal muscle tissue development	0.00235725	NA	0.00464532	NA	0.0558168	NA	NA	0.000379	NA	NA	NA	NA	NA	NA	NA	NA	NA	NA	NA	NA	NA	NA	NA	NA	NA	NA	NA	NA	NA	NA	NA	NA	NA	NA	NA	NA	NA	NA	NA	NA	NA	NA	NA	NA	NA
GO:0007565~female pregnancy	0.00589239	NA	NA	NA	NA	NA	NA	NA	0.00120415	NA	NA	NA	NA	NA	NA	NA	NA	NA	NA	NA	NA	NA	NA	NA	NA	NA	NA	NA	NA	NA	NA	NA	NA	NA	0.0227104	NA	NA	NA	NA	NA	NA	NA	NA	NA	NA
GO:0008344~adult locomotory behavior	0.000802	NA	0.000338	0.0669069	NA	NA	NA	NA	NA	0.0598196	NA	NA	NA	NA	NA	NA	NA	NA	NA	NA	NA	NA	NA	NA	NA	NA	NA	NA	NA	NA	NA	NA	NA	NA	NA	NA	NA	NA	NA	NA	NA	NA	NA	0.00066	NA
GO:0008366~axon ensheathment	0.0195269	NA	NA	NA	NA	0.0341079	NA	0.044022	NA	NA	NA	NA	NA	NA	NA	NA	NA	NA	NA	NA	NA	NA	NA	NA	NA	NA	NA	NA	NA	NA	NA	NA	0.0867443	NA	0.0855985	NA	NA	NA	NA	NA	NA	NA	NA	NA	NA
GO:0009612~response to mechanical stimulus	0.00084	NA	NA	NA	NA	NA	NA	0.044022	NA	NA	NA	NA	NA	NA	NA	NA	NA	NA	NA	NA	NA	NA	NA	NA	NA	NA	NA	NA	NA	0.0430159	NA	NA	NA	NA	NA	NA	NA	NA	NA	NA	NA	NA	NA	NA	NA
GO:0009712~catechol metabolic process	0.0313363	NA	NA	4.48e-08	NA	NA	NA	NA	NA	NA	0.0908009	NA	NA	NA	NA	NA	NA	NA	NA	NA	NA	NA	NA	NA	NA	NA	NA	NA	NA	NA	NA	0.0721051	NA	NA	NA	NA	NA	0.0378692	NA	NA	NA	NA	NA	NA	NA
GO:0009791~post-embryonic development	NA	NA	NA	NA	NA	NA	0.0412407	NA	NA	NA	NA	NA	NA	NA	NA	0.020376	NA	NA	NA	NA	NA	NA	NA	NA	NA	NA	NA	NA	0.00420029	NA	NA	NA	NA	NA	NA	NA	NA	NA	NA	NA	NA	NA	NA	NA	NA
GO:0009991~response to extracellular stimulus	0.0188225	3.34e-06	NA	NA	NA	0.0771822	NA	NA	NA	NA	0.0662316	0.0238691	NA	NA	NA	NA	NA	NA	NA	NA	NA	NA	NA	NA	NA	NA	NA	NA	NA	NA	NA	NA	NA	NA	NA	NA	NA	NA	NA	NA	NA	NA	NA	NA	NA
GO:0018958~phenol metabolic process	0.0313363	NA	NA	4.48e-08	NA	NA	NA	NA	NA	NA	0.0908009	NA	NA	NA	NA	NA	NA	NA	NA	NA	NA	NA	NA	NA	NA	NA	NA	NA	NA	NA	NA	0.0741477	NA	NA	NA	NA	NA	0.0389624	NA	NA	NA	NA	NA	NA	NA
GO:0019233~sensory perception of pain	0.00184033	NA	0.0133223	NA	NA	NA	NA	NA	NA	0.0188065	NA	NA	NA	NA	NA	NA	NA	NA	NA	NA	NA	NA	NA	NA	NA	NA	NA	NA	NA	NA	NA	NA	NA	NA	NA	NA	NA	NA	NA	NA	NA	NA	NA	NA	NA
GO:0019933~cAMP-mediated signaling	0.0111307	0.0338319	0.0647988	NA	NA	NA	NA	NA	NA	NA	0.0159219	NA	NA	NA	NA	NA	NA	NA	NA	NA	NA	NA	NA	NA	NA	NA	NA	NA	NA	NA	NA	NA	NA	NA	NA	NA	NA	NA	NA	NA	NA	NA	NA	NA	NA
GO:0019935~cyclic-nucleotide-mediated signaling	0.0167412	0.0412683	0.0780849	NA	NA	NA	NA	NA	NA	NA	0.0184775	NA	NA	NA	NA	NA	NA	NA	NA	NA	NA	NA	NA	NA	NA	NA	NA	NA	NA	NA	NA	NA	NA	NA	NA	NA	NA	NA	NA	NA	NA	NA	NA	NA	NA
GO:0021515~cell differentiation in spinal cord	0.00155806	0.0529032	0.0839831	0.0200023	NA	NA	NA	NA	NA	NA	NA	NA	NA	NA	NA	NA	NA	NA	NA	NA	NA	NA	0.0419306	NA	NA	NA	NA	NA	NA	NA	NA	NA	NA	NA	NA	NA	NA	NA	NA	NA	NA	NA	NA	NA	NA
GO:0021517~ventral spinal cord development	0.0126285	0.0288676	0.0467566	NA	NA	NA	NA	NA	NA	NA	NA	NA	NA	NA	NA	NA	NA	NA	NA	NA	0.0912711	NA	NA	NA	NA	NA	NA	NA	NA	NA	NA	NA	NA	NA	NA	NA	NA	NA	NA	NA	NA	NA	NA	NA	NA
GO:0021545~cranial nerve development	0.000583	NA	NA	NA	NA	NA	NA	0.010212	NA	0.00579844	NA	NA	NA	NA	NA	NA	NA	NA	NA	NA	NA	NA	NA	NA	NA	NA	NA	NA	NA	NA	NA	NA	NA	NA	NA	NA	NA	NA	NA	NA	NA	NA	NA	NA	NA
GO:0021546~rhombomere development	8.35e-05	NA	NA	NA	0.0029021	NA	NA	NA	NA	NA	NA	NA	NA	NA	NA	NA	NA	NA	NA	NA	NA	0.0141926	NA	NA	NA	NA	NA	NA	NA	NA	NA	NA	NA	NA	NA	NA	NA	NA	NA	NA	NA	NA	NA	NA	NA
GO:0021575~hindbrain morphogenesis	0.0193888	0.0362561	NA	NA	NA	NA	NA	NA	NA	NA	NA	NA	NA	NA	NA	NA	NA	NA	NA	NA	NA	NA	NA	NA	NA	NA	NA	0.019938	NA	NA	NA	NA	NA	NA	NA	NA	NA	NA	NA	NA	NA	NA	NA	NA	NA
GO:0021700~developmental maturation	1.23e-05	NA	0.0669726	0.0317289	NA	NA	NA	NA	NA	NA	NA	NA	NA	0.000803	NA	NA	NA	NA	NA	NA	NA	NA	NA	NA	NA	NA	NA	NA	NA	NA	NA	NA	NA	NA	NA	NA	NA	NA	NA	NA	NA	NA	NA	NA	NA
GO:0021800~cerebral cortex tangential migration	0.00474977	NA	NA	NA	0.000428	NA	NA	NA	NA	NA	NA	NA	0.00509229	NA	NA	NA	NA	NA	NA	NA	NA	NA	NA	NA	NA	NA	NA	NA	NA	NA	NA	NA	NA	NA	NA	NA	NA	NA	NA	NA	NA	NA	NA	NA	NA
GO:0021882~regulation of transcription from RNA polymerase II promoter involved in forebrain neuron fate commitment	NA	0.0230745	NA	NA	0.0239085	NA	NA	NA	NA	NA	NA	NA	0.00339763	NA	NA	NA	NA	NA	NA	NA	NA	NA	NA	NA	NA	NA	NA	NA	NA	NA	NA	NA	NA	NA	NA	NA	NA	NA	NA	NA	NA	NA	NA	NA	NA
GO:0021885~forebrain cell migration	0.039183	NA	NA	NA	6.8e-05	NA	NA	NA	NA	NA	NA	NA	0.0285295	NA	NA	NA	NA	NA	NA	NA	NA	NA	NA	NA	NA	NA	NA	NA	NA	NA	NA	NA	NA	NA	NA	NA	NA	NA	NA	NA	NA	NA	NA	NA	NA
GO:0021893~cerebral cortex GABAergic interneuron fate commitment	NA	0.0230745	NA	NA	0.0239085	NA	NA	NA	NA	NA	NA	NA	0.00339763	NA	NA	NA	NA	NA	NA	NA	NA	NA	NA	NA	NA	NA	NA	NA	NA	NA	NA	NA	NA	NA	NA	NA	NA	NA	NA	NA	NA	NA	NA	NA	NA
GO:0021898~commitment of multipotent stem cells to the neuronal lineage in the forebrain	NA	0.0230745	NA	NA	0.0239085	NA	NA	NA	NA	NA	NA	NA	0.00339763	NA	NA	NA	NA	NA	NA	NA	NA	NA	NA	NA	NA	NA	NA	NA	NA	NA	NA	NA	NA	NA	NA	NA	NA	NA	NA	NA	NA	NA	NA	NA	NA
GO:0021937~Purkinje cell-granule cell precursor cell signaling involved in regulation of granule cell precursor cell proliferation	0.021901	0.00194716	NA	NA	NA	0.00081	NA	NA	NA	NA	NA	NA	NA	NA	NA	NA	NA	NA	NA	NA	NA	NA	NA	NA	NA	NA	NA	NA	NA	NA	NA	NA	NA	NA	NA	NA	NA	NA	NA	NA	NA	NA	NA	NA	NA
GO:0021938~smoothened signaling pathway involved in regulation of granule cell precursor cell proliferation	0.0092456	0.000791	NA	NA	NA	0.000327	NA	NA	NA	NA	NA	NA	NA	NA	NA	NA	NA	NA	NA	NA	NA	NA	NA	NA	NA	NA	NA	NA	NA	NA	NA	NA	NA	NA	NA	NA	NA	NA	NA	NA	NA	NA	NA	NA	NA
GO:0022029~telencephalon cell migration	0.0339875	NA	NA	NA	5.42e-05	NA	NA	NA	NA	NA	NA	NA	0.0268731	NA	NA	NA	NA	NA	NA	NA	NA	NA	NA	NA	NA	NA	NA	NA	NA	NA	NA	NA	NA	NA	NA	NA	NA	NA	NA	NA	NA	NA	NA	NA	NA
GO:0022404~molting cycle process	0.000806	NA	NA	0.0456595	NA	NA	0.0714713	NA	NA	NA	NA	NA	NA	0.0875928	0.0165371	NA	NA	NA	NA	NA	NA	NA	NA	NA	NA	NA	0.0746239	NA	NA	NA	NA	NA	NA	NA	NA	NA	NA	NA	NA	NA	NA	NA	NA	NA	NA
GO:0022405~hair cycle process	0.000806	NA	NA	0.0456595	NA	NA	0.0714713	NA	NA	NA	NA	NA	NA	0.0875928	0.0165371	NA	NA	NA	NA	NA	NA	NA	NA	NA	NA	NA	0.0746239	NA	NA	NA	NA	NA	NA	NA	NA	NA	NA	NA	NA	NA	NA	NA	NA	NA	NA
GO:0030003~cellular cation homeostasis	0.044039	0.0320679	0.00218848	NA	NA	NA	NA	NA	NA	NA	NA	NA	NA	NA	NA	NA	NA	NA	NA	NA	NA	NA	NA	NA	NA	NA	NA	NA	NA	NA	NA	NA	NA	NA	NA	NA	NA	NA	NA	NA	NA	NA	NA	NA	NA
GO:0030098~lymphocyte differentiation	0.0410449	NA	0.0944978	NA	0.0487204	NA	NA	NA	NA	NA	NA	NA	NA	NA	NA	NA	NA	NA	NA	NA	NA	NA	NA	0.0176162	NA	NA	NA	NA	NA	NA	NA	NA	NA	NA	NA	NA	NA	NA	NA	NA	NA	NA	NA	NA	NA
GO:0030308~negative regulation of cell growth	0.0400962	NA	NA	NA	NA	NA	0.00811475	0.0614622	NA	NA	0.00967192	NA	NA	NA	NA	NA	NA	NA	NA	NA	NA	NA	NA	NA	NA	NA	NA	NA	NA	NA	NA	NA	NA	NA	NA	NA	NA	NA	NA	NA	NA	NA	NA	NA	NA
GO:0031076~embryonic camera-type eye development	0.0207199	NA	0.0209931	0.00456452	NA	NA	NA	NA	NA	NA	NA	NA	NA	NA	NA	NA	NA	NA	NA	NA	NA	NA	NA	NA	NA	NA	NA	NA	NA	NA	NA	NA	NA	NA	NA	NA	NA	NA	NA	NA	NA	NA	NA	NA	NA
GO:0031281~positive regulation of cyclase activity	0.0261581	0.0126486	NA	NA	NA	NA	NA	NA	NA	0.0295534	NA	NA	NA	0.0740917	NA	NA	NA	NA	NA	NA	NA	NA	NA	NA	NA	NA	NA	NA	NA	NA	NA	NA	NA	NA	NA	NA	NA	NA	NA	NA	NA	NA	NA	NA	NA
GO:0031290~retinal ganglion cell axon guidance	0.000156	0.0111142	NA	0.0914245	NA	0.0995012	NA	0.00621122	NA	NA	NA	0.0630868	NA	NA	NA	NA	NA	NA	NA	NA	NA	NA	NA	NA	NA	NA	NA	NA	NA	NA	NA	NA	NA	NA	NA	NA	NA	NA	NA	NA	NA	NA	NA	NA	NA
GO:0031399~regulation of protein modification process	NA	NA	0.00362793	NA	NA	0.0349045	NA	NA	NA	NA	0.0958929	NA	NA	NA	0.0271649	NA	NA	NA	0.0529032	NA	NA	NA	NA	NA	NA	NA	NA	NA	NA	NA	NA	NA	NA	NA	NA	NA	NA	NA	NA	NA	NA	NA	NA	NA	NA
GO:0031645~negative regulation of neurological system process	0.000583	NA	0.0296979	NA	NA	NA	NA	NA	NA	0.00579844	0.0554915	NA	NA	NA	NA	NA	NA	NA	NA	NA	NA	NA	NA	NA	NA	NA	NA	NA	NA	NA	NA	NA	NA	NA	NA	NA	NA	NA	NA	NA	NA	NA	NA	NA	NA
GO:0031668~cellular response to extracellular stimulus	0.0090024	7.81e-07	NA	NA	NA	0.00455251	NA	NA	NA	NA	NA	NA	NA	NA	NA	NA	NA	NA	NA	NA	NA	0.0879085	NA	NA	NA	NA	NA	NA	NA	NA	NA	NA	NA	NA	NA	NA	NA	NA	NA	NA	NA	NA	NA	NA	NA
GO:0032102~negative regulation of response to external stimulus	0.0558493	NA	NA	0.0249637	NA	NA	0.0397665	NA	NA	NA	0.00576227	NA	NA	NA	NA	NA	NA	NA	NA	NA	NA	NA	NA	NA	NA	NA	NA	NA	NA	NA	NA	NA	NA	NA	NA	NA	NA	NA	NA	NA	NA	NA	NA	NA	NA
GO:0032330~regulation of chondrocyte differentiation	0.0247525	NA	NA	NA	NA	0.00617098	NA	NA	NA	NA	NA	0.0717731	NA	NA	NA	NA	NA	0.0283937	NA	NA	NA	NA	NA	NA	NA	NA	NA	NA	NA	NA	NA	NA	NA	NA	NA	NA	NA	NA	NA	NA	NA	NA	NA	NA	NA
GO:0032870~cellular response to hormone stimulus	NA	NA	NA	NA	NA	NA	0.0144028	NA	NA	NA	NA	NA	NA	NA	NA	NA	NA	0.0303022	NA	NA	NA	NA	NA	NA	NA	NA	NA	NA	NA	NA	NA	NA	NA	NA	NA	NA	NA	NA	NA	0.0439807	NA	NA	NA	NA	NA
GO:0033674~positive regulation of kinase activity	0.00633526	NA	0.0474539	NA	NA	NA	NA	NA	0.00752508	NA	NA	NA	NA	NA	NA	NA	NA	NA	NA	NA	NA	NA	NA	NA	NA	NA	NA	NA	NA	NA	NA	NA	NA	NA	NA	NA	NA	NA	NA	NA	NA	NA	NA	NA	NA
GO:0034103~regulation of tissue remodeling	NA	0.0127271	NA	NA	NA	NA	NA	NA	NA	NA	NA	NA	NA	0.027093	NA	NA	NA	NA	NA	NA	NA	NA	NA	NA	NA	0.0413961	NA	NA	NA	NA	NA	NA	NA	NA	NA	NA	NA	NA	NA	NA	NA	NA	NA	NA	NA
GO:0034311~diol metabolic process	0.0313363	NA	NA	4.48e-08	NA	NA	NA	NA	NA	NA	0.0908009	NA	NA	NA	NA	NA	NA	NA	NA	NA	NA	NA	NA	NA	NA	NA	NA	NA	NA	NA	NA	0.0721051	NA	NA	NA	NA	NA	0.0378692	NA	NA	NA	NA	NA	NA	NA
GO:0035051~cardiac cell differentiation	4.32e-06	NA	0.00147476	NA	0.0595399	0.025013	NA	NA	NA	NA	NA	NA	NA	NA	NA	NA	NA	NA	NA	NA	NA	NA	NA	NA	NA	NA	NA	NA	NA	NA	NA	0.0597572	NA	NA	NA	NA	NA	NA	NA	NA	NA	NA	NA	NA	NA
GO:0035148~tube lumen formation	0.000112	NA	NA	NA	NA	0.00967519	NA	NA	NA	NA	NA	NA	NA	NA	NA	NA	NA	NA	NA	0.0189461	NA	NA	NA	NA	NA	NA	NA	NA	NA	NA	0.0866399	NA	NA	NA	NA	NA	NA	NA	NA	NA	NA	NA	NA	NA	NA
GO:0040013~negative regulation of locomotion	0.00749623	0.00543378	NA	NA	NA	NA	NA	NA	0.091698	NA	0.00429597	NA	NA	NA	NA	NA	NA	NA	NA	NA	NA	NA	NA	NA	NA	NA	NA	NA	NA	NA	NA	NA	NA	NA	NA	NA	NA	NA	NA	NA	NA	NA	NA	NA	NA
GO:0040014~regulation of multicellular organism growth	0.0314007	NA	NA	0.014583	NA	NA	NA	NA	NA	NA	NA	0.0474091	NA	NA	NA	NA	NA	NA	NA	NA	NA	NA	NA	NA	NA	NA	NA	NA	NA	NA	NA	NA	NA	NA	NA	NA	NA	NA	NA	NA	NA	NA	NA	NA	NA
GO:0042060~wound healing	0.0372946	NA	NA	NA	NA	NA	NA	NA	0.00498243	NA	NA	NA	NA	0.017668	NA	NA	NA	NA	NA	NA	NA	NA	NA	NA	NA	NA	NA	NA	NA	NA	NA	NA	NA	NA	NA	NA	NA	NA	NA	NA	NA	NA	NA	NA	NA
GO:0042303~molting cycle	0.00105262	NA	NA	0.0489958	NA	NA	0.0765041	NA	NA	NA	NA	NA	NA	0.0909383	0.0178112	NA	NA	NA	NA	NA	NA	NA	NA	NA	NA	NA	0.0774954	NA	NA	NA	NA	NA	NA	NA	NA	NA	NA	NA	NA	NA	NA	NA	NA	NA	NA
GO:0042416~dopamine biosynthetic process	NA	NA	NA	6.06e-06	NA	NA	0.0516095	NA	NA	NA	NA	0.0275337	NA	NA	NA	NA	NA	NA	NA	NA	NA	NA	NA	NA	NA	NA	NA	NA	NA	NA	NA	0.0131067	NA	NA	NA	NA	NA	NA	NA	NA	NA	NA	NA	NA	NA
GO:0042633~hair cycle	0.00105262	NA	NA	0.0489958	NA	NA	0.0765041	NA	NA	NA	NA	NA	NA	0.0909383	0.0178112	NA	NA	NA	NA	NA	NA	NA	NA	NA	NA	NA	0.0774954	NA	NA	NA	NA	NA	NA	NA	NA	NA	NA	NA	NA	NA	NA	NA	NA	NA	NA
GO:0043269~regulation of ion transport	0.012124	NA	NA	NA	NA	NA	0.0172133	NA	NA	0.0598196	0.0164199	NA	NA	NA	NA	NA	NA	NA	NA	NA	NA	NA	NA	NA	NA	NA	NA	NA	NA	NA	NA	NA	NA	NA	NA	NA	NA	NA	NA	NA	NA	NA	NA	NA	NA
GO:0043549~regulation of kinase activity	0.0111594	NA	NA	NA	NA	NA	NA	NA	0.0214012	NA	NA	NA	NA	0.0476872	NA	NA	NA	NA	NA	NA	NA	NA	NA	NA	NA	NA	NA	NA	NA	NA	NA	NA	NA	NA	NA	NA	NA	NA	NA	NA	NA	NA	NA	NA	NA
GO:0045321~leukocyte activation	0.0164682	NA	NA	NA	NA	0.0811322	0.0440611	NA	NA	NA	NA	NA	NA	NA	NA	NA	0.0409233	NA	NA	NA	NA	0.0730732	NA	0.0826941	NA	NA	NA	NA	NA	NA	NA	NA	NA	NA	NA	NA	NA	NA	NA	NA	NA	NA	NA	NA	NA
GO:0045665~negative regulation of neuron differentiation	0.00035	0.0070527	NA	0.0224256	0.0627749	NA	NA	NA	NA	NA	NA	NA	NA	NA	NA	NA	NA	NA	NA	NA	NA	NA	NA	NA	NA	NA	NA	NA	NA	NA	NA	NA	NA	NA	NA	NA	NA	NA	NA	NA	NA	NA	NA	NA	NA
GO:0045762~positive regulation of adenylate cyclase activity	0.0261581	0.0126486	NA	NA	NA	NA	NA	NA	NA	0.0295534	NA	NA	NA	0.0740917	NA	NA	NA	NA	NA	NA	NA	NA	NA	NA	NA	NA	NA	NA	NA	NA	NA	NA	NA	NA	NA	NA	NA	NA	NA	NA	NA	NA	NA	NA	NA
GO:0045792~negative regulation of cell size	0.0193838	NA	NA	NA	NA	NA	0.011286	0.075823	NA	NA	0.0121823	NA	NA	NA	NA	NA	NA	NA	NA	NA	NA	NA	NA	NA	NA	NA	NA	NA	NA	NA	NA	NA	NA	NA	NA	NA	NA	NA	NA	NA	NA	NA	NA	NA	NA
GO:0045859~regulation of protein kinase activity	0.0187004	NA	NA	NA	NA	NA	NA	NA	0.0196967	NA	NA	NA	NA	0.0450437	NA	NA	NA	NA	NA	NA	NA	NA	NA	NA	NA	NA	NA	NA	NA	NA	NA	NA	NA	NA	NA	NA	NA	NA	NA	NA	NA	NA	NA	NA	NA
GO:0045860~positive regulation of protein kinase activity	0.0116301	NA	0.040074	NA	NA	NA	NA	NA	0.00660741	NA	NA	NA	NA	NA	NA	NA	NA	NA	NA	NA	NA	NA	NA	NA	NA	NA	NA	NA	NA	NA	NA	NA	NA	NA	NA	NA	NA	NA	NA	NA	NA	NA	NA	NA	NA
GO:0045926~negative regulation of growth	0.0241037	NA	NA	NA	NA	NA	0.0245806	NA	NA	NA	0.0211943	NA	NA	NA	NA	NA	NA	NA	NA	NA	NA	NA	NA	NA	NA	NA	NA	NA	NA	NA	NA	NA	NA	NA	NA	NA	NA	NA	NA	NA	NA	NA	NA	NA	NA
GO:0046649~lymphocyte activation	0.0106698	NA	NA	NA	NA	0.0545364	0.0267187	NA	NA	NA	NA	NA	NA	NA	NA	NA	0.0318829	NA	NA	NA	NA	0.0575038	NA	0.0588256	NA	NA	NA	NA	NA	NA	NA	NA	NA	NA	NA	NA	NA	NA	NA	NA	NA	NA	NA	NA	NA
GO:0046660~female sex differentiation	0.0438681	NA	0.0726359	NA	NA	0.0824054	0.0187252	NA	NA	NA	NA	NA	NA	NA	NA	NA	NA	NA	NA	NA	NA	NA	NA	NA	NA	NA	NA	0.0484285	NA	NA	NA	NA	NA	NA	NA	NA	NA	NA	NA	NA	NA	NA	NA	NA	NA
GO:0048013~ephrin receptor signaling pathway	0.021901	NA	NA	NA	NA	NA	NA	NA	NA	NA	NA	NA	NA	NA	NA	NA	NA	NA	NA	NA	NA	NA	NA	NA	NA	NA	NA	NA	NA	NA	NA	NA	0.0138469	NA	NA	0.00938596	NA	NA	NA	NA	NA	NA	NA	NA	NA
GO:0048048~embryonic eye morphogenesis	0.00190333	NA	0.0183748	0.0914245	NA	NA	NA	NA	NA	NA	NA	NA	NA	NA	NA	NA	NA	NA	NA	NA	NA	NA	NA	NA	0.0243466	NA	NA	NA	NA	NA	NA	NA	NA	NA	NA	NA	NA	NA	NA	NA	NA	NA	NA	NA	NA
GO:0048167~regulation of synaptic plasticity	0.00294171	NA	NA	NA	0.0199032	NA	0.0665527	NA	NA	NA	NA	NA	NA	0.00344401	NA	NA	NA	NA	NA	NA	NA	NA	NA	NA	NA	NA	NA	NA	NA	NA	NA	NA	NA	NA	NA	NA	NA	NA	NA	NA	NA	NA	NA	NA	NA
GO:0048538~thymus development	0.0107689	NA	0.0431107	NA	NA	NA	NA	NA	NA	NA	NA	NA	NA	NA	NA	NA	NA	NA	NA	NA	NA	NA	NA	NA	NA	0.0601379	0.033516	NA	NA	NA	NA	NA	NA	NA	NA	NA	NA	NA	NA	NA	NA	NA	NA	NA	NA
GO:0048547~gut morphogenesis	0.00342495	NA	NA	0.000714	NA	NA	NA	0.00138718	NA	NA	NA	NA	NA	NA	NA	NA	NA	NA	NA	NA	NA	NA	NA	NA	NA	NA	NA	NA	NA	NA	NA	NA	NA	NA	NA	NA	NA	NA	NA	NA	NA	NA	NA	NA	NA
GO:0048557~embryonic digestive tract morphogenesis	0.0702962	NA	NA	0.00243379	NA	6.36e-05	NA	0.0904647	NA	NA	NA	NA	NA	NA	NA	NA	NA	NA	NA	NA	NA	NA	0.0146059	NA	NA	NA	NA	NA	NA	NA	NA	NA	NA	NA	NA	NA	NA	NA	NA	NA	NA	NA	NA	NA	NA
GO:0048567~ectodermal gut morphogenesis	0.00190333	NA	NA	0.000106	NA	0.0995012	NA	0.00621122	NA	NA	NA	NA	NA	NA	NA	NA	NA	NA	NA	NA	NA	NA	NA	NA	NA	NA	NA	NA	NA	NA	NA	NA	NA	NA	NA	NA	NA	NA	NA	NA	NA	NA	NA	NA	NA
GO:0048583~regulation of response to stimulus	0.0479442	NA	NA	NA	NA	NA	NA	NA	NA	NA	0.000567	NA	NA	NA	NA	NA	NA	0.068964	NA	NA	NA	NA	NA	NA	NA	NA	NA	NA	NA	NA	NA	0.0180887	NA	NA	NA	NA	NA	NA	NA	NA	NA	NA	NA	NA	NA
GO:0048645~organ formation	0.0109599	NA	NA	NA	NA	NA	NA	NA	0.0365218	0.0741799	NA	NA	NA	NA	NA	NA	NA	NA	NA	NA	NA	NA	0.0159237	NA	NA	NA	NA	NA	NA	NA	NA	NA	NA	NA	NA	NA	NA	NA	NA	NA	NA	NA	NA	NA	NA
GO:0048701~embryonic cranial skeleton morphogenesis	0.00236526	0.0312559	NA	NA	NA	NA	NA	NA	NA	NA	NA	NA	NA	0.0430084	NA	NA	NA	NA	NA	NA	NA	NA	NA	NA	NA	NA	NA	NA	NA	NA	NA	NA	NA	NA	NA	NA	NA	NA	NA	NA	NA	NA	NA	NA	NA
GO:0048709~oligodendrocyte differentiation	0.00760162	NA	NA	0.00807865	NA	NA	NA	NA	NA	NA	NA	NA	NA	NA	NA	NA	NA	NA	NA	NA	NA	NA	NA	NA	NA	NA	NA	NA	NA	NA	NA	NA	NA	NA	0.04576	NA	NA	NA	NA	NA	NA	NA	NA	NA	NA
GO:0048713~regulation of oligodendrocyte differentiation	0.0298502	0.00270526	NA	NA	0.0812226	NA	NA	NA	NA	NA	NA	NA	0.0152024	NA	NA	NA	NA	NA	NA	NA	NA	NA	NA	NA	NA	NA	NA	NA	NA	NA	NA	NA	NA	NA	NA	NA	NA	NA	NA	NA	NA	NA	NA	NA	NA
GO:0048742~regulation of skeletal muscle fiber development	NA	NA	0.0237563	NA	NA	NA	NA	NA	NA	0.097676	NA	NA	NA	NA	NA	0.0397696	NA	0.0501553	0.0354251	NA	NA	NA	NA	NA	NA	NA	NA	NA	NA	NA	NA	NA	NA	NA	NA	NA	NA	NA	NA	NA	NA	NA	NA	NA	NA
GO:0048755~branching morphogenesis of a nerve	0.00474977	NA	NA	0.0203277	0.0356488	NA	NA	NA	NA	NA	NA	NA	NA	NA	NA	NA	NA	NA	NA	NA	NA	NA	NA	NA	NA	NA	NA	NA	NA	NA	NA	NA	NA	NA	NA	NA	NA	NA	NA	NA	NA	NA	NA	NA	NA
GO:0048771~tissue remodeling	0.0400962	NA	0.033969	NA	NA	NA	NA	NA	NA	0.0363524	NA	NA	NA	NA	NA	NA	NA	NA	NA	NA	NA	NA	0.061007	NA	NA	NA	NA	NA	NA	NA	NA	NA	NA	NA	NA	NA	NA	NA	NA	NA	NA	NA	NA	NA	NA
GO:0048841~regulation of axon extension involved in axon guidance	NA	0.0456198	NA	NA	NA	NA	NA	0.0338846	NA	NA	NA	NA	0.00678419	NA	NA	NA	NA	NA	NA	NA	NA	NA	NA	NA	NA	NA	NA	NA	NA	NA	NA	NA	NA	NA	NA	NA	NA	NA	NA	NA	NA	NA	NA	NA	NA
GO:0048843~negative regulation of axon extension involved in axon guidance	NA	0.0456198	NA	NA	NA	NA	NA	0.0338846	NA	NA	NA	NA	0.00678419	NA	NA	NA	NA	NA	NA	NA	NA	NA	NA	NA	NA	NA	NA	NA	NA	NA	NA	NA	NA	NA	NA	NA	NA	NA	NA	NA	NA	NA	NA	NA	NA
GO:0050433~regulation of catecholamine secretion	0.0109599	NA	NA	0.00290759	NA	NA	NA	NA	NA	NA	0.000633	NA	NA	NA	NA	NA	NA	NA	NA	NA	NA	NA	NA	NA	NA	NA	NA	NA	NA	NA	NA	NA	NA	NA	NA	NA	NA	NA	NA	NA	NA	NA	NA	NA	NA
GO:0050905~neuromuscular process	2.39e-05	NA	0.0622784	0.00795141	NA	NA	0.097672	0.0937565	NA	NA	NA	NA	NA	NA	NA	NA	NA	NA	NA	NA	NA	NA	NA	NA	NA	NA	NA	NA	NA	NA	NA	NA	NA	NA	NA	NA	NA	NA	NA	NA	NA	NA	NA	0.0373529	NA
GO:0051046~regulation of secretion	0.00463946	NA	0.0118065	0.053905	NA	NA	0.0977454	NA	NA	NA	0.0071921	NA	NA	NA	NA	NA	NA	NA	NA	NA	NA	NA	NA	NA	NA	NA	NA	NA	NA	NA	NA	0.0722797	NA	NA	NA	NA	NA	NA	NA	NA	NA	NA	NA	NA	NA
GO:0051098~regulation of binding	0.0103473	NA	NA	NA	NA	NA	NA	NA	NA	NA	NA	0.0654859	NA	NA	NA	NA	NA	0.000255	NA	NA	NA	NA	NA	NA	NA	NA	NA	NA	NA	0.0966531	NA	0.0442111	NA	NA	NA	NA	NA	NA	NA	NA	NA	NA	NA	NA	NA
GO:0051130~positive regulation of cellular component organization	NA	NA	0.010557	NA	0.0596643	NA	NA	NA	NA	NA	NA	NA	NA	NA	NA	NA	NA	NA	NA	NA	NA	0.0254898	0.0113499	NA	NA	NA	NA	NA	NA	NA	NA	NA	NA	NA	NA	NA	NA	NA	NA	NA	NA	NA	NA	NA	NA
GO:0051145~smooth muscle cell differentiation	NA	NA	0.000378	NA	4.01e-06	0.0721184	NA	NA	NA	NA	NA	0.0454732	NA	NA	NA	NA	NA	NA	NA	NA	NA	NA	NA	NA	NA	NA	NA	NA	NA	NA	NA	NA	NA	NA	NA	NA	NA	NA	NA	NA	NA	NA	NA	NA	NA
GO:0051179~localization	0.0499683	NA	NA	0.00249704	NA	NA	NA	NA	NA	NA	NA	NA	NA	0.0405151	NA	NA	NA	NA	NA	NA	NA	0.076958	NA	NA	NA	NA	NA	NA	NA	NA	NA	NA	0.0740095	NA	0.0848287	NA	NA	NA	NA	NA	NA	NA	NA	NA	NA
GO:0051349~positive regulation of lyase activity	0.0261581	0.0126486	NA	NA	NA	NA	NA	NA	NA	0.0295534	NA	NA	NA	0.0740917	NA	NA	NA	NA	NA	NA	NA	NA	NA	NA	NA	NA	NA	NA	NA	NA	NA	NA	NA	NA	NA	NA	NA	NA	NA	NA	NA	NA	NA	NA	NA
GO:0051924~regulation of calcium ion transport	0.0111199	NA	NA	NA	NA	NA	0.00325297	NA	NA	0.0198998	NA	NA	NA	NA	NA	NA	NA	NA	NA	NA	NA	NA	NA	NA	NA	NA	NA	NA	NA	NA	NA	NA	NA	NA	NA	NA	NA	NA	NA	NA	NA	NA	NA	NA	NA
GO:0060174~limb bud formation	0.0791101	0.0230745	NA	0.0135977	NA	0.0148546	NA	NA	NA	NA	NA	NA	NA	NA	NA	NA	NA	NA	NA	NA	NA	NA	NA	NA	NA	NA	NA	NA	NA	NA	NA	NA	NA	NA	NA	NA	NA	NA	NA	NA	NA	NA	NA	NA	NA
GO:0060349~bone morphogenesis	0.0193888	NA	NA	0.000714	NA	0.0159238	NA	NA	NA	NA	NA	NA	NA	NA	NA	NA	NA	NA	NA	NA	NA	NA	NA	NA	NA	NA	NA	NA	NA	NA	NA	NA	NA	NA	NA	NA	NA	NA	NA	NA	NA	NA	NA	NA	NA
GO:0060523~prostate epithelial cord elongation	NA	0.0344126	NA	0.0203277	NA	0.0221997	NA	NA	NA	NA	NA	NA	NA	NA	NA	NA	NA	NA	NA	NA	NA	NA	NA	NA	NA	NA	NA	NA	NA	NA	NA	NA	NA	NA	NA	NA	NA	NA	NA	NA	NA	NA	NA	NA	NA
GO:0060538~skeletal muscle organ development	0.000744	NA	0.000878	NA	0.0596413	NA	NA	4.06e-05	NA	NA	NA	NA	NA	NA	NA	NA	NA	NA	NA	NA	NA	NA	NA	NA	NA	NA	NA	NA	NA	NA	NA	NA	NA	NA	NA	NA	NA	NA	NA	NA	NA	NA	NA	NA	NA
GO:0060664~epithelial cell proliferation involved in salivary gland morphogenesis	0.0298502	0.0784716	NA	0.0467964	NA	0.0510416	NA	NA	NA	NA	NA	NA	NA	NA	NA	NA	NA	NA	NA	NA	NA	NA	0.00931823	NA	NA	NA	NA	NA	NA	NA	NA	NA	NA	NA	NA	NA	NA	NA	NA	NA	NA	NA	NA	NA	NA
GO:0060684~epithelial-mesenchymal cell signaling	NA	NA	NA	0.0203277	NA	NA	NA	0.0255218	0.00925531	NA	NA	NA	NA	NA	NA	NA	NA	NA	NA	NA	NA	NA	NA	NA	NA	NA	NA	NA	NA	NA	NA	NA	NA	NA	NA	NA	NA	NA	NA	NA	NA	NA	NA	NA	NA
GO:0060738~epithelial-mesenchymal signaling involved in prostate gland development	NA	NA	NA	0.0135977	NA	NA	NA	0.0170871	0.00617954	NA	NA	NA	NA	NA	NA	NA	NA	NA	NA	NA	NA	NA	NA	NA	NA	NA	NA	NA	NA	NA	NA	NA	NA	NA	NA	NA	NA	NA	NA	NA	NA	NA	NA	NA	NA
GO:0000165~MAPKKK cascade	0.0410449	NA	NA	NA	NA	NA	NA	NA	NA	NA	NA	NA	NA	NA	NA	NA	NA	NA	NA	NA	NA	NA	NA	NA	NA	NA	NA	NA	NA	0.00710506	NA	NA	NA	NA	NA	NA	NA	NA	NA	NA	NA	NA	NA	NA	NA
GO:0001505~regulation of neurotransmitter levels	0.000802	NA	0.0143197	NA	NA	NA	NA	NA	NA	NA	NA	NA	NA	NA	NA	NA	NA	NA	NA	NA	NA	NA	NA	NA	NA	NA	NA	NA	NA	NA	NA	NA	NA	NA	NA	NA	NA	0.0733354	NA	NA	NA	NA	NA	NA	NA
GO:0001508~regulation of action potential	0.00135619	NA	NA	0.0524179	0.0270978	0.0613251	NA	0.0783115	NA	NA	NA	NA	NA	0.0942721	NA	NA	NA	NA	NA	NA	NA	NA	NA	NA	NA	NA	NA	NA	NA	NA	NA	NA	NA	NA	NA	NA	NA	NA	NA	NA	NA	NA	NA	NA	NA
GO:0001666~response to hypoxia	NA	NA	NA	NA	NA	NA	NA	NA	NA	NA	NA	NA	NA	NA	0.0262801	NA	NA	NA	NA	NA	NA	NA	NA	0.0287798	NA	NA	0.0945466	NA	NA	NA	NA	NA	NA	NA	NA	NA	NA	NA	NA	NA	NA	NA	NA	NA	NA
GO:0001775~cell activation	0.0224237	NA	NA	NA	NA	NA	0.0659817	NA	NA	NA	NA	NA	NA	NA	NA	NA	0.0504513	NA	NA	NA	NA	0.0892264	NA	0.0187182	NA	NA	NA	NA	NA	NA	NA	NA	NA	NA	NA	NA	NA	NA	NA	NA	NA	NA	NA	NA	NA
GO:0001829~trophectodermal cell differentiation	NA	NA	2.88e-06	NA	NA	NA	NA	NA	NA	NA	NA	NA	NA	NA	NA	0.0397696	NA	NA	NA	NA	NA	NA	NA	NA	NA	NA	NA	NA	NA	NA	NA	NA	NA	NA	NA	NA	NA	NA	NA	NA	NA	NA	NA	NA	NA
GO:0001837~epithelial to mesenchymal transition	NA	NA	0.0183748	0.0914245	NA	NA	NA	NA	NA	NA	NA	NA	NA	NA	NA	NA	0.0204885	NA	NA	NA	NA	NA	NA	NA	NA	NA	NA	NA	NA	NA	NA	NA	NA	NA	NA	NA	NA	NA	NA	NA	NA	NA	NA	NA	NA
GO:0001838~embryonic epithelial tube formation	0.00028	NA	NA	NA	NA	0.00758241	NA	NA	NA	NA	NA	NA	NA	NA	NA	NA	NA	NA	NA	NA	NA	NA	NA	NA	NA	NA	NA	NA	NA	NA	0.0847539	NA	NA	NA	NA	NA	NA	NA	NA	NA	NA	NA	NA	NA	NA
GO:0001841~neural tube formation	0.000923	NA	NA	NA	NA	0.0064693	NA	NA	NA	NA	NA	NA	NA	NA	NA	NA	NA	NA	NA	NA	NA	NA	NA	NA	NA	NA	NA	NA	NA	NA	NA	NA	NA	NA	NA	NA	NA	NA	NA	NA	NA	NA	NA	NA	NA
GO:0001843~neural tube closure	0.0195269	NA	NA	NA	NA	0.0341079	NA	NA	NA	NA	NA	NA	NA	NA	NA	NA	NA	NA	NA	NA	NA	NA	NA	NA	NA	NA	NA	NA	NA	NA	NA	NA	NA	NA	NA	NA	NA	NA	NA	NA	NA	NA	NA	NA	NA
GO:0001889~liver development	0.00153158	NA	NA	0.0347012	NA	NA	NA	NA	NA	NA	NA	NA	NA	NA	NA	NA	0.0616644	NA	NA	NA	NA	NA	NA	NA	NA	NA	NA	NA	NA	NA	NA	NA	NA	NA	NA	NA	NA	NA	NA	NA	NA	NA	NA	NA	NA
GO:0001932~regulation of protein amino acid phosphorylation	NA	NA	0.0101622	NA	NA	0.0617348	NA	NA	NA	NA	0.0560855	NA	NA	NA	0.082199	NA	NA	NA	0.0301669	NA	NA	NA	NA	NA	NA	NA	NA	NA	NA	NA	NA	NA	NA	NA	NA	NA	NA	NA	NA	NA	NA	NA	NA	NA	NA
GO:0001934~positive regulation of protein amino acid phosphorylation	NA	0.0271649	0.0526723	NA	0.0297647	NA	NA	NA	NA	NA	NA	NA	NA	NA	NA	NA	NA	NA	NA	NA	NA	NA	NA	NA	NA	NA	NA	NA	NA	NA	NA	NA	NA	NA	NA	NA	NA	NA	NA	NA	NA	NA	NA	NA	NA
GO:0002065~columnar/cuboidal epithelial cell differentiation	0.038751	NA	NA	0.00125567	NA	NA	NA	NA	NA	NA	NA	NA	NA	NA	NA	NA	NA	NA	NA	NA	NA	NA	NA	NA	NA	NA	NA	NA	NA	NA	NA	NA	NA	NA	NA	NA	NA	NA	NA	NA	NA	NA	NA	NA	NA
GO:0002067~glandular epithelial cell differentiation	0.0298502	NA	NA	0.000946	NA	NA	NA	NA	NA	NA	NA	NA	NA	NA	NA	NA	NA	NA	NA	NA	NA	NA	NA	NA	NA	NA	NA	NA	NA	NA	NA	NA	NA	NA	NA	NA	NA	NA	NA	NA	NA	NA	NA	NA	NA
GO:0002088~lens development in camera-type eye	0.0467932	NA	NA	NA	0.0627749	NA	NA	NA	NA	NA	NA	NA	NA	NA	NA	0.0826732	NA	NA	0.0738256	NA	NA	NA	NA	NA	NA	NA	NA	NA	NA	NA	NA	0.00114743	NA	NA	NA	NA	NA	NA	NA	NA	NA	NA	NA	NA	NA
GO:0002089~lens morphogenesis in camera-type eye	0.0821634	NA	NA	NA	0.0087675	NA	NA	NA	NA	NA	NA	NA	NA	NA	0.0462678	NA	NA	NA	NA	NA	NA	NA	NA	NA	NA	NA	NA	NA	NA	NA	NA	NA	NA	NA	NA	NA	NA	NA	NA	NA	NA	NA	NA	NA	NA
GO:0002694~regulation of leukocyte activation	NA	NA	NA	NA	NA	NA	NA	NA	0.0119276	NA	NA	NA	NA	NA	NA	NA	NA	NA	NA	NA	NA	NA	NA	NA	NA	0.0695728	NA	NA	NA	NA	0.0453579	NA	NA	NA	NA	NA	NA	NA	NA	NA	NA	NA	NA	NA	NA
GO:0003008~system process	NA	NA	NA	NA	NA	NA	NA	NA	NA	NA	NA	NA	NA	NA	NA	NA	NA	NA	NA	NA	NA	NA	NA	NA	NA	NA	NA	NA	NA	NA	NA	0.0409475	0.0517191	NA	0.0347866	NA	NA	NA	NA	NA	NA	NA	NA	NA	NA
GO:0003014~renal system process	NA	0.0312559	0.0505109	NA	NA	NA	NA	NA	NA	NA	0.00258596	NA	NA	NA	NA	0.0590734	NA	NA	NA	NA	NA	NA	NA	NA	NA	NA	NA	NA	NA	NA	NA	NA	NA	NA	NA	NA	NA	NA	NA	NA	NA	NA	NA	NA	NA
GO:0006575~cellular amino acid derivative metabolic process	NA	NA	NA	4.96e-05	NA	NA	NA	NA	NA	NA	NA	NA	NA	NA	NA	NA	NA	NA	NA	NA	NA	NA	NA	NA	NA	NA	NA	NA	NA	NA	NA	NA	0.0421955	NA	NA	NA	NA	NA	NA	NA	NA	NA	NA	NA	NA
GO:0006576~biogenic amine metabolic process	NA	NA	NA	1.17e-06	NA	NA	NA	NA	NA	NA	NA	NA	NA	NA	NA	NA	NA	NA	NA	NA	NA	NA	NA	NA	NA	NA	NA	NA	NA	NA	NA	NA	0.014744	NA	NA	NA	NA	NA	NA	NA	NA	NA	NA	NA	NA
GO:0006793~phosphorus metabolic process	0.000177	NA	NA	0.0335424	NA	NA	0.07858	NA	NA	NA	NA	NA	NA	NA	NA	NA	NA	NA	NA	NA	NA	NA	NA	NA	NA	NA	NA	NA	NA	NA	NA	NA	NA	NA	NA	NA	NA	NA	NA	NA	NA	NA	NA	NA	NA
GO:0006796~phosphate metabolic process	0.000177	NA	NA	0.0335424	NA	NA	0.07858	NA	NA	NA	NA	NA	NA	NA	NA	NA	NA	NA	NA	NA	NA	NA	NA	NA	NA	NA	NA	NA	NA	NA	NA	NA	NA	NA	NA	NA	NA	NA	NA	NA	NA	NA	NA	NA	NA
GO:0006874~cellular calcium ion homeostasis	0.0746932	0.00412786	0.0122757	NA	NA	NA	NA	NA	NA	NA	NA	NA	NA	NA	NA	NA	NA	NA	NA	NA	NA	NA	NA	NA	NA	NA	NA	NA	NA	NA	NA	NA	NA	NA	NA	NA	NA	NA	NA	NA	NA	NA	NA	NA	NA
GO:0007165~signal transduction	NA	0.0612214	NA	NA	NA	9.31e-05	0.0459195	NA	NA	NA	NA	NA	NA	NA	NA	NA	NA	NA	NA	NA	NA	NA	NA	NA	NA	NA	NA	NA	NA	NA	NA	NA	NA	NA	NA	NA	NA	NA	0.0796189	NA	NA	NA	NA	NA	NA
GO:0007189~activation of adenylate cyclase activity by G-protein signaling pathway	0.0386213	0.00594542	0.0839831	NA	NA	NA	NA	NA	NA	NA	0.096559	NA	NA	NA	NA	NA	NA	NA	NA	NA	NA	NA	NA	NA	NA	NA	NA	NA	NA	NA	NA	NA	NA	NA	NA	NA	NA	NA	NA	NA	NA	NA	NA	NA	NA
GO:0007204~elevation of cytosolic calcium ion concentration	0.0558493	0.000771	0.0168688	NA	NA	NA	NA	NA	NA	NA	NA	NA	NA	NA	NA	NA	NA	NA	NA	NA	NA	NA	NA	NA	NA	0.0965557	NA	NA	NA	NA	NA	NA	NA	NA	NA	NA	NA	NA	NA	NA	NA	NA	NA	NA	NA
GO:0007281~germ cell development	NA	NA	0.0669726	NA	0.0335394	NA	0.0594351	NA	NA	NA	0.0405826	NA	NA	NA	NA	NA	NA	NA	NA	NA	NA	NA	NA	NA	NA	NA	NA	NA	NA	NA	NA	NA	NA	NA	NA	NA	NA	NA	NA	NA	NA	NA	NA	NA	NA
GO:0007422~peripheral nervous system development	0.00109321	0.0470951	NA	NA	NA	NA	NA	NA	NA	NA	NA	NA	0.0594922	NA	NA	NA	NA	NA	NA	NA	NA	NA	NA	NA	NA	NA	NA	NA	NA	NA	NA	NA	NA	NA	NA	NA	NA	NA	NA	NA	NA	NA	NA	NA	NA
GO:0007440~foregut morphogenesis	0.000282	NA	NA	0.00160726	NA	NA	NA	0.0746431	NA	NA	NA	NA	NA	NA	NA	NA	NA	NA	NA	NA	NA	NA	NA	NA	NA	NA	NA	NA	NA	NA	NA	NA	NA	NA	NA	NA	NA	NA	NA	NA	NA	NA	NA	NA	NA
GO:0007442~hindgut morphogenesis	NA	NA	NA	0.0402464	NA	0.0439111	NA	0.0503974	NA	NA	NA	NA	NA	NA	NA	NA	NA	NA	NA	NA	NA	NA	NA	NA	NA	NA	NA	NA	NA	NA	NA	NA	NA	NA	NA	NA	NA	NA	NA	NA	NA	NA	NA	NA	NA
GO:0007530~sex determination	NA	NA	NA	NA	NA	NA	0.00956445	NA	NA	NA	NA	NA	NA	NA	NA	NA	0.0248266	NA	NA	NA	NA	NA	NA	NA	NA	NA	NA	NA	NA	NA	NA	NA	NA	NA	NA	NA	NA	NA	NA	NA	NA	NA	NA	NA	NA
GO:0007605~sensory perception of sound	0.00666439	NA	NA	NA	NA	NA	NA	NA	NA	NA	NA	NA	NA	NA	NA	NA	NA	NA	NA	NA	NA	NA	NA	NA	NA	NA	NA	NA	NA	0.00392169	NA	NA	NA	NA	NA	NA	NA	NA	NA	NA	NA	NA	NA	NA	NA
GO:0007613~memory	0.0280246	NA	NA	NA	NA	NA	0.0266639	NA	NA	NA	NA	NA	NA	0.0517419	NA	NA	NA	NA	NA	NA	NA	NA	NA	NA	NA	NA	NA	NA	NA	NA	NA	NA	NA	NA	NA	NA	NA	NA	NA	NA	NA	NA	NA	NA	NA
GO:0007623~circadian rhythm	0.0607057	NA	NA	NA	0.000979	NA	NA	NA	NA	NA	0.00607934	NA	NA	NA	NA	NA	NA	NA	NA	NA	NA	NA	NA	NA	NA	NA	NA	NA	NA	NA	NA	NA	NA	NA	NA	NA	NA	NA	NA	NA	NA	NA	NA	NA	NA
GO:0008217~regulation of blood pressure	0.00446898	NA	NA	0.0726462	NA	NA	NA	NA	NA	NA	0.0179533	NA	NA	NA	NA	NA	NA	NA	NA	NA	NA	NA	NA	NA	NA	NA	NA	NA	NA	NA	NA	NA	NA	NA	NA	NA	NA	NA	NA	NA	NA	NA	NA	NA	NA
GO:0008585~female gonad development	0.0618139	NA	0.0459809	NA	NA	0.0593347	NA	NA	NA	NA	NA	NA	NA	NA	NA	NA	NA	NA	NA	NA	NA	NA	NA	NA	NA	NA	NA	0.0402597	NA	NA	NA	NA	NA	NA	NA	NA	NA	NA	NA	NA	NA	NA	NA	NA	NA
GO:0009725~response to hormone stimulus	NA	NA	NA	NA	NA	NA	0.000632	NA	0.0923086	NA	NA	NA	NA	NA	NA	NA	NA	0.00638454	NA	NA	NA	NA	NA	NA	NA	NA	NA	NA	NA	NA	NA	NA	NA	NA	NA	NA	NA	NA	NA	NA	NA	NA	NA	NA	NA
GO:0010159~specification of organ position	NA	NA	0.0446825	NA	0.0356488	NA	NA	NA	NA	NA	NA	NA	NA	NA	NA	NA	NA	NA	NA	NA	NA	NA	NA	NA	NA	NA	NA	NA	NA	NA	NA	NA	NA	NA	NA	NA	NA	NA	NA	NA	NA	NA	NA	NA	NA
GO:0010243~response to organic nitrogen	0.000986	NA	NA	0.00807865	NA	NA	NA	NA	NA	NA	0.0614681	NA	NA	NA	NA	NA	NA	NA	NA	NA	NA	NA	NA	NA	NA	NA	NA	NA	NA	NA	NA	NA	NA	NA	NA	NA	NA	NA	NA	NA	NA	NA	NA	NA	NA
GO:0010552~positive regulation of specific transcription from RNA polymerase II promoter	0.0706579	0.00259622	NA	NA	NA	NA	NA	NA	NA	NA	NA	NA	NA	NA	NA	NA	NA	NA	NA	NA	NA	NA	NA	NA	NA	NA	NA	NA	NA	NA	NA	NA	NA	NA	NA	NA	NA	NA	NA	NA	NA	0.0397641	NA	NA	NA
GO:0010562~positive regulation of phosphorus metabolic process	NA	0.0352581	0.0673655	NA	0.0385636	NA	NA	NA	NA	NA	NA	NA	NA	NA	NA	NA	NA	NA	NA	NA	NA	NA	NA	NA	NA	NA	NA	NA	NA	NA	NA	NA	NA	NA	NA	NA	NA	NA	NA	NA	NA	NA	NA	NA	NA
GO:0010578~regulation of adenylate cyclase activity involved in G-protein signaling	0.0386213	0.00594542	0.0839831	NA	NA	NA	NA	NA	NA	NA	0.096559	NA	NA	NA	NA	NA	NA	NA	NA	NA	NA	NA	NA	NA	NA	NA	NA	NA	NA	NA	NA	NA	NA	NA	NA	NA	NA	NA	NA	NA	NA	NA	NA	NA	NA
GO:0010579~positive regulation of adenylate cyclase activity by G-protein signaling pathway	0.0386213	0.00594542	0.0839831	NA	NA	NA	NA	NA	NA	NA	0.096559	NA	NA	NA	NA	NA	NA	NA	NA	NA	NA	NA	NA	NA	NA	NA	NA	NA	NA	NA	NA	NA	NA	NA	NA	NA	NA	NA	NA	NA	NA	NA	NA	NA	NA
GO:0010647~positive regulation of cell communication	7.99e-05	NA	NA	NA	0.0779757	NA	NA	NA	NA	NA	NA	NA	NA	NA	0.038327	NA	NA	NA	NA	NA	NA	NA	NA	NA	NA	NA	NA	NA	NA	NA	NA	NA	NA	NA	NA	NA	NA	NA	NA	NA	NA	NA	NA	NA	NA
GO:0010769~regulation of cell morphogenesis involved in differentiation	0.000152	NA	0.00679867	NA	NA	NA	NA	0.0685165	NA	NA	NA	NA	NA	NA	NA	NA	NA	NA	NA	NA	NA	0.0972024	0.0647788	NA	NA	NA	NA	NA	NA	NA	NA	NA	NA	NA	NA	NA	NA	NA	NA	NA	NA	NA	NA	NA	NA
GO:0010811~positive regulation of cell-substrate adhesion	NA	NA	0.0623849	NA	NA	NA	NA	0.0222826	NA	NA	NA	NA	0.0465723	NA	NA	NA	NA	NA	NA	0.0925396	NA	NA	NA	NA	NA	0.0733056	NA	NA	NA	NA	NA	NA	NA	NA	NA	NA	NA	NA	NA	NA	NA	NA	NA	NA	NA
GO:0010975~regulation of neuron projection development	9.22e-05	NA	0.00545353	NA	NA	NA	NA	0.0614622	NA	NA	NA	NA	NA	NA	NA	NA	NA	NA	NA	NA	NA	0.091637	0.061007	NA	NA	NA	NA	NA	NA	NA	NA	NA	NA	NA	NA	NA	NA	NA	NA	NA	NA	NA	NA	NA	NA
GO:0014020~primary neural tube formation	0.0261581	NA	NA	NA	NA	0.039067	NA	NA	NA	NA	NA	NA	NA	NA	NA	NA	NA	NA	NA	NA	NA	NA	NA	NA	NA	NA	NA	NA	NA	NA	NA	NA	NA	NA	NA	NA	NA	NA	NA	NA	NA	NA	NA	NA	NA
GO:0014075~response to amine stimulus	0.000986	NA	NA	0.00807865	NA	NA	NA	NA	NA	NA	0.0614681	NA	NA	NA	NA	NA	NA	NA	NA	NA	NA	NA	NA	NA	NA	NA	NA	NA	NA	NA	NA	NA	NA	NA	NA	NA	NA	NA	NA	NA	NA	NA	NA	NA	NA
GO:0016358~dendrite development	0.0710639	NA	NA	NA	NA	NA	0.0459876	0.044022	NA	NA	NA	NA	NA	NA	NA	NA	NA	NA	NA	NA	NA	NA	NA	NA	NA	NA	NA	NA	NA	NA	0.0695297	NA	NA	NA	NA	NA	NA	NA	NA	NA	NA	NA	NA	NA	NA
GO:0016485~protein processing	0.000973	0.0869786	NA	NA	NA	0.0296463	NA	NA	NA	NA	NA	NA	NA	NA	NA	NA	NA	NA	NA	NA	NA	NA	NA	NA	NA	NA	NA	NA	0.0966531	0.0966531	NA	NA	NA	NA	NA	NA	NA	NA	NA	NA	NA	NA	NA	NA	NA
GO:0019614~catechol catabolic process	NA	NA	NA	NA	NA	NA	NA	NA	NA	0.0315969	NA	NA	NA	NA	NA	NA	NA	NA	NA	NA	NA	NA	NA	NA	NA	NA	NA	NA	NA	NA	NA	NA	NA	NA	NA	NA	NA	0.00565529	NA	NA	NA	NA	NA	NA	NA
GO:0019932~second-messenger-mediated signaling	0.0210188	0.0121148	NA	NA	NA	NA	NA	NA	NA	NA	0.0536435	NA	NA	NA	NA	NA	NA	NA	NA	NA	NA	NA	NA	NA	NA	NA	NA	NA	NA	NA	NA	NA	NA	NA	NA	NA	NA	NA	NA	NA	NA	NA	NA	NA	NA
GO:0021511~spinal cord patterning	0.0170786	NA	NA	NA	NA	0.00472531	NA	NA	NA	NA	NA	NA	NA	NA	NA	NA	NA	NA	NA	NA	NA	NA	NA	NA	NA	NA	NA	NA	NA	NA	NA	NA	NA	NA	NA	NA	NA	NA	NA	NA	NA	NA	NA	NA	NA
GO:0021571~rhombomere 5 development	0.0092456	NA	NA	NA	0.0472487	NA	NA	NA	NA	NA	NA	NA	NA	NA	NA	NA	NA	NA	NA	NA	NA	NA	NA	NA	NA	NA	NA	NA	NA	NA	NA	NA	NA	NA	NA	NA	NA	NA	NA	NA	NA	NA	NA	NA	NA
GO:0021761~limbic system development	0.0425964	0.0558979	NA	NA	0.00715536	NA	NA	NA	0.0973231	NA	NA	NA	0.0530534	NA	NA	NA	NA	NA	NA	NA	NA	NA	NA	NA	NA	NA	NA	NA	NA	NA	NA	NA	NA	NA	NA	NA	NA	NA	NA	NA	NA	NA	NA	NA	NA
GO:0021766~hippocampus development	NA	NA	NA	NA	0.00287263	NA	NA	NA	NA	NA	NA	NA	0.036771	NA	0.0904314	NA	NA	NA	NA	NA	NA	NA	NA	NA	NA	NA	NA	NA	NA	NA	NA	NA	NA	NA	NA	NA	NA	NA	NA	NA	NA	NA	NA	NA	NA
GO:0021772~olfactory bulb development	NA	NA	NA	NA	0.0029021	NA	NA	NA	NA	NA	NA	NA	0.0135243	NA	NA	NA	NA	NA	NA	NA	NA	NA	NA	NA	NA	NA	NA	NA	NA	NA	NA	NA	NA	NA	NA	NA	NA	NA	NA	NA	NA	NA	NA	NA	NA
GO:0021795~cerebral cortex cell migration	NA	NA	NA	NA	0.015447	NA	NA	NA	NA	NA	NA	NA	0.0235522	NA	NA	NA	NA	NA	NA	NA	NA	NA	NA	NA	NA	NA	NA	NA	NA	NA	NA	NA	NA	NA	NA	NA	NA	NA	NA	NA	NA	NA	NA	NA	NA
GO:0021877~forebrain neuron fate commitment	NA	0.0566977	NA	NA	0.00140405	NA	NA	NA	NA	NA	NA	NA	2.76e-05	NA	NA	NA	NA	NA	NA	NA	NA	NA	NA	NA	NA	NA	NA	NA	NA	NA	NA	NA	NA	NA	NA	NA	NA	NA	NA	NA	NA	NA	NA	NA	NA
GO:0021978~telencephalon regionalization	NA	0.0456198	NA	NA	NA	0.0294905	NA	NA	NA	NA	NA	NA	NA	NA	NA	NA	NA	NA	NA	NA	NA	NA	NA	NA	NA	NA	NA	NA	NA	NA	NA	NA	NA	NA	NA	NA	NA	NA	NA	NA	NA	NA	NA	NA	NA
GO:0021984~adenohypophysis development	0.048514	NA	NA	0.0597641	NA	NA	NA	NA	NA	NA	NA	0.0410191	NA	NA	NA	NA	NA	NA	NA	NA	NA	NA	NA	NA	NA	NA	NA	NA	NA	NA	NA	NA	NA	NA	NA	NA	NA	NA	NA	NA	NA	NA	NA	NA	NA
GO:0021987~cerebral cortex development	0.0607057	NA	NA	0.0262747	0.00983981	NA	NA	NA	NA	NA	NA	NA	0.0546671	NA	NA	NA	NA	NA	NA	NA	NA	NA	NA	NA	NA	NA	NA	NA	NA	NA	NA	NA	NA	NA	NA	NA	NA	NA	NA	NA	NA	NA	NA	NA	NA
GO:0021988~olfactory lobe development	NA	NA	NA	NA	0.00383895	NA	NA	NA	NA	NA	NA	NA	0.0152024	NA	NA	NA	NA	NA	NA	NA	NA	NA	NA	NA	NA	NA	NA	NA	NA	NA	NA	NA	NA	NA	NA	NA	NA	NA	NA	NA	NA	NA	NA	NA	NA
GO:0022602~ovulation cycle process	NA	NA	NA	NA	NA	0.0478932	0.0641381	NA	NA	NA	NA	NA	NA	NA	NA	NA	NA	NA	NA	NA	NA	NA	NA	NA	NA	NA	NA	0.0357772	NA	NA	NA	NA	NA	NA	NA	NA	NA	NA	NA	NA	NA	NA	NA	NA	NA
GO:0030005~cellular di-, tri-valent inorganic cation homeostasis	0.0927589	0.0199715	0.0161757	NA	NA	NA	NA	NA	NA	NA	NA	NA	NA	NA	NA	NA	NA	NA	NA	NA	NA	NA	NA	NA	NA	NA	NA	NA	NA	NA	NA	NA	NA	NA	NA	NA	NA	NA	NA	NA	NA	NA	NA	NA	NA
GO:0030031~cell projection assembly	0.0224802	NA	NA	NA	NA	NA	NA	NA	NA	NA	NA	NA	NA	NA	0.0310143	NA	NA	NA	NA	NA	NA	NA	NA	NA	NA	NA	NA	NA	NA	NA	NA	NA	NA	NA	NA	NA	NA	NA	NA	NA	NA	NA	NA	NA	NA
GO:0030072~peptide hormone secretion	0.0467932	NA	NA	NA	NA	NA	NA	NA	NA	NA	NA	0.0108182	NA	NA	NA	NA	NA	NA	NA	NA	NA	NA	NA	NA	NA	NA	NA	NA	NA	NA	NA	NA	NA	NA	NA	NA	NA	NA	NA	NA	NA	NA	NA	NA	NA
GO:0030104~water homeostasis	0.0590552	0.000173	NA	NA	NA	NA	NA	NA	NA	NA	0.0312106	NA	NA	NA	NA	NA	NA	NA	NA	NA	NA	NA	NA	NA	NA	NA	NA	NA	NA	NA	NA	NA	NA	NA	NA	NA	NA	NA	NA	NA	NA	NA	NA	NA	NA
GO:0030198~extracellular matrix organization	0.00756996	NA	NA	NA	NA	NA	NA	0.0111185	NA	NA	NA	NA	NA	NA	NA	NA	NA	NA	NA	NA	NA	NA	NA	NA	NA	NA	NA	NA	NA	NA	NA	NA	NA	NA	NA	NA	NA	NA	NA	NA	NA	NA	NA	NA	NA
GO:0030238~male sex determination	NA	NA	NA	NA	NA	NA	0.00477665	NA	NA	NA	NA	NA	NA	NA	NA	NA	0.0175863	NA	NA	NA	NA	NA	NA	NA	NA	NA	NA	NA	NA	NA	NA	NA	NA	NA	NA	NA	NA	NA	NA	NA	NA	NA	NA	NA	NA
GO:0030279~negative regulation of ossification	NA	NA	NA	NA	NA	NA	NA	NA	NA	0.0741799	0.0373374	NA	NA	NA	NA	0.0299738	NA	NA	NA	NA	NA	NA	NA	NA	NA	NA	NA	NA	NA	NA	NA	NA	NA	NA	NA	NA	NA	NA	NA	NA	NA	NA	NA	NA	NA
GO:0030336~negative regulation of cell migration	0.0249312	0.0415411	NA	NA	NA	NA	NA	NA	NA	NA	0.085007	NA	NA	NA	NA	NA	NA	NA	NA	NA	NA	NA	NA	NA	NA	NA	NA	NA	NA	NA	NA	NA	NA	NA	NA	NA	NA	NA	NA	NA	NA	NA	NA	NA	NA
GO:0030500~regulation of bone mineralization	NA	NA	0.0237563	NA	NA	NA	NA	NA	NA	NA	NA	NA	NA	NA	NA	0.0397696	NA	NA	NA	NA	NA	NA	NA	NA	NA	NA	NA	NA	NA	NA	NA	NA	NA	NA	NA	NA	NA	NA	NA	NA	NA	NA	NA	NA	NA
GO:0030516~regulation of axon extension	NA	0.0144354	NA	NA	NA	NA	NA	NA	NA	NA	NA	NA	0.0334825	NA	NA	NA	NA	NA	NA	NA	NA	NA	NA	NA	NA	NA	NA	NA	NA	NA	NA	NA	NA	NA	NA	NA	NA	NA	NA	NA	NA	NA	NA	NA	NA
GO:0030517~negative regulation of axon extension	0.038751	0.0891704	NA	NA	NA	NA	NA	0.0666302	NA	NA	NA	NA	0.0135243	NA	NA	NA	NA	NA	NA	NA	NA	NA	NA	NA	NA	NA	NA	NA	NA	NA	NA	NA	NA	NA	NA	NA	NA	NA	NA	NA	NA	NA	NA	NA	NA
GO:0030816~positive regulation of cAMP metabolic process	0.038751	0.00357957	NA	NA	NA	NA	NA	NA	NA	NA	NA	NA	NA	NA	NA	NA	NA	NA	NA	NA	NA	NA	NA	NA	NA	NA	NA	NA	NA	NA	NA	NA	NA	NA	NA	NA	NA	NA	NA	NA	NA	NA	NA	NA	NA
GO:0030819~positive regulation of cAMP biosynthetic process	0.0298502	0.00270526	NA	NA	NA	NA	NA	NA	NA	NA	NA	NA	NA	NA	NA	NA	NA	NA	NA	NA	NA	NA	NA	NA	NA	NA	NA	NA	NA	NA	NA	NA	NA	NA	NA	NA	NA	NA	NA	NA	NA	NA	NA	NA	NA
GO:0031344~regulation of cell projection organization	0.000425	NA	0.00166803	NA	NA	NA	NA	0.0859275	NA	NA	NA	NA	NA	NA	NA	NA	NA	NA	NA	NA	NA	NA	0.0735241	NA	NA	NA	NA	NA	NA	NA	NA	NA	NA	NA	NA	NA	NA	NA	NA	NA	NA	NA	NA	NA	NA
GO:0031345~negative regulation of cell projection organization	0.000986	NA	NA	NA	NA	NA	NA	NA	NA	NA	NA	NA	0.0465723	NA	NA	NA	NA	NA	NA	NA	NA	NA	NA	NA	NA	NA	NA	NA	NA	NA	NA	NA	NA	NA	NA	NA	NA	NA	NA	NA	NA	NA	NA	NA	NA
GO:0031346~positive regulation of cell projection organization	NA	NA	0.0467566	NA	NA	NA	NA	NA	NA	NA	NA	NA	NA	NA	NA	NA	NA	NA	NA	NA	NA	NA	0.0303091	NA	NA	NA	NA	NA	NA	NA	NA	NA	NA	NA	NA	NA	NA	NA	NA	NA	NA	NA	NA	NA	NA
GO:0031401~positive regulation of protein modification process	NA	0.0621401	0.0304329	NA	0.0144584	NA	NA	NA	NA	NA	NA	NA	NA	NA	NA	NA	NA	NA	NA	NA	NA	NA	NA	NA	NA	NA	NA	NA	NA	NA	NA	NA	NA	NA	NA	NA	NA	NA	NA	NA	NA	NA	NA	NA	NA
GO:0031667~response to nutrient levels	NA	0.0109233	NA	NA	NA	NA	0.0807629	NA	NA	NA	NA	0.0163036	NA	NA	NA	NA	NA	NA	NA	NA	NA	NA	NA	NA	NA	NA	NA	NA	NA	NA	NA	NA	NA	NA	NA	NA	NA	NA	NA	NA	NA	NA	NA	NA	NA
GO:0031669~cellular response to nutrient levels	NA	0.0415411	NA	NA	NA	0.0183429	NA	NA	NA	NA	NA	NA	NA	NA	NA	NA	NA	NA	NA	NA	NA	NA	NA	NA	NA	NA	NA	NA	NA	NA	NA	NA	NA	NA	NA	NA	NA	NA	NA	NA	NA	NA	NA	NA	NA
GO:0032101~regulation of response to external stimulus	0.0565365	NA	NA	0.0333477	NA	NA	NA	NA	NA	NA	0.000308	NA	NA	NA	NA	NA	NA	NA	NA	NA	NA	NA	NA	NA	NA	NA	NA	NA	NA	NA	NA	NA	NA	NA	NA	NA	NA	NA	NA	NA	NA	NA	NA	NA	NA
GO:0032225~regulation of synaptic transmission, dopaminergic	NA	NA	NA	0.0336517	NA	NA	NA	NA	NA	NA	0.0157263	NA	NA	NA	NA	NA	NA	NA	NA	NA	NA	NA	NA	NA	NA	NA	NA	NA	NA	NA	NA	NA	NA	NA	NA	NA	NA	NA	NA	NA	NA	NA	NA	NA	NA
GO:0032940~secretion by cell	0.0187004	NA	0.0634638	NA	NA	NA	NA	NA	NA	0.031434	NA	NA	NA	NA	NA	NA	NA	NA	NA	NA	NA	NA	NA	NA	NA	NA	NA	NA	NA	NA	NA	NA	NA	NA	NA	NA	NA	NA	NA	NA	NA	NA	NA	NA	NA
GO:0033238~regulation of cellular amine metabolic process	NA	NA	NA	0.0467964	NA	NA	0.0599503	NA	NA	0.0439573	NA	NA	NA	NA	NA	NA	NA	NA	NA	NA	NA	NA	NA	NA	NA	NA	NA	NA	NA	NA	NA	NA	NA	NA	NA	NA	NA	NA	NA	NA	NA	NA	NA	NA	NA
GO:0034313~diol catabolic process	NA	NA	NA	NA	NA	NA	NA	NA	NA	0.0315969	NA	NA	NA	NA	NA	NA	NA	NA	NA	NA	NA	NA	NA	NA	NA	NA	NA	NA	NA	NA	NA	NA	NA	NA	NA	NA	NA	0.00565529	NA	NA	NA	NA	NA	NA	NA
GO:0035116~embryonic hindlimb morphogenesis	0.0107689	NA	0.0431107	NA	NA	NA	NA	NA	NA	NA	NA	NA	NA	NA	NA	NA	NA	NA	NA	NA	NA	NA	NA	NA	NA	NA	NA	NA	NA	NA	NA	NA	NA	NA	NA	NA	NA	NA	NA	NA	NA	NA	NA	NA	NA
GO:0035137~hindlimb morphogenesis	0.00215968	0.0589507	0.0144518	NA	NA	NA	NA	NA	NA	NA	NA	NA	NA	NA	NA	NA	NA	NA	NA	NA	NA	NA	NA	NA	NA	NA	NA	NA	NA	NA	NA	NA	NA	NA	NA	NA	NA	NA	NA	NA	NA	NA	NA	NA	NA
GO:0040036~regulation of fibroblast growth factor receptor signaling pathway	0.00847093	NA	NA	NA	NA	NA	NA	NA	NA	NA	NA	NA	NA	NA	NA	NA	NA	NA	NA	0.0387676	NA	NA	NA	NA	NA	NA	NA	NA	NA	NA	NA	NA	NA	NA	NA	NA	NA	NA	NA	NA	NA	NA	NA	NA	NA
GO:0042053~regulation of dopamine metabolic process	NA	NA	NA	0.0467964	NA	NA	0.0599503	NA	NA	0.0439573	NA	NA	NA	NA	NA	NA	NA	NA	NA	NA	NA	NA	NA	NA	NA	NA	NA	NA	NA	NA	NA	NA	NA	NA	NA	NA	NA	NA	NA	NA	NA	NA	NA	NA	NA
GO:0042069~regulation of catecholamine metabolic process	NA	NA	NA	0.0467964	NA	NA	0.0599503	NA	NA	0.0439573	NA	NA	NA	NA	NA	NA	NA	NA	NA	NA	NA	NA	NA	NA	NA	NA	NA	NA	NA	NA	NA	NA	NA	NA	NA	NA	NA	NA	NA	NA	NA	NA	NA	NA	NA
GO:0042113~B cell activation	0.0131886	NA	NA	NA	NA	NA	NA	NA	NA	NA	NA	NA	NA	NA	NA	NA	NA	NA	NA	NA	NA	0.0109587	NA	NA	NA	NA	NA	NA	NA	NA	NA	NA	NA	NA	NA	NA	NA	NA	NA	NA	NA	NA	NA	NA	NA
GO:0042219~cellular amino acid derivative catabolic process	NA	NA	NA	NA	NA	NA	NA	NA	NA	NA	NA	NA	NA	NA	NA	NA	NA	NA	NA	NA	NA	NA	NA	NA	NA	NA	NA	NA	NA	NA	NA	NA	0.0409851	NA	NA	NA	NA	0.021331	NA	NA	NA	NA	NA	NA	NA
GO:0042306~regulation of protein import into nucleus	NA	NA	NA	NA	NA	0.0115389	NA	NA	NA	NA	NA	NA	NA	0.0394935	NA	NA	NA	NA	NA	NA	NA	NA	NA	NA	NA	NA	NA	NA	NA	NA	NA	NA	NA	NA	NA	NA	NA	NA	NA	NA	NA	NA	NA	NA	NA
GO:0042327~positive regulation of phosphorylation	NA	0.0324366	0.0622784	NA	0.0354985	NA	NA	NA	NA	NA	NA	NA	NA	NA	NA	NA	NA	NA	NA	NA	NA	NA	NA	NA	NA	NA	NA	NA	NA	NA	NA	NA	NA	NA	NA	NA	NA	NA	NA	NA	NA	NA	NA	NA	NA
GO:0042401~biogenic amine biosynthetic process	NA	NA	NA	3.61e-08	NA	NA	NA	NA	NA	NA	NA	NA	NA	NA	NA	NA	NA	NA	NA	0.0990501	NA	NA	0.0380715	NA	NA	NA	NA	NA	NA	NA	NA	0.0638907	NA	NA	NA	NA	NA	NA	NA	NA	NA	NA	NA	NA	NA
GO:0042402~biogenic amine catabolic process	NA	NA	NA	NA	NA	NA	NA	NA	NA	0.0918579	NA	NA	NA	NA	NA	NA	NA	NA	NA	NA	NA	NA	NA	NA	NA	NA	NA	NA	NA	NA	NA	NA	0.0342693	NA	NA	NA	NA	0.0168761	NA	NA	NA	NA	NA	NA	NA
GO:0042420~dopamine catabolic process	NA	NA	NA	NA	NA	NA	NA	NA	NA	0.0253575	NA	NA	NA	NA	NA	NA	NA	NA	NA	NA	NA	NA	NA	NA	NA	NA	NA	NA	NA	NA	NA	NA	NA	NA	NA	NA	NA	0.00452664	NA	NA	NA	NA	NA	NA	NA
GO:0042423~catecholamine biosynthetic process	0.0821634	NA	NA	1.02e-08	NA	NA	NA	NA	NA	0.0741799	NA	0.0543204	NA	NA	NA	NA	NA	NA	NA	NA	NA	NA	NA	NA	NA	NA	NA	NA	NA	NA	NA	0.0239018	NA	NA	NA	NA	NA	NA	NA	NA	NA	NA	NA	NA	NA
GO:0042424~catecholamine catabolic process	NA	NA	NA	NA	NA	NA	NA	NA	NA	0.0315969	NA	NA	NA	NA	NA	NA	NA	NA	NA	NA	NA	NA	NA	NA	NA	NA	NA	NA	NA	NA	NA	NA	NA	NA	NA	NA	NA	0.00565529	NA	NA	NA	NA	NA	NA	NA
GO:0042698~ovulation cycle	NA	NA	NA	NA	NA	0.0497381	0.0665527	NA	NA	NA	NA	NA	NA	NA	NA	NA	NA	NA	NA	NA	NA	NA	NA	NA	NA	NA	NA	0.0365256	NA	NA	NA	NA	NA	NA	NA	NA	NA	NA	NA	NA	NA	NA	NA	NA	NA
GO:0043062~extracellular structure organization	0.00101938	NA	NA	NA	NA	NA	NA	4.23e-05	NA	NA	NA	NA	NA	NA	NA	NA	NA	NA	NA	NA	NA	NA	NA	NA	NA	NA	NA	NA	NA	NA	NA	NA	NA	NA	NA	NA	NA	NA	NA	NA	NA	NA	NA	NA	NA
GO:0043065~positive regulation of apoptosis	2.79e-06	0.0689851	NA	0.00699172	NA	NA	NA	NA	NA	NA	NA	NA	NA	0.074885	NA	NA	NA	NA	NA	NA	NA	NA	NA	NA	NA	NA	NA	NA	NA	NA	NA	NA	NA	NA	NA	NA	NA	NA	NA	NA	NA	NA	NA	NA	NA
GO:0043068~positive regulation of programmed cell death	3.29e-06	0.0713712	NA	0.00726161	NA	NA	NA	NA	NA	NA	NA	NA	NA	0.075933	NA	NA	NA	NA	NA	NA	NA	NA	NA	NA	NA	NA	NA	NA	NA	NA	NA	NA	NA	NA	NA	NA	NA	NA	NA	NA	NA	NA	NA	NA	NA
GO:0043523~regulation of neuron apoptosis	0.0152112	NA	NA	NA	NA	NA	NA	NA	NA	NA	NA	NA	0.0101286	NA	NA	NA	NA	NA	NA	NA	NA	NA	NA	NA	NA	NA	NA	NA	NA	NA	NA	NA	NA	NA	NA	NA	NA	NA	NA	NA	NA	NA	NA	NA	NA
GO:0043525~positive regulation of neuron apoptosis	0.039183	NA	NA	NA	NA	NA	NA	NA	NA	NA	NA	NA	NA	0.0341977	NA	NA	NA	NA	NA	NA	NA	NA	NA	NA	NA	NA	NA	NA	NA	NA	NA	NA	NA	NA	NA	NA	NA	NA	NA	NA	NA	NA	NA	NA	NA
GO:0043576~regulation of respiratory gaseous exchange	0.0247525	NA	0.0237563	NA	NA	NA	NA	NA	NA	NA	NA	NA	NA	NA	NA	NA	NA	NA	NA	NA	NA	NA	NA	NA	NA	NA	NA	NA	NA	NA	NA	NA	NA	NA	NA	NA	NA	NA	NA	NA	NA	NA	NA	NA	NA
GO:0043627~response to estrogen stimulus	NA	0.0558979	NA	NA	NA	NA	0.0338985	NA	0.00464926	NA	NA	NA	NA	NA	NA	NA	NA	NA	NA	NA	NA	NA	NA	NA	NA	NA	NA	NA	NA	NA	NA	NA	NA	NA	NA	NA	NA	NA	NA	NA	NA	NA	NA	NA	NA
GO:0043687~post-translational protein modification	0.000231	NA	NA	0.0267282	NA	NA	NA	NA	NA	NA	NA	NA	NA	NA	NA	NA	NA	NA	NA	NA	NA	NA	NA	NA	NA	NA	NA	NA	NA	NA	NA	NA	NA	NA	NA	NA	NA	NA	NA	NA	NA	NA	NA	NA	NA
GO:0045124~regulation of bone resorption	NA	0.0997458	NA	NA	NA	NA	NA	NA	NA	NA	NA	NA	NA	0.0163416	NA	NA	NA	NA	NA	NA	NA	NA	NA	NA	NA	0.0250422	NA	NA	NA	NA	NA	NA	NA	NA	NA	NA	NA	NA	NA	NA	NA	NA	NA	NA	NA
GO:0045471~response to ethanol	NA	NA	NA	NA	NA	NA	0.0144346	NA	NA	NA	0.00197948	NA	NA	NA	NA	NA	NA	NA	NA	NA	NA	NA	NA	NA	NA	NA	NA	NA	NA	NA	NA	NA	NA	NA	NA	NA	NA	NA	NA	NA	NA	NA	NA	NA	NA
GO:0045661~regulation of myoblast differentiation	NA	NA	0.00945431	NA	NA	NA	NA	NA	NA	0.062206	NA	NA	NA	NA	NA	NA	NA	NA	0.0222855	NA	NA	NA	NA	NA	NA	NA	NA	NA	NA	NA	NA	NA	NA	NA	NA	NA	NA	NA	NA	NA	NA	NA	NA	NA	NA
GO:0045666~positive regulation of neuron differentiation	NA	NA	NA	0.00730303	NA	NA	NA	NA	0.0572207	NA	NA	NA	NA	NA	NA	0.0470532	NA	NA	NA	NA	NA	NA	NA	NA	NA	NA	NA	NA	NA	NA	NA	NA	NA	NA	NA	NA	NA	NA	NA	NA	NA	NA	NA	NA	NA
GO:0045667~regulation of osteoblast differentiation	NA	0.0362561	0.058329	NA	0.00362578	NA	NA	NA	NA	NA	NA	NA	NA	NA	NA	NA	NA	NA	0.0569451	NA	NA	NA	NA	NA	NA	NA	NA	NA	NA	NA	NA	NA	NA	NA	NA	NA	NA	NA	NA	NA	NA	NA	NA	NA	NA
GO:0045778~positive regulation of ossification	NA	0.000122	0.000268	NA	NA	NA	NA	NA	NA	NA	NA	NA	NA	NA	NA	NA	NA	NA	NA	NA	NA	NA	NA	NA	NA	NA	NA	NA	NA	NA	NA	NA	NA	NA	NA	NA	NA	NA	NA	NA	NA	NA	NA	NA	NA
GO:0045834~positive regulation of lipid metabolic process	0.0146812	NA	NA	NA	NA	NA	NA	NA	NA	NA	NA	0.00548328	NA	NA	NA	NA	NA	NA	NA	NA	NA	NA	NA	NA	NA	NA	NA	NA	NA	NA	NA	NA	NA	NA	0.093371	NA	NA	NA	NA	NA	NA	NA	NA	NA	NA
GO:0045937~positive regulation of phosphate metabolic process	NA	0.0352581	0.0673655	NA	0.0385636	NA	NA	NA	NA	NA	NA	NA	NA	NA	NA	NA	NA	NA	NA	NA	NA	NA	NA	NA	NA	NA	NA	NA	NA	NA	NA	NA	NA	NA	NA	NA	NA	NA	NA	NA	NA	NA	NA	NA	NA
GO:0046620~regulation of organ growth	3.81e-05	NA	NA	NA	0.00715536	NA	NA	NA	NA	NA	NA	NA	NA	NA	NA	NA	NA	NA	NA	NA	NA	NA	NA	NA	NA	NA	NA	NA	NA	NA	NA	NA	NA	NA	NA	NA	NA	NA	NA	NA	NA	NA	NA	NA	NA
GO:0046850~regulation of bone remodeling	NA	0.0997458	NA	NA	NA	NA	NA	NA	NA	NA	NA	NA	NA	0.0163416	NA	NA	NA	NA	NA	NA	NA	NA	NA	NA	NA	0.0250422	NA	NA	NA	NA	NA	NA	NA	NA	NA	NA	NA	NA	NA	NA	NA	NA	NA	NA	NA
GO:0048008~platelet-derived growth factor receptor signaling pathway	NA	NA	0.0467566	NA	NA	NA	NA	NA	NA	NA	NA	NA	NA	NA	NA	NA	NA	NA	NA	NA	NA	NA	NA	0.0370456	NA	NA	NA	NA	NA	NA	NA	NA	NA	NA	NA	NA	NA	NA	NA	NA	NA	NA	NA	NA	NA
GO:0048066~pigmentation during development	0.0313363	NA	NA	NA	NA	NA	0.0284068	NA	NA	NA	NA	NA	NA	NA	NA	0.0733031	NA	NA	NA	NA	NA	NA	NA	NA	NA	0.0811198	NA	NA	NA	NA	0.0521101	NA	NA	NA	NA	NA	NA	NA	NA	NA	NA	NA	NA	NA	NA
GO:0048149~behavioral response to ethanol	NA	NA	NA	0.0336517	NA	NA	NA	NA	NA	NA	0.0157263	NA	NA	NA	NA	NA	NA	NA	NA	NA	NA	NA	NA	NA	NA	NA	NA	NA	NA	NA	NA	NA	NA	NA	NA	NA	NA	NA	NA	NA	NA	NA	NA	NA	NA
GO:0048286~lung alveolus development	NA	NA	NA	NA	NA	NA	NA	NA	NA	NA	NA	NA	NA	0.0394935	NA	NA	NA	NA	NA	NA	NA	NA	NA	NA	NA	NA	0.033516	NA	NA	NA	NA	NA	NA	NA	NA	NA	NA	NA	NA	NA	NA	NA	NA	NA	NA
GO:0048333~mesodermal cell differentiation	NA	0.0784716	NA	NA	0.0029021	0.0510416	NA	NA	NA	NA	NA	NA	NA	NA	NA	0.0175924	NA	NA	NA	NA	NA	NA	NA	NA	NA	NA	NA	NA	NA	NA	NA	NA	NA	NA	NA	NA	NA	NA	NA	NA	NA	NA	NA	NA	NA
GO:0048486~parasympathetic nervous system development	0.00202788	0.0784716	NA	NA	NA	NA	NA	NA	NA	NA	NA	NA	NA	NA	NA	NA	NA	NA	NA	NA	NA	NA	NA	NA	NA	NA	NA	0.00540387	NA	NA	NA	NA	NA	NA	NA	NA	NA	NA	NA	NA	NA	NA	NA	NA	NA
GO:0048593~camera-type eye morphogenesis	0.00294171	NA	NA	NA	NA	NA	0.0665527	NA	NA	NA	NA	NA	NA	0.0842353	0.0153041	NA	NA	NA	NA	NA	NA	NA	NA	NA	NA	NA	NA	NA	NA	NA	NA	NA	NA	NA	NA	0.0576269	NA	NA	NA	NA	NA	NA	NA	NA	NA
GO:0048708~astrocyte differentiation	NA	0.0891704	NA	NA	NA	NA	NA	NA	0.0244951	NA	NA	NA	NA	0.0145386	NA	NA	NA	NA	NA	NA	NA	NA	NA	NA	NA	NA	NA	NA	NA	NA	NA	NA	NA	NA	NA	NA	NA	NA	NA	NA	NA	NA	NA	NA	NA
GO:0048738~cardiac muscle tissue development	0.000425	NA	NA	NA	0.0311483	0.0674308	NA	NA	NA	NA	NA	NA	NA	NA	NA	NA	NA	NA	NA	NA	NA	NA	NA	NA	NA	NA	NA	NA	NA	NA	NA	NA	NA	NA	NA	NA	NA	NA	NA	NA	NA	NA	NA	NA	NA
GO:0048741~skeletal muscle fiber development	0.00859589	NA	NA	NA	NA	NA	NA	0.0025491	NA	NA	NA	NA	NA	NA	NA	NA	NA	NA	NA	NA	NA	NA	NA	NA	NA	NA	NA	NA	NA	NA	NA	NA	NA	NA	NA	NA	NA	NA	NA	NA	NA	NA	NA	NA	NA
GO:0048747~muscle fiber development	0.01759	NA	NA	NA	NA	NA	NA	0.00417663	NA	NA	NA	NA	NA	NA	NA	NA	NA	NA	NA	NA	NA	NA	NA	NA	NA	NA	NA	NA	NA	NA	NA	NA	NA	NA	NA	NA	NA	NA	NA	NA	NA	NA	NA	NA	NA
GO:0048820~hair follicle maturation	0.00324523	NA	NA	NA	NA	NA	NA	NA	NA	NA	NA	NA	NA	0.0288738	NA	NA	NA	NA	NA	NA	NA	NA	NA	NA	NA	NA	NA	NA	NA	NA	NA	NA	NA	NA	NA	NA	NA	NA	NA	NA	NA	NA	NA	NA	NA
GO:0048871~multicellular organismal homeostasis	0.00763674	NA	0.0224725	0.0845754	NA	NA	NA	NA	NA	NA	NA	NA	NA	NA	NA	NA	NA	NA	NA	NA	NA	NA	NA	NA	NA	NA	NA	NA	NA	NA	NA	NA	NA	NA	NA	NA	NA	NA	NA	NA	NA	NA	NA	NA	NA
GO:0048872~homeostasis of number of cells	NA	NA	0.028473	NA	NA	NA	NA	NA	NA	NA	NA	NA	NA	0.0179663	NA	NA	NA	NA	NA	NA	NA	NA	NA	NA	NA	NA	NA	NA	NA	NA	NA	NA	NA	NA	NA	NA	NA	NA	NA	NA	NA	NA	NA	NA	NA
GO:0050770~regulation of axonogenesis	0.00084	0.0750268	NA	NA	0.0797883	NA	NA	0.044022	NA	NA	NA	NA	0.0926136	NA	NA	NA	NA	NA	NA	NA	NA	NA	0.0508781	NA	NA	NA	NA	NA	NA	NA	NA	NA	NA	NA	NA	NA	NA	NA	NA	NA	NA	NA	NA	NA	NA
GO:0050771~negative regulation of axonogenesis	0.0247525	NA	NA	NA	NA	NA	NA	NA	NA	NA	NA	NA	0.0416837	NA	NA	NA	NA	NA	NA	NA	NA	NA	NA	NA	NA	NA	NA	NA	NA	NA	NA	NA	NA	NA	NA	NA	NA	NA	NA	NA	NA	NA	NA	NA	NA
GO:0050865~regulation of cell activation	NA	NA	NA	NA	NA	NA	NA	NA	0.0123487	NA	NA	NA	NA	NA	NA	NA	NA	NA	NA	NA	NA	NA	NA	NA	NA	0.0711504	NA	NA	NA	NA	0.0498603	NA	NA	NA	NA	NA	NA	NA	NA	NA	NA	NA	NA	NA	NA
GO:0050877~neurological system process	NA	NA	NA	NA	NA	NA	NA	NA	NA	NA	NA	NA	NA	NA	NA	NA	NA	NA	NA	NA	NA	NA	NA	0.0865269	NA	NA	NA	NA	NA	NA	NA	0.0141074	NA	NA	0.0391044	NA	NA	NA	NA	NA	NA	NA	NA	NA	NA
GO:0050891~multicellular organismal water homeostasis	NA	0.00194716	NA	NA	NA	NA	NA	NA	NA	NA	0.0188424	NA	NA	NA	NA	NA	NA	NA	NA	NA	NA	NA	NA	NA	NA	NA	NA	NA	NA	NA	NA	NA	NA	NA	NA	NA	NA	NA	NA	NA	NA	NA	NA	NA	NA
GO:0050954~sensory perception of mechanical stimulus	0.00391664	NA	NA	NA	NA	NA	NA	NA	NA	NA	NA	NA	NA	NA	NA	NA	NA	NA	NA	NA	NA	NA	NA	NA	NA	NA	NA	NA	NA	0.00468456	NA	NA	NA	NA	NA	NA	NA	NA	NA	NA	NA	NA	NA	NA	NA
GO:0050974~detection of mechanical stimulus involved in sensory perception	0.0207199	NA	NA	NA	NA	NA	NA	NA	NA	NA	NA	NA	NA	NA	NA	NA	NA	NA	NA	NA	NA	NA	NA	NA	NA	NA	NA	NA	NA	0.0167547	NA	NA	NA	NA	NA	NA	NA	NA	NA	NA	NA	NA	NA	NA	NA
GO:0050982~detection of mechanical stimulus	0.0291759	NA	NA	NA	NA	NA	NA	NA	NA	NA	NA	NA	NA	NA	NA	NA	NA	NA	NA	NA	NA	NA	NA	NA	NA	NA	NA	NA	NA	0.0189687	NA	NA	NA	NA	NA	NA	NA	NA	NA	NA	NA	NA	NA	NA	NA
GO:0051050~positive regulation of transport	0.0178916	0.00438826	NA	NA	NA	NA	NA	NA	NA	NA	NA	NA	NA	NA	NA	NA	NA	NA	NA	NA	NA	NA	NA	NA	NA	NA	NA	NA	NA	NA	NA	0.0856958	NA	NA	NA	NA	NA	NA	NA	NA	NA	NA	NA	NA	NA
GO:0051100~negative regulation of binding	0.0313363	NA	NA	NA	NA	NA	NA	NA	NA	NA	NA	NA	NA	NA	NA	NA	0.0434144	NA	NA	NA	NA	NA	NA	NA	NA	NA	NA	NA	NA	NA	NA	NA	NA	NA	NA	NA	NA	NA	NA	NA	NA	NA	NA	NA	NA
GO:0051101~regulation of DNA binding	0.0294531	NA	NA	0.0907487	NA	NA	NA	NA	NA	NA	NA	NA	NA	NA	NA	NA	NA	0.0254433	NA	NA	NA	NA	NA	NA	NA	NA	NA	NA	NA	NA	NA	NA	NA	NA	NA	NA	NA	NA	NA	NA	NA	NA	NA	NA	NA
GO:0051153~regulation of striated muscle cell differentiation	0.0570044	NA	0.00424642	NA	NA	NA	NA	NA	NA	NA	NA	NA	NA	NA	NA	0.0542831	NA	0.0637578	0.0483935	NA	NA	NA	NA	NA	NA	NA	NA	NA	NA	NA	NA	NA	NA	NA	NA	NA	NA	NA	NA	NA	NA	NA	NA	NA	NA
GO:0051222~positive regulation of protein transport	NA	0.00827434	NA	NA	NA	0.0294184	NA	NA	NA	NA	NA	NA	NA	NA	NA	NA	NA	NA	NA	NA	NA	NA	NA	NA	NA	NA	NA	NA	NA	NA	NA	NA	NA	NA	NA	NA	NA	NA	NA	NA	NA	NA	NA	NA	NA
GO:0051247~positive regulation of protein metabolic process	NA	0.0380758	0.0833527	NA	0.0424989	NA	NA	NA	NA	NA	NA	NA	0.0635594	NA	NA	NA	NA	NA	NA	NA	NA	NA	NA	NA	NA	NA	NA	NA	NA	NA	NA	NA	NA	NA	NA	NA	NA	NA	NA	NA	NA	NA	NA	NA	NA
GO:0051249~regulation of lymphocyte activation	NA	0.0867001	NA	NA	NA	NA	NA	NA	0.00994848	NA	NA	NA	NA	NA	NA	NA	NA	NA	NA	NA	NA	NA	NA	NA	NA	NA	NA	NA	NA	NA	0.0368504	NA	NA	NA	NA	NA	NA	NA	NA	NA	NA	NA	NA	NA	NA
GO:0051302~regulation of cell division	0.0765601	NA	NA	NA	NA	NA	0.0481359	NA	NA	0.0269938	NA	NA	NA	NA	NA	NA	NA	NA	NA	NA	NA	NA	NA	NA	NA	NA	NA	NA	NA	NA	NA	NA	NA	NA	NA	NA	NA	NA	NA	NA	NA	NA	NA	NA	NA
GO:0051329~interphase of mitotic cell cycle	0.0467228	NA	NA	NA	0.0210182	NA	NA	NA	NA	NA	NA	NA	NA	NA	NA	NA	NA	NA	NA	NA	NA	NA	NA	NA	NA	NA	NA	NA	NA	NA	NA	NA	NA	NA	NA	NA	NA	NA	NA	NA	NA	NA	NA	NA	NA
GO:0051338~regulation of transferase activity	0.0150978	NA	NA	NA	NA	NA	NA	NA	0.0234897	NA	NA	NA	NA	0.0508422	NA	NA	NA	NA	NA	NA	NA	NA	NA	NA	NA	NA	NA	NA	NA	NA	NA	NA	NA	NA	NA	NA	NA	NA	NA	NA	NA	NA	NA	NA	NA
GO:0051346~negative regulation of hydrolase activity	0.0570044	0.0265566	NA	NA	NA	0.0115389	NA	NA	0.0659581	NA	NA	0.0973591	NA	NA	NA	NA	NA	NA	NA	NA	NA	NA	NA	NA	NA	NA	NA	NA	NA	NA	NA	NA	NA	NA	NA	NA	NA	NA	NA	NA	NA	NA	NA	NA	NA
GO:0051347~positive regulation of transferase activity	0.00848738	NA	0.0541803	NA	NA	NA	NA	NA	0.00834476	NA	NA	NA	NA	NA	NA	NA	NA	NA	NA	NA	NA	NA	NA	NA	NA	NA	NA	NA	NA	NA	NA	NA	NA	NA	NA	NA	NA	NA	NA	NA	NA	NA	NA	NA	NA
GO:0051480~cytosolic calcium ion homeostasis	0.0657781	0.000949	0.00250823	NA	NA	NA	NA	NA	NA	NA	NA	NA	NA	NA	NA	NA	NA	NA	NA	NA	NA	NA	NA	NA	NA	NA	NA	NA	NA	NA	NA	NA	NA	NA	NA	NA	NA	NA	NA	NA	NA	NA	NA	NA	NA
GO:0051590~positive regulation of neurotransmitter transport	0.0149988	NA	NA	NA	NA	NA	NA	NA	NA	NA	0.0157263	NA	NA	NA	NA	NA	NA	NA	NA	NA	NA	NA	NA	NA	NA	NA	NA	NA	NA	NA	NA	NA	NA	NA	NA	NA	NA	NA	NA	NA	NA	NA	NA	NA	NA
GO:0051604~protein maturation	0.00165961	NA	NA	NA	NA	0.0349304	NA	NA	NA	NA	NA	NA	NA	NA	NA	NA	NA	NA	NA	NA	NA	NA	NA	NA	NA	NA	NA	NA	NA	NA	NA	NA	NA	NA	NA	NA	NA	NA	NA	NA	NA	NA	NA	NA	NA
GO:0051781~positive regulation of cell division	0.0558493	NA	NA	NA	NA	NA	0.0397665	NA	NA	0.0221641	NA	NA	NA	NA	NA	NA	NA	NA	NA	NA	NA	NA	NA	NA	NA	NA	NA	NA	NA	NA	NA	NA	NA	NA	NA	NA	NA	NA	NA	NA	NA	NA	NA	NA	NA
GO:0051789~response to protein stimulus	0.00259888	0.0804214	0.0428289	NA	0.0873237	NA	NA	NA	NA	NA	NA	NA	NA	NA	NA	NA	NA	NA	NA	NA	NA	NA	NA	NA	NA	NA	NA	NA	NA	NA	NA	NA	NA	NA	NA	NA	NA	NA	NA	NA	NA	NA	NA	NA	NA
GO:0051954~positive regulation of amine transport	0.00314767	0.0891704	NA	NA	NA	NA	0.0682184	NA	NA	NA	0.0250457	NA	NA	NA	NA	NA	NA	NA	NA	NA	NA	NA	NA	NA	NA	NA	NA	NA	NA	NA	NA	NA	NA	NA	NA	NA	NA	NA	NA	NA	NA	NA	NA	NA	NA
GO:0051966~regulation of synaptic transmission, glutamatergic	0.00100386	NA	NA	NA	NA	NA	NA	NA	NA	NA	0.0373374	NA	NA	NA	NA	NA	NA	NA	NA	NA	NA	NA	NA	NA	NA	NA	NA	NA	NA	NA	NA	NA	NA	NA	NA	NA	NA	NA	NA	NA	NA	NA	NA	NA	NA
GO:0055001~muscle cell development	0.0111307	NA	NA	NA	NA	NA	NA	0.015455	NA	NA	NA	NA	NA	NA	NA	NA	NA	NA	NA	NA	NA	NA	NA	NA	NA	NA	NA	NA	NA	NA	NA	NA	NA	NA	NA	NA	NA	NA	NA	NA	NA	NA	NA	NA	NA
GO:0055002~striated muscle cell development	0.021088	NA	NA	NA	NA	NA	NA	0.0111213	NA	NA	NA	NA	NA	NA	NA	NA	NA	NA	NA	NA	NA	NA	NA	NA	NA	NA	NA	NA	NA	NA	NA	NA	NA	NA	NA	NA	NA	NA	NA	NA	NA	NA	NA	NA	NA
GO:0055007~cardiac muscle cell differentiation	0.000743	NA	0.0665335	NA	0.0443069	NA	NA	NA	NA	NA	NA	NA	NA	NA	NA	NA	NA	NA	NA	NA	NA	NA	NA	NA	NA	NA	NA	NA	NA	NA	NA	NA	NA	NA	NA	NA	NA	NA	NA	NA	NA	NA	NA	NA	NA
GO:0055012~ventricular cardiac muscle cell differentiation	0.000691	NA	0.011441	NA	NA	NA	NA	NA	NA	NA	NA	NA	NA	NA	NA	NA	NA	NA	NA	NA	NA	NA	NA	NA	NA	NA	NA	NA	NA	NA	NA	NA	NA	NA	NA	NA	NA	NA	NA	NA	NA	NA	NA	NA	NA
GO:0055065~metal ion homeostasis	0.0647437	0.00783411	0.00542854	NA	NA	NA	NA	NA	NA	NA	NA	NA	NA	NA	NA	NA	NA	NA	NA	NA	NA	NA	NA	NA	NA	NA	NA	NA	NA	NA	NA	NA	NA	NA	NA	NA	NA	NA	NA	NA	NA	NA	NA	NA	NA
GO:0055066~di-, tri-valent inorganic cation homeostasis	NA	0.0276471	0.0235848	NA	NA	NA	NA	NA	NA	NA	NA	NA	NA	NA	NA	NA	NA	NA	NA	NA	NA	NA	NA	NA	NA	NA	NA	NA	NA	NA	NA	NA	NA	NA	NA	NA	NA	NA	NA	NA	NA	NA	NA	NA	NA
GO:0055074~calcium ion homeostasis	0.0892312	0.00495657	0.0145767	NA	NA	NA	NA	NA	NA	NA	NA	NA	NA	NA	NA	NA	NA	NA	NA	NA	NA	NA	NA	NA	NA	NA	NA	NA	NA	NA	NA	NA	NA	NA	NA	NA	NA	NA	NA	NA	NA	NA	NA	NA	NA
GO:0055080~cation homeostasis	0.0696444	0.0204269	0.00693676	NA	NA	NA	NA	NA	NA	NA	NA	NA	NA	NA	NA	NA	NA	NA	NA	NA	NA	NA	NA	NA	NA	NA	NA	NA	NA	NA	NA	NA	NA	NA	NA	NA	NA	NA	NA	NA	NA	NA	NA	NA	NA
GO:0060134~prepulse inhibition	0.038751	NA	NA	0.0533022	NA	NA	NA	NA	NA	NA	0.0250457	NA	NA	NA	NA	NA	NA	NA	NA	NA	NA	NA	NA	NA	NA	NA	NA	NA	NA	NA	NA	NA	NA	NA	NA	NA	NA	NA	NA	NA	NA	NA	NA	NA	NA
GO:0060350~endochondral bone morphogenesis	0.0447562	NA	NA	0.00807865	NA	NA	NA	NA	NA	NA	NA	NA	NA	NA	NA	NA	NA	NA	NA	NA	NA	NA	NA	NA	NA	NA	NA	NA	NA	NA	NA	NA	NA	NA	NA	NA	NA	NA	NA	NA	NA	NA	NA	NA	NA
GO:0060420~regulation of heart growth	6.59e-05	NA	NA	NA	0.0087675	NA	NA	NA	NA	NA	NA	NA	NA	NA	NA	NA	NA	NA	NA	NA	NA	NA	NA	NA	NA	NA	NA	NA	NA	NA	NA	NA	NA	NA	NA	NA	NA	NA	NA	NA	NA	NA	NA	NA	NA
GO:0060439~trachea morphogenesis	NA	0.0344126	NA	NA	NA	NA	NA	NA	0.00925531	NA	NA	NA	NA	NA	NA	NA	NA	NA	NA	NA	NA	NA	NA	NA	NA	NA	NA	NA	NA	NA	NA	NA	NA	NA	NA	NA	NA	NA	NA	NA	NA	NA	NA	NA	NA
GO:0060442~branching involved in prostate gland morphogenesis	NA	0.000403	NA	0.085178	NA	0.00406999	NA	NA	NA	NA	NA	0.0587136	NA	NA	NA	NA	NA	NA	NA	NA	NA	NA	NA	NA	NA	NA	NA	NA	NA	NA	NA	NA	NA	NA	NA	NA	NA	NA	NA	NA	NA	NA	NA	NA	NA
GO:0060459~left lung development	NA	NA	NA	0.0270123	NA	NA	NA	NA	0.0123218	NA	NA	NA	NA	NA	NA	NA	NA	NA	NA	NA	NA	NA	NA	NA	NA	NA	NA	NA	NA	NA	NA	NA	NA	NA	NA	NA	NA	NA	NA	NA	NA	NA	NA	NA	NA
GO:0060462~lung lobe development	NA	0.0344126	NA	NA	NA	NA	NA	NA	0.00925531	NA	NA	NA	NA	NA	NA	NA	NA	NA	NA	NA	NA	NA	NA	NA	NA	NA	NA	NA	NA	NA	NA	NA	NA	NA	NA	NA	NA	NA	NA	NA	NA	NA	NA	NA	NA
GO:0060463~lung lobe morphogenesis	NA	0.0344126	NA	NA	NA	NA	NA	NA	0.00925531	NA	NA	NA	NA	NA	NA	NA	NA	NA	NA	NA	NA	NA	NA	NA	NA	NA	NA	NA	NA	NA	NA	NA	NA	NA	NA	NA	NA	NA	NA	NA	NA	NA	NA	NA	NA
GO:0060592~mammary gland formation	NA	0.0456198	0.0591305	NA	NA	0.000327	NA	NA	NA	NA	NA	NA	NA	NA	NA	NA	NA	NA	NA	NA	NA	NA	NA	NA	NA	NA	NA	NA	NA	NA	NA	NA	NA	NA	NA	NA	NA	NA	NA	NA	NA	NA	NA	NA	NA
GO:0060606~tube closure	0.0195269	NA	NA	NA	NA	0.0341079	NA	NA	NA	NA	NA	NA	NA	NA	NA	NA	NA	NA	NA	NA	NA	NA	NA	NA	NA	NA	NA	NA	NA	NA	NA	NA	NA	NA	NA	NA	NA	NA	NA	NA	NA	NA	NA	NA	NA
GO:0060666~dichotomous subdivision of terminal units involved in salivary gland branching	NA	0.0566977	NA	NA	0.0587099	NA	NA	0.0421763	NA	0.0315969	NA	NA	NA	NA	NA	NA	NA	NA	NA	NA	NA	NA	NA	NA	NA	NA	NA	NA	NA	NA	NA	NA	NA	NA	NA	NA	NA	NA	NA	NA	NA	NA	NA	NA	NA
GO:0060685~regulation of prostatic bud formation	NA	0.0676478	NA	NA	NA	0.0439111	NA	NA	NA	NA	NA	NA	NA	NA	NA	NA	NA	NA	NA	NA	NA	NA	0.00799211	NA	NA	NA	NA	NA	NA	NA	NA	NA	NA	NA	NA	NA	NA	NA	NA	NA	NA	NA	NA	NA	NA
GO:0070167~regulation of biomineral formation	NA	NA	0.0237563	NA	NA	NA	NA	NA	NA	NA	NA	NA	NA	NA	NA	0.0397696	NA	NA	NA	NA	NA	NA	NA	NA	NA	NA	NA	NA	NA	NA	NA	NA	NA	NA	NA	NA	NA	NA	NA	NA	NA	NA	NA	NA	NA
GO:0070482~response to oxygen levels	NA	NA	NA	NA	NA	NA	NA	NA	NA	NA	NA	NA	NA	NA	0.0270469	NA	NA	NA	NA	NA	NA	NA	NA	0.031608	NA	NA	0.0959539	NA	NA	NA	NA	NA	NA	NA	NA	NA	NA	NA	NA	NA	NA	NA	NA	NA	NA
GO:0000082~G1/S transition of mitotic cell cycle	NA	NA	NA	NA	0.0443069	NA	NA	NA	NA	NA	NA	NA	NA	NA	NA	NA	NA	NA	NA	NA	NA	NA	NA	NA	NA	NA	NA	NA	NA	NA	NA	NA	NA	NA	NA	NA	NA	NA	NA	NA	NA	NA	NA	NA	NA
GO:0001570~vasculogenesis	0.00153158	0.088765	NA	NA	NA	NA	NA	NA	NA	NA	NA	NA	NA	NA	NA	NA	NA	NA	NA	NA	NA	NA	NA	NA	NA	NA	NA	NA	NA	NA	NA	NA	NA	NA	NA	NA	NA	NA	NA	NA	NA	NA	NA	NA	NA
GO:0001659~temperature homeostasis	0.00511768	NA	NA	NA	NA	NA	NA	NA	NA	NA	NA	NA	NA	NA	NA	NA	NA	NA	NA	NA	NA	NA	NA	NA	NA	NA	NA	NA	NA	NA	NA	NA	NA	NA	NA	NA	NA	NA	NA	NA	NA	NA	NA	NA	NA
GO:0001702~gastrulation with mouth forming second	NA	NA	NA	NA	0.038691	NA	NA	NA	NA	NA	NA	NA	NA	NA	NA	NA	NA	NA	NA	NA	NA	NA	NA	NA	NA	NA	NA	NA	NA	NA	NA	NA	NA	NA	NA	NA	NA	NA	NA	NA	NA	NA	NA	NA	NA
GO:0001710~mesodermal cell fate commitment	NA	NA	0.0873773	NA	0.070034	NA	NA	NA	NA	NA	NA	NA	NA	NA	NA	0.0150978	NA	NA	NA	NA	NA	NA	NA	NA	NA	NA	NA	NA	NA	NA	NA	NA	NA	NA	NA	NA	NA	NA	NA	NA	NA	NA	NA	NA	NA
GO:0001817~regulation of cytokine production	NA	NA	NA	NA	NA	NA	0.0342266	NA	NA	NA	NA	NA	NA	NA	NA	NA	NA	NA	NA	NA	NA	NA	NA	NA	NA	NA	NA	NA	NA	NA	NA	NA	NA	NA	NA	NA	NA	NA	NA	NA	NA	NA	NA	NA	NA
GO:0001818~negative regulation of cytokine production	NA	NA	NA	NA	NA	NA	0.0186492	NA	NA	NA	NA	NA	NA	NA	NA	NA	NA	NA	NA	NA	NA	NA	NA	NA	NA	NA	NA	NA	NA	NA	NA	NA	NA	NA	NA	NA	NA	NA	NA	NA	NA	NA	NA	NA	NA
GO:0001824~blastocyst development	NA	NA	0.00130678	NA	NA	NA	NA	NA	NA	NA	NA	NA	NA	NA	NA	NA	NA	NA	NA	NA	NA	NA	NA	NA	NA	NA	NA	NA	NA	NA	NA	NA	NA	NA	NA	NA	NA	NA	NA	NA	NA	NA	NA	NA	NA
GO:0001825~blastocyst formation	NA	NA	1.61e-05	NA	NA	NA	NA	NA	NA	NA	NA	NA	NA	NA	NA	0.0542831	NA	NA	NA	NA	NA	NA	NA	NA	NA	NA	NA	NA	NA	NA	NA	NA	NA	NA	NA	NA	NA	NA	NA	NA	NA	NA	NA	NA	NA
GO:0001894~tissue homeostasis	NA	NA	0.0397431	NA	NA	NA	NA	NA	NA	NA	NA	NA	NA	NA	NA	NA	NA	NA	NA	NA	NA	NA	NA	NA	NA	NA	NA	NA	NA	NA	NA	NA	NA	NA	NA	NA	NA	NA	NA	NA	NA	NA	NA	NA	NA
GO:0001945~lymph vessel development	0.021901	0.0676478	NA	NA	NA	NA	NA	NA	NA	NA	NA	NA	NA	NA	NA	NA	NA	NA	NA	NA	NA	NA	NA	NA	NA	NA	NA	NA	NA	NA	NA	NA	NA	NA	NA	NA	NA	NA	NA	NA	NA	NA	NA	NA	NA
GO:0001964~startle response	3.56e-05	NA	NA	NA	NA	NA	NA	NA	NA	NA	0.0524892	NA	NA	NA	NA	NA	NA	NA	NA	NA	NA	NA	NA	NA	NA	NA	NA	NA	NA	NA	NA	NA	NA	NA	NA	NA	NA	NA	NA	NA	NA	NA	NA	NA	NA
GO:0001976~neurological system process involved in regulation of systemic arterial blood pressure	NA	NA	NA	0.0914245	NA	NA	NA	NA	NA	NA	0.00087	NA	NA	NA	NA	NA	NA	NA	NA	NA	NA	NA	NA	NA	NA	NA	NA	NA	NA	NA	NA	NA	NA	NA	NA	NA	NA	NA	NA	NA	NA	NA	NA	NA	NA
GO:0001978~regulation of systemic arterial blood pressure by carotid sinus baroreceptor feedback	NA	NA	NA	NA	NA	NA	NA	NA	NA	NA	0.0157263	NA	NA	NA	NA	NA	NA	NA	NA	NA	NA	NA	NA	NA	NA	NA	NA	NA	NA	NA	NA	NA	NA	NA	NA	NA	NA	NA	NA	NA	NA	NA	NA	NA	NA
GO:0002011~morphogenesis of an epithelial sheet	NA	NA	NA	0.0467964	NA	NA	NA	0.0585485	NA	NA	NA	NA	NA	NA	NA	NA	NA	NA	NA	NA	NA	NA	NA	NA	NA	NA	NA	NA	NA	NA	NA	NA	NA	NA	NA	NA	NA	NA	NA	NA	NA	NA	NA	NA	NA
GO:0002027~regulation of heart rate	NA	NA	NA	NA	NA	NA	NA	NA	NA	NA	0.00114257	NA	NA	NA	NA	NA	NA	NA	NA	NA	NA	NA	NA	NA	NA	NA	NA	NA	NA	NA	NA	NA	NA	NA	NA	NA	NA	NA	NA	NA	NA	NA	NA	NA	NA
GO:0002062~chondrocyte differentiation	0.0506996	NA	NA	NA	NA	0.0105408	NA	NA	NA	NA	NA	NA	NA	NA	NA	NA	NA	NA	NA	NA	NA	NA	NA	NA	NA	NA	NA	NA	NA	NA	NA	NA	NA	NA	NA	NA	NA	NA	NA	NA	NA	NA	NA	NA	NA
GO:0002064~epithelial cell development	0.00285981	NA	NA	NA	NA	NA	NA	NA	NA	NA	NA	NA	NA	NA	NA	NA	NA	NA	NA	0.0859829	NA	NA	NA	NA	NA	NA	NA	NA	NA	NA	NA	NA	NA	NA	NA	NA	NA	NA	NA	NA	NA	NA	NA	NA	NA
GO:0002076~osteoblast development	0.000691	NA	NA	0.0725572	NA	0.0790405	NA	NA	NA	NA	NA	NA	NA	NA	NA	NA	NA	NA	NA	NA	NA	NA	NA	NA	NA	NA	NA	NA	NA	NA	NA	NA	NA	NA	NA	NA	NA	NA	NA	NA	NA	NA	NA	NA	NA
GO:0002250~adaptive immune response	NA	NA	NA	NA	NA	NA	NA	NA	NA	NA	NA	NA	NA	NA	NA	NA	NA	0.0108402	NA	NA	NA	NA	NA	NA	NA	NA	NA	NA	NA	NA	NA	NA	NA	NA	NA	NA	NA	NA	NA	NA	NA	NA	NA	NA	NA
GO:0002252~immune effector process	NA	NA	NA	NA	NA	NA	NA	NA	NA	NA	NA	NA	NA	NA	NA	NA	NA	0.0307227	NA	NA	NA	NA	NA	NA	NA	NA	NA	NA	NA	NA	NA	NA	NA	NA	NA	NA	NA	NA	NA	NA	NA	NA	NA	NA	NA
GO:0002263~cell activation during immune response	NA	NA	NA	NA	NA	0.0222412	NA	NA	NA	NA	NA	NA	NA	NA	NA	NA	NA	NA	NA	NA	NA	NA	NA	NA	NA	NA	NA	NA	NA	NA	NA	NA	NA	NA	NA	NA	NA	NA	NA	NA	NA	NA	NA	NA	NA
GO:0002285~lymphocyte activation during immune response	NA	NA	NA	NA	NA	0.00866669	NA	NA	NA	NA	NA	NA	NA	NA	NA	NA	NA	NA	NA	NA	NA	NA	NA	NA	NA	NA	NA	NA	NA	NA	NA	NA	NA	NA	NA	NA	NA	NA	NA	NA	NA	NA	NA	NA	NA
GO:0002286~T cell activation during immune response	NA	NA	NA	NA	NA	0.00472531	NA	NA	NA	NA	NA	NA	NA	NA	NA	NA	NA	NA	NA	NA	NA	NA	NA	NA	NA	NA	NA	NA	NA	NA	NA	NA	NA	NA	NA	NA	NA	NA	NA	NA	NA	NA	NA	NA	NA
GO:0002366~leukocyte activation during immune response	NA	NA	NA	NA	NA	0.0222412	NA	NA	NA	NA	NA	NA	NA	NA	NA	NA	NA	NA	NA	NA	NA	NA	NA	NA	NA	NA	NA	NA	NA	NA	NA	NA	NA	NA	NA	NA	NA	NA	NA	NA	NA	NA	NA	NA	NA
GO:0002443~leukocyte mediated immunity	NA	NA	NA	NA	NA	NA	NA	NA	NA	NA	NA	NA	NA	NA	NA	NA	NA	0.0133877	NA	NA	NA	NA	NA	NA	NA	NA	NA	NA	NA	NA	NA	NA	NA	NA	NA	NA	NA	0.0931954	NA	NA	NA	NA	NA	NA	NA
GO:0002449~lymphocyte mediated immunity	NA	NA	NA	NA	NA	NA	NA	NA	NA	NA	NA	NA	NA	NA	NA	NA	NA	0.00902672	NA	NA	NA	NA	NA	NA	NA	NA	NA	NA	NA	NA	NA	NA	NA	NA	NA	NA	NA	NA	NA	NA	NA	NA	NA	NA	NA
GO:0002460~adaptive immune response based on somatic recombination of immune receptors built from immunoglobulin superfamily domains	NA	NA	NA	NA	NA	NA	NA	NA	NA	NA	NA	NA	NA	NA	NA	NA	NA	0.0108402	NA	NA	NA	NA	NA	NA	NA	NA	NA	NA	NA	NA	NA	NA	NA	NA	NA	NA	NA	NA	NA	NA	NA	NA	NA	NA	NA
GO:0002573~myeloid leukocyte differentiation	0.0467932	NA	NA	NA	NA	NA	NA	NA	NA	NA	NA	NA	NA	NA	NA	NA	NA	NA	NA	NA	NA	NA	NA	NA	NA	NA	NA	NA	NA	NA	NA	NA	NA	NA	NA	NA	NA	NA	NA	NA	NA	NA	NA	NA	NA
GO:0002683~negative regulation of immune system process	0.0861655	NA	NA	NA	NA	NA	NA	NA	0.0230759	NA	NA	NA	NA	NA	NA	NA	NA	NA	NA	NA	NA	NA	NA	NA	NA	NA	NA	NA	NA	NA	NA	NA	NA	NA	NA	NA	NA	NA	NA	NA	NA	NA	NA	NA	NA
GO:0002695~negative regulation of leukocyte activation	NA	NA	NA	NA	NA	NA	NA	NA	0.0116684	NA	NA	NA	NA	NA	NA	NA	NA	NA	NA	NA	NA	NA	NA	NA	NA	NA	NA	NA	NA	NA	NA	NA	NA	NA	NA	NA	NA	NA	NA	NA	NA	NA	NA	NA	NA
GO:0002696~positive regulation of leukocyte activation	NA	NA	NA	NA	NA	NA	NA	NA	NA	NA	NA	NA	NA	NA	NA	NA	NA	NA	NA	NA	NA	NA	NA	NA	NA	NA	NA	NA	NA	NA	0.0198753	NA	NA	NA	NA	NA	NA	NA	NA	NA	NA	NA	NA	NA	NA
GO:0002790~peptide secretion	0.0558493	NA	NA	NA	NA	NA	NA	NA	NA	NA	NA	0.0120767	NA	NA	NA	NA	NA	NA	NA	NA	NA	NA	NA	NA	NA	NA	NA	NA	NA	NA	NA	NA	NA	NA	NA	NA	NA	NA	NA	NA	NA	NA	NA	NA	NA
GO:0003012~muscle system process	NA	NA	0.0808748	NA	NA	NA	NA	NA	NA	0.00904214	NA	NA	NA	NA	NA	NA	NA	NA	NA	NA	NA	NA	NA	NA	NA	NA	NA	NA	NA	NA	NA	NA	NA	NA	NA	NA	NA	NA	NA	NA	NA	NA	NA	NA	NA
GO:0003025~regulation of systemic arterial blood pressure by baroreceptor feedback	NA	NA	NA	NA	NA	NA	NA	NA	NA	NA	0.0157263	NA	NA	NA	NA	NA	NA	NA	NA	NA	NA	NA	NA	NA	NA	NA	NA	NA	NA	NA	NA	NA	NA	NA	NA	NA	NA	NA	NA	NA	NA	NA	NA	NA	NA
GO:0003073~regulation of systemic arterial blood pressure	NA	NA	NA	NA	NA	NA	NA	NA	NA	NA	0.0035133	NA	NA	NA	NA	NA	NA	NA	NA	NA	NA	NA	NA	NA	NA	NA	NA	NA	NA	NA	NA	NA	NA	NA	NA	NA	NA	NA	NA	NA	NA	NA	NA	NA	NA
GO:0003091~renal water homeostasis	NA	0.0566977	NA	NA	NA	NA	NA	NA	NA	NA	0.0157263	NA	NA	NA	NA	NA	NA	NA	NA	NA	NA	NA	NA	NA	NA	NA	NA	NA	NA	NA	NA	NA	NA	NA	NA	NA	NA	NA	NA	NA	NA	NA	NA	NA	NA
GO:0006066~alcohol metabolic process	NA	NA	NA	0.0365238	NA	NA	NA	NA	NA	NA	NA	NA	NA	NA	NA	NA	NA	NA	NA	NA	NA	NA	NA	NA	NA	NA	NA	NA	NA	NA	NA	NA	NA	NA	NA	NA	NA	NA	NA	NA	NA	NA	NA	NA	NA
GO:0006352~transcription initiation	NA	NA	NA	NA	NA	NA	NA	NA	NA	NA	NA	NA	NA	NA	NA	NA	NA	NA	0.08008	NA	NA	NA	NA	NA	NA	NA	NA	NA	NA	0.0408528	NA	NA	NA	NA	NA	NA	NA	NA	NA	NA	NA	NA	NA	NA	NA
GO:0006367~transcription initiation from RNA polymerase II promoter	NA	NA	NA	NA	NA	NA	NA	NA	NA	NA	NA	NA	NA	NA	NA	NA	NA	NA	0.0397668	NA	NA	NA	NA	NA	NA	NA	NA	NA	NA	NA	NA	NA	NA	NA	NA	NA	NA	NA	NA	NA	NA	NA	NA	NA	NA
GO:0006461~protein complex assembly	NA	NA	0.00770656	NA	NA	NA	NA	NA	NA	NA	NA	NA	NA	NA	NA	NA	NA	NA	0.0921193	NA	NA	NA	NA	NA	NA	NA	NA	NA	NA	NA	NA	NA	NA	NA	NA	NA	NA	NA	NA	NA	NA	NA	NA	NA	NA
GO:0006464~protein modification process	0.0116382	NA	NA	0.0861629	NA	NA	NA	NA	NA	NA	NA	NA	NA	NA	NA	NA	NA	NA	NA	NA	NA	NA	NA	NA	NA	NA	NA	NA	NA	NA	NA	NA	NA	NA	NA	NA	NA	NA	NA	NA	NA	NA	NA	NA	NA
GO:0006509~membrane protein ectodomain proteolysis	0.000104	NA	NA	NA	NA	NA	NA	NA	NA	NA	NA	0.0587136	NA	NA	NA	NA	NA	NA	NA	NA	NA	NA	NA	NA	NA	NA	NA	NA	NA	NA	NA	NA	NA	NA	NA	NA	NA	NA	NA	NA	NA	NA	NA	NA	NA
GO:0006519~cellular amino acid and derivative metabolic process	NA	NA	NA	0.00418461	NA	NA	NA	NA	NA	NA	NA	NA	NA	NA	NA	NA	NA	NA	NA	NA	NA	NA	NA	NA	NA	NA	NA	NA	NA	NA	NA	NA	NA	NA	NA	NA	NA	NA	NA	NA	NA	NA	NA	NA	NA
GO:0006725~cellular aromatic compound metabolic process	NA	NA	NA	1.06e-06	NA	NA	NA	NA	NA	NA	NA	NA	NA	NA	NA	NA	NA	NA	NA	0.0630088	NA	NA	NA	NA	NA	NA	NA	NA	NA	NA	NA	NA	NA	NA	NA	NA	NA	NA	NA	NA	NA	NA	NA	NA	NA
GO:0006816~calcium ion transport	0.00977497	NA	NA	NA	NA	NA	0.0907875	NA	NA	NA	NA	NA	NA	NA	NA	NA	NA	NA	NA	NA	NA	NA	NA	NA	NA	NA	NA	NA	NA	NA	NA	NA	NA	NA	NA	NA	NA	NA	NA	NA	NA	NA	NA	NA	NA
GO:0006820~anion transport	NA	NA	NA	NA	NA	NA	NA	NA	NA	NA	NA	NA	NA	NA	NA	NA	NA	NA	NA	NA	NA	NA	NA	NA	NA	NA	NA	NA	NA	NA	NA	NA	NA	NA	NA	NA	0.0141514	NA	NA	NA	NA	NA	NA	NA	NA
GO:0006821~chloride transport	NA	NA	NA	NA	NA	NA	NA	NA	NA	NA	NA	NA	NA	NA	NA	NA	NA	NA	NA	NA	NA	NA	NA	NA	NA	NA	NA	NA	NA	NA	NA	NA	NA	NA	NA	NA	0.00327283	NA	NA	NA	NA	NA	NA	NA	NA
GO:0006909~phagocytosis	NA	NA	NA	NA	NA	NA	NA	NA	NA	NA	NA	NA	NA	NA	NA	NA	NA	NA	NA	NA	NA	NA	NA	NA	NA	NA	NA	NA	NA	NA	NA	NA	NA	NA	NA	NA	NA	NA	NA	NA	NA	NA	0.0400655	NA	NA
GO:0006935~chemotaxis	0.0736536	NA	NA	NA	NA	NA	NA	NA	NA	NA	NA	NA	0.0299322	NA	NA	NA	NA	NA	NA	NA	NA	NA	NA	NA	NA	NA	NA	NA	NA	NA	NA	NA	NA	NA	NA	NA	NA	NA	NA	NA	NA	NA	NA	NA	NA
GO:0006936~muscle contraction	NA	NA	NA	NA	NA	NA	NA	NA	NA	0.00666946	NA	NA	NA	NA	NA	NA	NA	NA	NA	NA	NA	NA	NA	NA	NA	NA	NA	NA	NA	NA	NA	NA	NA	NA	NA	NA	NA	NA	NA	NA	NA	NA	NA	NA	NA
GO:0006944~membrane fusion	NA	0.0337194	NA	NA	NA	NA	NA	NA	NA	NA	NA	NA	NA	NA	NA	NA	NA	NA	NA	NA	NA	NA	NA	NA	NA	NA	NA	NA	NA	NA	NA	NA	NA	NA	NA	NA	NA	NA	NA	NA	NA	NA	NA	NA	NA
GO:0006954~inflammatory response	NA	NA	NA	NA	NA	NA	NA	NA	NA	NA	NA	NA	NA	NA	NA	NA	NA	0.0283968	NA	NA	NA	NA	NA	NA	NA	NA	NA	NA	NA	NA	NA	NA	NA	NA	NA	NA	NA	NA	NA	NA	NA	NA	NA	NA	NA
GO:0007010~cytoskeleton organization	NA	NA	NA	NA	NA	NA	NA	NA	NA	NA	NA	NA	NA	NA	0.039238	NA	NA	NA	NA	NA	NA	NA	NA	NA	NA	NA	NA	NA	NA	NA	NA	NA	NA	NA	NA	NA	NA	NA	NA	NA	NA	NA	NA	NA	NA
GO:0007015~actin filament organization	NA	NA	NA	NA	NA	NA	NA	NA	NA	NA	NA	0.0278227	NA	NA	NA	NA	NA	NA	NA	NA	NA	NA	NA	NA	NA	NA	NA	NA	NA	NA	NA	NA	NA	NA	NA	NA	NA	NA	NA	NA	NA	NA	NA	NA	NA
GO:0007163~establishment or maintenance of cell polarity	NA	NA	NA	0.0188348	NA	NA	NA	NA	NA	NA	NA	NA	NA	NA	NA	NA	NA	NA	NA	NA	NA	NA	NA	NA	NA	NA	NA	NA	NA	NA	NA	NA	NA	NA	NA	NA	NA	NA	NA	NA	NA	NA	NA	NA	NA
GO:0007171~activation of transmembrane receptor protein tyrosine kinase activity	NA	NA	0.0300136	NA	NA	NA	NA	NA	NA	NA	NA	NA	NA	NA	NA	NA	NA	NA	NA	NA	NA	NA	NA	NA	NA	NA	NA	NA	NA	NA	NA	NA	NA	NA	NA	NA	NA	NA	NA	NA	NA	NA	NA	NA	NA
GO:0007217~tachykinin receptor signaling pathway	NA	NA	NA	NA	0.0356488	NA	NA	NA	NA	NA	NA	NA	NA	NA	NA	NA	NA	NA	NA	NA	NA	NA	NA	NA	NA	NA	NA	NA	NA	NA	NA	NA	NA	NA	NA	NA	NA	NA	NA	NA	NA	NA	NA	NA	NA
GO:0007243~protein kinase cascade	0.0567088	NA	NA	NA	NA	NA	NA	NA	NA	NA	NA	NA	NA	NA	NA	NA	NA	NA	NA	NA	NA	NA	NA	NA	NA	NA	NA	NA	NA	0.0282462	NA	NA	NA	NA	NA	NA	NA	NA	NA	NA	NA	NA	NA	NA	NA
GO:0007269~neurotransmitter secretion	0.0141069	NA	NA	NA	NA	NA	NA	NA	NA	NA	NA	NA	NA	NA	NA	NA	NA	NA	NA	NA	NA	NA	NA	NA	NA	NA	NA	NA	NA	NA	NA	NA	NA	NA	NA	NA	NA	NA	NA	NA	NA	NA	NA	NA	NA
GO:0007271~synaptic transmission, cholinergic	NA	NA	NA	NA	NA	NA	NA	NA	NA	NA	0.0281329	NA	NA	NA	NA	NA	NA	NA	NA	NA	NA	NA	NA	NA	NA	NA	NA	NA	NA	NA	NA	NA	NA	NA	NA	NA	NA	NA	NA	NA	NA	NA	NA	NA	NA
GO:0007274~neuromuscular synaptic transmission	NA	NA	NA	NA	NA	NA	NA	NA	NA	NA	NA	NA	NA	NA	NA	NA	NA	NA	NA	NA	NA	0.0361031	NA	NA	NA	NA	NA	NA	NA	NA	NA	NA	NA	NA	NA	NA	NA	NA	NA	NA	NA	NA	NA	NA	NA
GO:0007398~ectoderm development	0.00756696	NA	NA	NA	NA	NA	NA	NA	NA	NA	NA	NA	NA	NA	0.0965099	NA	NA	NA	NA	NA	NA	NA	NA	NA	NA	NA	NA	NA	NA	NA	NA	NA	NA	NA	NA	NA	NA	NA	NA	NA	NA	NA	NA	NA	NA
GO:0007521~muscle cell fate determination	NA	NA	NA	NA	NA	0.0148546	NA	NA	NA	NA	NA	NA	NA	NA	NA	NA	NA	NA	NA	NA	NA	NA	NA	NA	NA	NA	NA	NA	NA	NA	NA	NA	NA	NA	NA	NA	NA	NA	NA	NA	NA	NA	NA	NA	NA
GO:0007528~neuromuscular junction development	NA	NA	NA	NA	NA	NA	NA	0.000963	NA	NA	NA	NA	NA	NA	NA	NA	NA	NA	NA	NA	NA	NA	NA	NA	NA	NA	NA	NA	NA	NA	NA	NA	NA	NA	NA	NA	NA	NA	NA	NA	NA	NA	NA	NA	NA
GO:0007566~embryo implantation	0.0447562	NA	NA	NA	NA	NA	NA	NA	0.060142	NA	NA	NA	NA	NA	NA	NA	NA	NA	NA	NA	NA	NA	NA	NA	NA	NA	NA	NA	NA	NA	NA	NA	NA	NA	NA	NA	NA	NA	NA	NA	NA	NA	NA	NA	NA
GO:0007568~aging	0.0992525	NA	NA	NA	NA	NA	NA	NA	NA	NA	NA	NA	NA	NA	NA	NA	NA	0.0213033	NA	NA	NA	NA	NA	NA	NA	NA	NA	NA	NA	NA	NA	NA	NA	NA	NA	NA	NA	NA	NA	NA	NA	NA	NA	NA	NA
GO:0007588~excretion	NA	NA	0.0395776	NA	NA	NA	NA	NA	NA	NA	0.0644425	NA	NA	NA	NA	NA	NA	NA	NA	NA	NA	NA	NA	NA	NA	NA	NA	NA	NA	NA	NA	NA	NA	NA	NA	NA	NA	NA	NA	NA	NA	NA	NA	NA	NA
GO:0007589~body fluid secretion	NA	NA	NA	NA	NA	NA	NA	NA	NA	NA	0.0403866	NA	NA	NA	NA	NA	NA	NA	NA	NA	NA	NA	NA	NA	NA	NA	NA	NA	NA	NA	NA	NA	NA	NA	NA	NA	NA	NA	NA	NA	NA	NA	NA	NA	NA
GO:0007595~lactation	NA	NA	NA	NA	NA	NA	NA	NA	NA	NA	NA	NA	NA	NA	NA	NA	NA	NA	NA	NA	NA	NA	NA	NA	NA	NA	NA	NA	NA	NA	NA	NA	NA	NA	NA	NA	NA	0.0312856	NA	NA	NA	NA	NA	NA	NA
GO:0007612~learning	0.0077399	NA	0.0550015	0.0577055	NA	NA	NA	NA	NA	NA	NA	NA	NA	0.0992507	NA	NA	NA	NA	NA	NA	NA	NA	NA	NA	NA	NA	NA	NA	NA	NA	NA	NA	NA	NA	NA	NA	NA	NA	NA	NA	NA	NA	NA	NA	NA
GO:0007628~adult walking behavior	0.000604	NA	0.0623849	NA	NA	NA	NA	NA	NA	NA	NA	NA	NA	NA	NA	NA	NA	NA	NA	NA	NA	NA	NA	NA	NA	NA	NA	NA	NA	NA	NA	NA	NA	NA	NA	NA	NA	NA	NA	NA	NA	NA	NA	NA	NA
GO:0008037~cell recognition	NA	0.00211479	NA	NA	NA	NA	NA	NA	NA	NA	NA	NA	0.089508	NA	NA	NA	NA	NA	NA	NA	NA	NA	NA	NA	NA	NA	NA	NA	NA	NA	NA	NA	NA	NA	NA	NA	NA	NA	NA	NA	NA	NA	NA	NA	NA
GO:0008045~motor axon guidance	0.00190333	NA	NA	NA	NA	NA	NA	NA	NA	NA	NA	NA	NA	NA	NA	NA	NA	NA	NA	NA	NA	NA	NA	NA	NA	NA	NA	NA	NA	NA	NA	NA	NA	NA	NA	NA	NA	NA	NA	NA	NA	NA	NA	NA	NA
GO:0008152~metabolic process	0.00653315	NA	NA	0.0888798	NA	NA	NA	NA	0.0742474	NA	NA	NA	NA	NA	NA	NA	NA	0.0773077	NA	NA	NA	NA	NA	NA	NA	NA	NA	NA	NA	NA	NA	NA	NA	0.0594123	NA	NA	NA	0.0753366	NA	NA	NA	NA	NA	NA	NA
GO:0008306~associative learning	0.0339875	NA	NA	NA	NA	NA	NA	NA	NA	NA	0.0554915	NA	NA	NA	NA	NA	NA	NA	NA	NA	NA	NA	NA	NA	NA	NA	NA	NA	NA	NA	NA	NA	NA	NA	NA	NA	NA	NA	NA	NA	NA	NA	NA	NA	NA
GO:0008354~germ cell migration	NA	NA	NA	NA	NA	NA	NA	NA	NA	NA	NA	NA	NA	NA	0.0424939	NA	NA	NA	NA	NA	NA	NA	NA	NA	NA	NA	NA	NA	NA	NA	NA	NA	NA	NA	NA	NA	NA	NA	NA	NA	NA	NA	NA	NA	NA
GO:0008543~fibroblast growth factor receptor signaling pathway	NA	0.00494962	0.0750944	NA	0.0502038	NA	NA	NA	NA	NA	NA	NA	NA	NA	NA	NA	NA	NA	NA	NA	NA	NA	NA	NA	NA	NA	NA	NA	NA	NA	NA	NA	NA	NA	NA	NA	NA	NA	NA	NA	NA	NA	NA	NA	NA
GO:0008544~epidermis development	0.0123046	NA	NA	NA	NA	NA	NA	0.0925068	NA	NA	NA	NA	NA	NA	0.0868911	NA	NA	NA	NA	NA	NA	NA	NA	NA	NA	NA	NA	NA	NA	NA	NA	NA	NA	NA	NA	NA	NA	NA	NA	NA	NA	NA	NA	NA	NA
GO:0009308~amine metabolic process	NA	NA	NA	0.000475	NA	NA	NA	NA	NA	NA	NA	NA	NA	NA	NA	NA	NA	NA	NA	NA	NA	NA	NA	NA	NA	NA	NA	NA	NA	NA	NA	NA	NA	NA	NA	NA	NA	NA	NA	NA	NA	NA	NA	NA	NA
GO:0009309~amine biosynthetic process	NA	NA	NA	1.02e-05	NA	NA	NA	NA	NA	NA	NA	NA	NA	NA	NA	NA	NA	NA	NA	NA	NA	NA	0.0932232	NA	NA	NA	NA	NA	NA	NA	NA	NA	NA	NA	NA	NA	NA	NA	NA	NA	NA	NA	NA	NA	NA
GO:0009628~response to abiotic stimulus	0.00658468	NA	0.0870281	NA	NA	NA	NA	NA	NA	NA	NA	NA	NA	NA	NA	NA	NA	NA	NA	NA	NA	NA	NA	NA	NA	NA	NA	NA	NA	NA	NA	NA	NA	NA	NA	NA	NA	NA	NA	NA	NA	NA	NA	NA	NA
GO:0009636~response to toxin	NA	NA	NA	0.000989	NA	NA	NA	NA	NA	NA	NA	NA	NA	NA	NA	NA	NA	NA	NA	NA	NA	NA	NA	NA	NA	NA	NA	NA	NA	NA	NA	NA	NA	NA	NA	NA	NA	NA	NA	NA	NA	NA	NA	NA	NA
GO:0009798~axis specification	NA	NA	NA	NA	NA	NA	NA	NA	0.0803448	NA	NA	NA	NA	NA	NA	NA	NA	NA	NA	NA	NA	NA	NA	NA	0.0464439	NA	NA	NA	NA	NA	NA	NA	NA	NA	NA	NA	NA	NA	NA	NA	NA	NA	NA	NA	NA
GO:0009912~auditory receptor cell fate commitment	NA	NA	NA	0.0336517	NA	NA	NA	NA	NA	NA	NA	NA	NA	NA	NA	NA	NA	NA	NA	NA	NA	NA	NA	NA	NA	NA	NA	NA	NA	NA	NA	NA	NA	NA	NA	NA	NA	NA	NA	NA	NA	NA	NA	NA	NA
GO:0009914~hormone transport	0.0881688	NA	NA	NA	NA	NA	NA	NA	NA	NA	NA	0.0162134	NA	NA	NA	NA	NA	NA	NA	NA	NA	NA	NA	NA	NA	NA	NA	NA	NA	NA	NA	NA	NA	NA	NA	NA	NA	NA	NA	NA	NA	NA	NA	NA	NA
GO:0009967~positive regulation of signal transduction	0.000598	NA	NA	NA	NA	NA	NA	NA	NA	NA	NA	NA	NA	NA	NA	NA	NA	NA	NA	NA	NA	NA	NA	NA	NA	NA	NA	NA	NA	NA	NA	NA	NA	NA	NA	NA	NA	NA	NA	NA	NA	NA	NA	NA	NA
GO:0010035~response to inorganic substance	0.0322642	NA	NA	NA	NA	NA	NA	NA	NA	NA	NA	NA	NA	NA	NA	NA	NA	NA	NA	NA	NA	NA	NA	NA	NA	NA	NA	NA	NA	NA	NA	NA	NA	NA	NA	NA	NA	NA	NA	NA	NA	NA	NA	NA	NA
GO:0010638~positive regulation of organelle organization	NA	NA	0.0438507	NA	NA	NA	NA	NA	NA	NA	NA	NA	NA	NA	NA	NA	NA	NA	NA	NA	NA	NA	NA	NA	NA	NA	NA	NA	NA	NA	NA	NA	NA	NA	NA	NA	0.070701	NA	NA	NA	NA	NA	NA	NA	NA
GO:0014002~astrocyte development	NA	NA	NA	NA	NA	NA	NA	NA	NA	NA	NA	NA	NA	0.0109231	NA	NA	NA	NA	NA	NA	NA	NA	NA	NA	NA	NA	NA	NA	NA	NA	NA	NA	NA	NA	NA	NA	NA	NA	NA	NA	NA	NA	NA	NA	NA
GO:0014014~negative regulation of gliogenesis	NA	0.0997458	NA	NA	NA	NA	NA	NA	NA	NA	NA	NA	0.0185505	NA	NA	NA	NA	NA	NA	NA	NA	NA	NA	NA	NA	NA	NA	NA	NA	NA	NA	NA	NA	NA	NA	NA	NA	NA	NA	NA	NA	NA	NA	NA	NA
GO:0014049~positive regulation of glutamate secretion	NA	0.0344126	NA	NA	NA	NA	NA	NA	NA	NA	NA	NA	NA	NA	NA	NA	NA	NA	NA	NA	NA	NA	NA	NA	NA	NA	NA	NA	NA	NA	NA	NA	NA	NA	NA	NA	NA	NA	NA	NA	NA	NA	NA	NA	NA
GO:0014052~regulation of gamma-aminobutyric acid secretion	NA	NA	NA	NA	NA	NA	0.0261438	NA	NA	NA	NA	NA	NA	NA	NA	NA	NA	NA	NA	NA	NA	NA	NA	NA	NA	NA	NA	NA	NA	NA	NA	NA	NA	NA	NA	NA	NA	NA	NA	NA	NA	NA	NA	NA	NA
GO:0014054~positive regulation of gamma-aminobutyric acid secretion	NA	NA	NA	NA	NA	NA	0.0261438	NA	NA	NA	NA	NA	NA	NA	NA	NA	NA	NA	NA	NA	NA	NA	NA	NA	NA	NA	NA	NA	NA	NA	NA	NA	NA	NA	NA	NA	NA	NA	NA	NA	NA	NA	NA	NA	NA
GO:0014059~regulation of dopamine secretion	0.048514	NA	NA	0.0597641	NA	NA	NA	NA	NA	NA	NA	NA	NA	NA	NA	NA	NA	NA	NA	NA	NA	NA	NA	NA	NA	NA	NA	NA	NA	NA	NA	NA	NA	NA	NA	NA	NA	NA	NA	NA	NA	NA	NA	NA	NA
GO:0014061~regulation of norepinephrine secretion	NA	NA	NA	NA	NA	NA	NA	NA	NA	NA	0.00631976	NA	NA	NA	NA	NA	NA	NA	NA	NA	NA	NA	NA	NA	NA	NA	NA	NA	NA	NA	NA	NA	NA	NA	NA	NA	NA	NA	NA	NA	NA	NA	NA	NA	NA
GO:0014066~regulation of phosphoinositide 3-kinase cascade	NA	NA	NA	NA	NA	NA	NA	NA	NA	NA	NA	NA	NA	NA	0.0272508	NA	NA	NA	NA	NA	NA	NA	NA	NA	NA	NA	NA	NA	NA	NA	NA	NA	NA	NA	NA	NA	NA	NA	NA	NA	NA	NA	NA	NA	NA
GO:0014068~positive regulation of phosphoinositide 3-kinase cascade	NA	NA	NA	NA	NA	NA	NA	NA	NA	NA	NA	NA	NA	NA	0.0195402	NA	NA	NA	NA	NA	NA	NA	NA	NA	NA	NA	NA	NA	NA	NA	NA	NA	NA	NA	NA	NA	NA	NA	NA	NA	NA	NA	NA	NA	NA
GO:0014074~response to purine	NA	NA	NA	NA	NA	NA	NA	NA	NA	NA	0.0157263	NA	NA	NA	NA	NA	NA	NA	NA	NA	NA	NA	NA	NA	NA	NA	NA	NA	NA	NA	NA	NA	NA	NA	NA	NA	NA	NA	NA	NA	NA	NA	NA	NA	NA
GO:0014855~striated muscle cell proliferation	0.0298502	NA	NA	NA	NA	NA	NA	NA	NA	NA	NA	NA	NA	NA	NA	NA	NA	NA	NA	NA	NA	NA	NA	NA	NA	NA	NA	NA	NA	NA	NA	NA	NA	NA	NA	NA	NA	NA	NA	NA	NA	NA	NA	NA	NA
GO:0014902~myotube differentiation	0.0109599	NA	NA	NA	NA	NA	NA	NA	NA	NA	NA	NA	NA	NA	NA	NA	NA	NA	NA	NA	NA	NA	NA	NA	NA	NA	NA	NA	NA	NA	NA	NA	NA	NA	NA	NA	NA	NA	NA	NA	NA	NA	NA	NA	NA
GO:0015674~di-, tri-valent inorganic cation transport	0.0300579	NA	NA	NA	NA	NA	NA	NA	NA	NA	NA	NA	NA	NA	NA	NA	NA	NA	NA	NA	NA	NA	NA	NA	NA	NA	NA	NA	NA	NA	NA	NA	NA	NA	NA	NA	NA	NA	NA	NA	NA	NA	NA	NA	NA
GO:0015698~inorganic anion transport	NA	NA	NA	NA	NA	NA	NA	NA	NA	NA	NA	NA	NA	NA	NA	NA	NA	NA	NA	NA	NA	NA	NA	NA	NA	NA	NA	NA	NA	NA	NA	NA	NA	NA	NA	NA	0.00597444	NA	NA	NA	NA	NA	NA	NA	NA
GO:0015833~peptide transport	NA	NA	NA	NA	NA	NA	NA	NA	NA	NA	NA	0.0200567	NA	NA	NA	NA	NA	NA	NA	NA	NA	NA	NA	NA	NA	NA	NA	NA	NA	NA	NA	NA	NA	NA	NA	NA	NA	NA	NA	NA	NA	NA	NA	NA	NA
GO:0015844~monoamine transport	NA	NA	NA	NA	NA	NA	NA	NA	NA	NA	NA	0.0803802	NA	NA	NA	NA	NA	NA	NA	NA	NA	NA	NA	NA	NA	NA	NA	NA	NA	NA	NA	NA	NA	NA	0.0355412	NA	NA	NA	NA	NA	NA	NA	NA	NA	NA
GO:0015872~dopamine transport	NA	NA	NA	NA	0.0587099	NA	NA	NA	NA	NA	NA	0.0229971	NA	NA	NA	NA	NA	NA	NA	NA	NA	NA	NA	NA	NA	NA	NA	NA	NA	NA	NA	NA	NA	NA	NA	NA	NA	NA	NA	NA	NA	NA	NA	NA	NA
GO:0016064~immunoglobulin mediated immune response	NA	NA	NA	NA	NA	NA	NA	NA	NA	NA	NA	NA	NA	NA	NA	NA	NA	0.00545837	NA	NA	NA	NA	NA	NA	NA	NA	NA	NA	NA	NA	NA	NA	NA	NA	NA	NA	NA	NA	NA	NA	NA	NA	NA	NA	NA
GO:0016568~chromatin modification	0.0155385	NA	NA	NA	NA	NA	NA	NA	NA	NA	NA	NA	NA	NA	NA	NA	NA	NA	NA	NA	NA	NA	NA	NA	NA	NA	NA	NA	NA	NA	NA	NA	NA	NA	NA	NA	NA	NA	NA	NA	NA	NA	NA	NA	NA
GO:0019218~regulation of steroid metabolic process	NA	0.0265566	NA	NA	NA	NA	NA	NA	NA	NA	NA	NA	NA	NA	NA	NA	NA	NA	NA	NA	NA	NA	NA	NA	NA	NA	NA	NA	NA	NA	NA	NA	NA	NA	NA	NA	NA	NA	NA	NA	NA	NA	NA	NA	NA
GO:0019724~B cell mediated immunity	NA	NA	NA	NA	NA	NA	NA	NA	NA	NA	NA	NA	NA	NA	NA	NA	NA	0.00585925	NA	NA	NA	NA	NA	NA	NA	NA	NA	NA	NA	NA	NA	NA	NA	NA	NA	NA	NA	NA	NA	NA	NA	NA	NA	NA	NA
GO:0019827~stem cell maintenance	NA	NA	0.0431107	NA	NA	NA	NA	NA	NA	NA	NA	NA	NA	NA	NA	NA	NA	NA	NA	NA	NA	NA	NA	NA	NA	NA	NA	NA	NA	NA	NA	NA	NA	NA	NA	NA	NA	NA	NA	NA	NA	NA	NA	NA	NA
GO:0021513~spinal cord dorsal/ventral patterning	0.0821634	NA	NA	NA	NA	0.00346062	NA	NA	NA	NA	NA	NA	NA	NA	NA	NA	NA	NA	NA	NA	NA	NA	NA	NA	NA	NA	NA	NA	NA	NA	NA	NA	NA	NA	NA	NA	NA	NA	NA	NA	NA	NA	NA	NA	NA
GO:0021522~spinal cord motor neuron differentiation	NA	NA	0.0361615	NA	NA	NA	NA	NA	NA	NA	NA	NA	NA	NA	NA	NA	NA	NA	NA	NA	0.0798476	NA	NA	NA	NA	NA	NA	NA	NA	NA	NA	NA	NA	NA	NA	NA	NA	NA	NA	NA	NA	NA	NA	NA	NA
GO:0021529~spinal cord oligodendrocyte cell differentiation	NA	NA	NA	0.0203277	NA	NA	NA	NA	NA	NA	NA	NA	NA	NA	NA	NA	NA	NA	NA	NA	NA	NA	NA	NA	NA	NA	NA	NA	NA	NA	NA	NA	NA	NA	NA	NA	NA	NA	NA	NA	NA	NA	NA	NA	NA
GO:0021530~spinal cord oligodendrocyte cell fate specification	NA	NA	NA	0.0203277	NA	NA	NA	NA	NA	NA	NA	NA	NA	NA	NA	NA	NA	NA	NA	NA	NA	NA	NA	NA	NA	NA	NA	NA	NA	NA	NA	NA	NA	NA	NA	NA	NA	NA	NA	NA	NA	NA	NA	NA	NA
GO:0021542~dentate gyrus development	NA	NA	NA	NA	NA	NA	NA	NA	NA	NA	NA	NA	NA	NA	0.0156624	NA	NA	NA	NA	NA	NA	NA	NA	NA	NA	NA	NA	NA	NA	NA	NA	NA	NA	NA	NA	NA	NA	NA	NA	NA	NA	NA	NA	NA	NA
GO:0021548~pons development	0.00119456	NA	NA	NA	NA	NA	NA	NA	NA	NA	NA	NA	NA	NA	NA	NA	NA	NA	NA	NA	NA	NA	NA	NA	NA	NA	NA	NA	NA	NA	NA	NA	NA	NA	NA	NA	NA	NA	NA	NA	NA	NA	NA	NA	NA
GO:0021563~glossopharyngeal nerve development	NA	NA	NA	NA	NA	NA	NA	NA	NA	0.0190784	NA	NA	NA	NA	NA	NA	NA	NA	NA	NA	NA	NA	NA	NA	NA	NA	NA	NA	NA	NA	NA	NA	NA	NA	NA	NA	NA	NA	NA	NA	NA	NA	NA	NA	NA
GO:0021602~cranial nerve morphogenesis	0.00847093	NA	NA	NA	NA	0.0790405	NA	0.0904647	NA	0.068212	NA	NA	NA	NA	NA	NA	NA	NA	NA	NA	NA	NA	NA	NA	NA	NA	NA	NA	NA	NA	NA	NA	NA	NA	NA	NA	NA	NA	NA	NA	NA	NA	NA	NA	NA
GO:0021615~glossopharyngeal nerve morphogenesis	NA	NA	NA	NA	NA	NA	NA	NA	NA	0.0190784	NA	NA	NA	NA	NA	NA	NA	NA	NA	NA	NA	NA	NA	NA	NA	NA	NA	NA	NA	NA	NA	NA	NA	NA	NA	NA	NA	NA	NA	NA	NA	NA	NA	NA	NA
GO:0021778~oligodendrocyte cell fate specification	NA	NA	NA	0.0270123	NA	NA	NA	NA	NA	NA	NA	NA	NA	NA	NA	NA	NA	NA	NA	NA	NA	NA	NA	NA	NA	NA	NA	NA	NA	NA	NA	NA	NA	NA	NA	NA	NA	NA	NA	NA	NA	NA	NA	NA	NA
GO:0021779~oligodendrocyte cell fate commitment	NA	NA	NA	0.0270123	NA	NA	NA	NA	NA	NA	NA	NA	NA	NA	NA	NA	NA	NA	NA	NA	NA	NA	NA	NA	NA	NA	NA	NA	NA	NA	NA	NA	NA	NA	NA	NA	NA	NA	NA	NA	NA	NA	NA	NA	NA
GO:0021780~glial cell fate specification	NA	NA	NA	0.0270123	NA	NA	NA	NA	NA	NA	NA	NA	NA	NA	NA	NA	NA	NA	NA	NA	NA	NA	NA	NA	NA	NA	NA	NA	NA	NA	NA	NA	NA	NA	NA	NA	NA	NA	NA	NA	NA	NA	NA	NA	NA
GO:0021782~glial cell development	0.0636608	NA	NA	NA	NA	NA	NA	NA	0.0688529	NA	NA	NA	NA	0.0412525	NA	NA	NA	NA	NA	NA	NA	NA	NA	NA	NA	NA	NA	NA	NA	NA	NA	NA	NA	NA	NA	NA	NA	NA	NA	NA	NA	NA	NA	NA	NA
GO:0021783~preganglionic parasympathetic nervous system development	0.021901	0.0676478	NA	NA	NA	NA	NA	NA	NA	NA	NA	NA	NA	NA	NA	NA	NA	NA	NA	NA	NA	NA	NA	NA	NA	NA	NA	NA	NA	NA	NA	NA	NA	NA	NA	NA	NA	NA	NA	NA	NA	NA	NA	NA	NA
GO:0021871~forebrain regionalization	NA	NA	NA	NA	NA	0.00406999	NA	NA	NA	NA	NA	NA	NA	NA	NA	NA	NA	NA	NA	NA	NA	NA	NA	NA	NA	NA	NA	NA	NA	NA	NA	NA	NA	NA	NA	NA	NA	NA	NA	NA	NA	NA	NA	NA	NA
GO:0021884~forebrain neuron development	NA	NA	NA	NA	0.0812226	NA	NA	NA	NA	NA	NA	NA	0.0101597	NA	NA	NA	NA	NA	NA	NA	NA	NA	NA	NA	NA	NA	NA	NA	NA	NA	NA	NA	NA	NA	NA	NA	NA	NA	NA	NA	NA	NA	NA	NA	NA
GO:0021903~rostrocaudal neural tube patterning	NA	NA	NA	0.0467964	NA	NA	NA	NA	NA	NA	NA	NA	NA	NA	NA	NA	NA	NA	NA	NA	NA	NA	NA	NA	NA	NA	NA	NA	NA	NA	NA	NA	NA	NA	NA	NA	NA	NA	NA	NA	NA	NA	NA	NA	NA
GO:0021910~smoothened signaling pathway involved in ventral spinal cord patterning	NA	NA	NA	NA	NA	0.0221997	NA	NA	NA	NA	NA	NA	NA	NA	NA	NA	NA	NA	NA	NA	NA	NA	NA	NA	NA	NA	NA	NA	NA	NA	NA	NA	NA	NA	NA	NA	NA	NA	NA	NA	NA	NA	NA	NA	NA
GO:0021979~hypothalamus cell differentiation	NA	NA	0.0446825	NA	NA	NA	NA	NA	NA	NA	NA	NA	NA	NA	NA	NA	NA	NA	NA	NA	NA	NA	NA	NA	NA	NA	NA	NA	NA	NA	NA	NA	NA	NA	NA	NA	NA	NA	NA	NA	NA	NA	NA	NA	NA
GO:0022604~regulation of cell morphogenesis	0.00571432	NA	0.0594771	NA	NA	NA	NA	NA	NA	NA	NA	NA	NA	NA	NA	NA	NA	NA	NA	NA	NA	NA	NA	NA	NA	NA	NA	NA	NA	NA	NA	NA	NA	NA	NA	NA	NA	NA	NA	NA	NA	NA	NA	NA	NA
GO:0030010~establishment of cell polarity	NA	NA	NA	0.00456452	NA	NA	NA	NA	NA	NA	NA	NA	NA	NA	NA	NA	NA	NA	NA	NA	NA	NA	NA	NA	NA	NA	NA	NA	NA	NA	NA	NA	NA	NA	NA	NA	NA	NA	NA	NA	NA	NA	NA	NA	NA
GO:0030029~actin filament-based process	NA	NA	NA	NA	NA	NA	NA	NA	NA	NA	NA	NA	NA	NA	0.0050495	NA	NA	NA	NA	NA	NA	NA	NA	NA	NA	NA	NA	NA	NA	NA	NA	NA	NA	NA	NA	NA	NA	NA	NA	NA	NA	NA	NA	NA	NA
GO:0030036~actin cytoskeleton organization	NA	NA	NA	NA	NA	NA	NA	NA	NA	NA	NA	NA	NA	NA	0.00401758	NA	NA	NA	NA	NA	NA	NA	NA	NA	NA	NA	NA	NA	NA	NA	NA	NA	NA	NA	NA	NA	NA	NA	NA	NA	NA	NA	NA	NA	NA
GO:0030146~diuresis	NA	0.0566977	NA	NA	NA	NA	NA	NA	NA	NA	0.0157263	NA	NA	NA	NA	NA	NA	NA	NA	NA	NA	NA	NA	NA	NA	NA	NA	NA	NA	NA	NA	NA	NA	NA	NA	NA	NA	NA	NA	NA	NA	NA	NA	NA	NA
GO:0030147~natriuresis	NA	NA	NA	NA	NA	NA	NA	NA	NA	NA	0.0157263	NA	NA	NA	NA	NA	NA	NA	NA	NA	NA	NA	NA	NA	NA	NA	NA	NA	NA	NA	NA	NA	NA	NA	NA	NA	NA	NA	NA	NA	NA	NA	NA	NA	NA
GO:0030183~B cell differentiation	0.0100089	NA	NA	NA	NA	NA	NA	NA	NA	NA	NA	NA	NA	NA	NA	NA	NA	NA	NA	NA	NA	0.0897746	NA	0.0910497	NA	NA	0.0688552	NA	NA	NA	NA	NA	NA	NA	NA	NA	NA	NA	NA	NA	NA	NA	NA	NA	NA
GO:0030252~growth hormone secretion	NA	NA	NA	NA	NA	NA	NA	NA	NA	NA	NA	0.0184398	NA	NA	NA	NA	NA	NA	NA	NA	NA	NA	NA	NA	NA	NA	NA	NA	NA	NA	NA	NA	NA	NA	NA	NA	NA	NA	NA	NA	NA	NA	NA	NA	NA
GO:0030318~melanocyte differentiation	NA	NA	NA	NA	NA	NA	NA	NA	NA	NA	NA	NA	NA	NA	NA	0.0397696	NA	NA	NA	NA	NA	NA	NA	NA	NA	NA	NA	NA	NA	NA	NA	NA	NA	NA	NA	NA	NA	NA	NA	NA	NA	NA	NA	NA	NA
GO:0030335~positive regulation of cell migration	0.0607057	NA	NA	NA	NA	NA	0.0418021	NA	NA	NA	NA	NA	NA	0.0655562	NA	NA	NA	NA	NA	NA	NA	NA	NA	NA	NA	NA	0.0557501	NA	NA	NA	NA	NA	NA	NA	NA	NA	NA	NA	NA	NA	NA	NA	NA	NA	NA
GO:0030501~positive regulation of bone mineralization	NA	0.0456198	0.0591305	NA	NA	NA	NA	NA	NA	NA	NA	NA	NA	NA	NA	NA	NA	NA	NA	NA	NA	NA	NA	NA	NA	NA	NA	NA	NA	NA	NA	NA	NA	NA	NA	NA	NA	NA	NA	NA	NA	NA	NA	NA	NA
GO:0030512~negative regulation of transforming growth factor beta receptor signaling pathway	NA	NA	NA	NA	NA	NA	NA	NA	NA	NA	NA	NA	NA	NA	NA	NA	NA	NA	NA	NA	NA	0.0321547	NA	NA	NA	NA	NA	NA	NA	NA	NA	NA	NA	NA	NA	NA	NA	NA	NA	NA	NA	NA	NA	NA	NA
GO:0030522~intracellular receptor-mediated signaling pathway	NA	NA	NA	NA	NA	NA	NA	NA	NA	NA	NA	NA	NA	NA	0.00700518	NA	NA	NA	NA	NA	NA	NA	NA	NA	NA	NA	NA	NA	NA	NA	NA	NA	NA	NA	NA	NA	NA	NA	NA	NA	NA	NA	NA	NA	NA
GO:0030538~embryonic genitalia morphogenesis	NA	NA	NA	0.0203277	NA	NA	NA	NA	NA	NA	NA	NA	NA	NA	NA	NA	NA	NA	NA	NA	NA	NA	NA	NA	NA	NA	NA	NA	NA	NA	NA	NA	NA	NA	NA	NA	NA	NA	NA	NA	NA	NA	NA	NA	NA
GO:0030801~positive regulation of cyclic nucleotide metabolic process	0.0702962	0.00687231	NA	NA	NA	NA	NA	NA	NA	NA	NA	NA	NA	NA	NA	NA	NA	NA	NA	NA	NA	NA	NA	NA	NA	NA	NA	NA	NA	NA	NA	NA	NA	NA	NA	NA	NA	NA	NA	NA	NA	NA	NA	NA	NA
GO:0030804~positive regulation of cyclic nucleotide biosynthetic process	0.0590552	0.00566579	NA	NA	NA	NA	NA	NA	NA	NA	NA	NA	NA	NA	NA	NA	NA	NA	NA	NA	NA	NA	NA	NA	NA	NA	NA	NA	NA	NA	NA	NA	NA	NA	NA	NA	NA	NA	NA	NA	NA	NA	NA	NA	NA
GO:0030810~positive regulation of nucleotide biosynthetic process	0.0590552	0.00566579	NA	NA	NA	NA	NA	NA	NA	NA	NA	NA	NA	NA	NA	NA	NA	NA	NA	NA	NA	NA	NA	NA	NA	NA	NA	NA	NA	NA	NA	NA	NA	NA	NA	NA	NA	NA	NA	NA	NA	NA	NA	NA	NA
GO:0030856~regulation of epithelial cell differentiation	0.0107689	NA	NA	NA	NA	NA	NA	NA	0.0659581	NA	NA	NA	NA	NA	NA	NA	NA	NA	NA	NA	NA	NA	NA	NA	NA	NA	NA	NA	NA	NA	NA	NA	NA	NA	NA	NA	NA	NA	NA	NA	NA	NA	NA	NA	NA
GO:0030878~thyroid gland development	0.00190333	NA	NA	NA	NA	NA	NA	NA	NA	0.0860027	NA	NA	NA	NA	NA	NA	NA	NA	NA	NA	NA	NA	NA	NA	NA	NA	NA	NA	NA	NA	NA	NA	NA	NA	NA	NA	NA	NA	NA	NA	NA	NA	NA	NA	NA
GO:0030903~notochord development	0.000691	NA	NA	NA	NA	NA	NA	NA	NA	NA	NA	NA	NA	NA	NA	NA	NA	NA	NA	NA	NA	NA	NA	NA	NA	NA	NA	NA	NA	NA	NA	NA	NA	NA	NA	NA	NA	NA	NA	NA	NA	NA	NA	NA	NA
GO:0030917~midbrain-hindbrain boundary development	NA	NA	NA	0.0336517	NA	NA	NA	NA	NA	NA	NA	NA	NA	NA	NA	NA	NA	NA	NA	NA	NA	NA	NA	NA	NA	NA	NA	NA	NA	NA	NA	NA	NA	NA	NA	NA	NA	NA	NA	NA	NA	NA	NA	NA	NA
GO:0031000~response to caffeine	NA	NA	NA	NA	NA	NA	NA	NA	NA	NA	0.0157263	NA	NA	NA	NA	NA	NA	NA	NA	NA	NA	NA	NA	NA	NA	NA	NA	NA	NA	NA	NA	NA	NA	NA	NA	NA	NA	NA	NA	NA	NA	NA	NA	NA	NA
GO:0031069~hair follicle morphogenesis	0.039183	NA	NA	NA	NA	NA	NA	NA	NA	NA	NA	NA	NA	NA	NA	NA	NA	NA	NA	NA	NA	NA	NA	NA	NA	NA	NA	NA	NA	NA	NA	NA	NA	NA	NA	NA	NA	NA	NA	NA	NA	NA	NA	NA	NA
GO:0031347~regulation of defense response	NA	NA	NA	NA	NA	NA	NA	NA	NA	NA	0.0420474	NA	NA	NA	NA	NA	NA	NA	NA	NA	NA	NA	NA	NA	NA	NA	NA	NA	NA	NA	NA	NA	NA	NA	NA	NA	NA	NA	NA	NA	NA	NA	NA	NA	NA
GO:0031943~regulation of glucocorticoid metabolic process	NA	0.0456198	NA	NA	NA	NA	NA	NA	NA	NA	NA	NA	NA	NA	NA	NA	NA	NA	NA	NA	NA	NA	NA	NA	NA	NA	NA	NA	NA	NA	NA	NA	NA	NA	NA	NA	NA	NA	NA	NA	NA	NA	NA	NA	NA
GO:0032094~response to food	NA	NA	NA	NA	NA	NA	0.0516095	NA	NA	NA	NA	0.0275337	NA	NA	NA	NA	NA	NA	NA	NA	NA	NA	NA	NA	NA	NA	NA	NA	NA	NA	NA	NA	NA	NA	NA	NA	NA	NA	NA	NA	NA	NA	NA	NA	NA
GO:0032228~regulation of synaptic transmission, GABAergic	0.0702962	NA	NA	NA	NA	NA	NA	NA	NA	NA	0.0342788	NA	NA	NA	NA	NA	NA	NA	NA	NA	NA	NA	NA	NA	NA	NA	NA	NA	NA	NA	NA	NA	NA	NA	NA	NA	NA	NA	NA	NA	NA	NA	NA	NA	NA
GO:0032270~positive regulation of cellular protein metabolic process	NA	NA	0.0650546	NA	0.0325054	NA	NA	NA	NA	NA	NA	NA	NA	NA	NA	NA	NA	NA	NA	NA	NA	NA	NA	NA	NA	NA	NA	NA	NA	NA	NA	NA	NA	NA	NA	NA	NA	NA	NA	NA	NA	NA	NA	NA	NA
GO:0032331~negative regulation of chondrocyte differentiation	NA	NA	NA	0.0402464	NA	NA	NA	NA	NA	NA	NA	NA	NA	NA	NA	NA	NA	NA	NA	NA	NA	NA	NA	NA	NA	NA	NA	NA	NA	NA	NA	NA	NA	NA	NA	NA	NA	NA	NA	NA	NA	NA	NA	NA	NA
GO:0032350~regulation of hormone metabolic process	0.0298502	0.0784716	NA	NA	NA	NA	NA	NA	NA	NA	NA	NA	NA	NA	NA	NA	NA	NA	NA	NA	NA	NA	NA	NA	NA	NA	NA	NA	NA	NA	NA	NA	NA	NA	NA	NA	NA	NA	NA	NA	NA	NA	NA	NA	NA
GO:0032386~regulation of intracellular transport	NA	NA	NA	NA	NA	0.039067	NA	NA	NA	NA	NA	NA	NA	0.0740917	NA	NA	NA	NA	NA	NA	NA	NA	NA	NA	NA	NA	NA	NA	NA	NA	NA	NA	NA	NA	NA	NA	NA	NA	NA	NA	NA	NA	NA	NA	NA
GO:0032388~positive regulation of intracellular transport	NA	NA	NA	NA	NA	0.00542587	NA	NA	NA	NA	NA	NA	NA	NA	NA	NA	NA	NA	NA	NA	NA	NA	NA	NA	NA	NA	NA	NA	NA	NA	NA	NA	NA	NA	NA	NA	NA	NA	NA	NA	NA	NA	NA	NA	NA
GO:0032535~regulation of cellular component size	0.0617104	NA	NA	0.0975792	NA	NA	NA	0.0498643	NA	NA	0.0920007	NA	NA	NA	NA	NA	NA	NA	NA	NA	NA	NA	NA	NA	NA	NA	NA	NA	NA	NA	NA	NA	NA	NA	NA	NA	NA	NA	NA	NA	NA	NA	NA	NA	NA
GO:0032675~regulation of interleukin-6 production	NA	NA	NA	NA	NA	NA	0.032025	NA	NA	NA	0.096559	NA	NA	NA	NA	NA	NA	NA	NA	NA	NA	NA	NA	NA	NA	NA	NA	NA	NA	NA	NA	NA	NA	NA	0.073819	NA	NA	NA	NA	NA	NA	NA	NA	NA	NA
GO:0032691~negative regulation of interleukin-1 beta production	NA	NA	NA	NA	NA	NA	0.0261438	NA	NA	NA	NA	NA	NA	NA	NA	NA	NA	NA	NA	NA	NA	NA	NA	NA	NA	NA	NA	NA	NA	NA	NA	NA	NA	NA	NA	NA	NA	NA	NA	NA	NA	NA	NA	NA	NA
GO:0032692~negative regulation of interleukin-1 production	NA	NA	NA	NA	NA	NA	0.0261438	NA	NA	NA	NA	NA	NA	NA	NA	NA	NA	NA	NA	NA	NA	NA	NA	NA	NA	NA	NA	NA	NA	NA	NA	NA	NA	NA	NA	NA	NA	NA	NA	NA	NA	NA	NA	NA	NA
GO:0032868~response to insulin stimulus	0.0890087	NA	NA	NA	NA	NA	0.0150788	NA	NA	NA	NA	NA	NA	NA	NA	NA	NA	NA	NA	NA	NA	NA	NA	NA	NA	NA	NA	NA	NA	NA	NA	NA	NA	NA	NA	NA	NA	NA	NA	NA	NA	NA	NA	NA	NA
GO:0032892~positive regulation of organic acid transport	NA	NA	NA	NA	NA	NA	0.0261438	NA	NA	NA	NA	NA	NA	NA	NA	NA	NA	NA	NA	NA	NA	NA	NA	NA	NA	NA	NA	NA	NA	NA	NA	NA	NA	NA	NA	NA	NA	NA	NA	NA	NA	NA	NA	NA	NA
GO:0033002~muscle cell proliferation	0.048514	NA	NA	NA	NA	NA	NA	NA	NA	NA	NA	NA	NA	NA	NA	NA	NA	NA	NA	NA	NA	NA	NA	NA	NA	NA	NA	NA	NA	NA	NA	NA	NA	NA	NA	NA	NA	NA	NA	NA	NA	NA	NA	NA	NA
GO:0033157~regulation of intracellular protein transport	NA	NA	NA	NA	NA	0.0209066	NA	NA	NA	NA	NA	NA	NA	0.0534794	NA	NA	NA	NA	NA	NA	NA	NA	NA	NA	NA	NA	NA	NA	NA	NA	NA	NA	NA	NA	NA	NA	NA	NA	NA	NA	NA	NA	NA	NA	NA
GO:0033619~membrane protein proteolysis	0.000104	NA	NA	NA	NA	NA	NA	NA	NA	NA	NA	0.0587136	NA	NA	NA	NA	NA	NA	NA	NA	NA	NA	NA	NA	NA	NA	NA	NA	NA	NA	NA	NA	NA	NA	NA	NA	NA	NA	NA	NA	NA	NA	NA	NA	NA
GO:0034101~erythrocyte homeostasis	NA	NA	0.0417713	NA	NA	NA	NA	NA	NA	NA	NA	NA	NA	NA	NA	NA	NA	NA	NA	NA	NA	NA	NA	0.0928588	0.0859829	NA	NA	NA	0.0558985	NA	NA	NA	NA	NA	NA	NA	NA	NA	NA	NA	NA	NA	NA	NA	NA
GO:0034754~cellular hormone metabolic process	0.0177758	NA	NA	NA	NA	0.0573673	NA	NA	NA	NA	NA	NA	NA	NA	NA	NA	NA	NA	NA	NA	NA	NA	NA	NA	NA	NA	NA	NA	NA	NA	NA	NA	NA	NA	NA	NA	NA	NA	NA	NA	NA	NA	NA	NA	NA
GO:0035023~regulation of Rho protein signal transduction	NA	NA	NA	NA	NA	NA	NA	NA	NA	NA	NA	NA	NA	NA	0.0451107	NA	NA	NA	NA	NA	NA	NA	NA	NA	NA	NA	NA	NA	NA	NA	NA	NA	NA	NA	NA	NA	NA	NA	NA	NA	NA	NA	NA	NA	NA
GO:0035065~regulation of histone acetylation	NA	NA	NA	NA	NA	NA	NA	NA	NA	0.0439573	NA	NA	NA	NA	NA	NA	NA	NA	NA	NA	NA	NA	NA	NA	NA	NA	NA	NA	NA	NA	NA	NA	NA	NA	NA	NA	NA	NA	NA	NA	NA	NA	NA	NA	NA
GO:0035089~establishment of apical/basal cell polarity	NA	NA	NA	0.0467964	NA	NA	NA	NA	NA	NA	NA	NA	NA	NA	NA	NA	NA	NA	NA	NA	NA	NA	NA	NA	NA	NA	NA	NA	NA	NA	NA	NA	NA	NA	NA	NA	NA	NA	NA	NA	NA	NA	NA	NA	NA
GO:0035094~response to nicotine	NA	NA	NA	0.0597641	NA	0.0651449	0.0026508	NA	NA	NA	NA	NA	NA	NA	NA	NA	NA	NA	NA	NA	NA	NA	NA	NA	NA	NA	NA	NA	NA	NA	NA	NA	NA	NA	NA	NA	NA	NA	NA	NA	NA	NA	NA	NA	NA
GO:0035115~embryonic forelimb morphogenesis	NA	0.0265566	NA	NA	NA	NA	NA	NA	NA	NA	NA	NA	NA	NA	NA	NA	NA	NA	NA	NA	NA	NA	NA	NA	NA	NA	NA	NA	NA	NA	NA	NA	NA	NA	NA	NA	NA	NA	NA	NA	NA	NA	NA	NA	NA
GO:0035136~forelimb morphogenesis	NA	0.00365768	NA	NA	NA	NA	NA	NA	NA	NA	NA	NA	NA	NA	NA	NA	NA	NA	NA	NA	NA	NA	NA	NA	NA	NA	NA	NA	NA	NA	NA	NA	NA	NA	NA	NA	NA	NA	NA	NA	NA	NA	NA	NA	NA
GO:0035249~synaptic transmission, glutamatergic	NA	NA	NA	NA	NA	NA	NA	NA	NA	0.00402922	NA	NA	NA	NA	NA	NA	NA	NA	NA	NA	NA	NA	NA	NA	NA	NA	NA	NA	NA	NA	NA	NA	NA	NA	NA	NA	NA	NA	NA	NA	NA	NA	NA	NA	NA
GO:0035264~multicellular organism growth	NA	NA	0.0208928	NA	NA	NA	NA	NA	NA	NA	NA	NA	NA	NA	NA	NA	NA	NA	NA	NA	NA	NA	NA	NA	NA	NA	NA	NA	NA	NA	NA	NA	NA	NA	NA	NA	NA	NA	NA	NA	NA	NA	NA	NA	NA
GO:0035265~organ growth	0.00156646	NA	NA	NA	NA	NA	NA	NA	NA	NA	NA	NA	NA	NA	NA	NA	NA	NA	NA	NA	NA	NA	NA	NA	NA	NA	NA	NA	NA	NA	NA	NA	NA	NA	NA	NA	NA	NA	NA	NA	NA	NA	NA	NA	NA
GO:0040017~positive regulation of locomotion	0.0312898	NA	NA	NA	NA	NA	0.0570811	NA	NA	NA	NA	NA	NA	0.0774849	NA	NA	NA	NA	NA	NA	NA	NA	NA	NA	NA	NA	0.0659581	NA	NA	NA	NA	NA	NA	NA	NA	NA	NA	NA	NA	NA	NA	NA	NA	NA	NA
GO:0040023~establishment of nucleus localization	0.0298502	NA	NA	NA	NA	NA	NA	NA	NA	NA	NA	NA	NA	NA	NA	NA	NA	NA	NA	NA	NA	NA	NA	NA	NA	NA	NA	NA	NA	NA	NA	NA	NA	NA	NA	NA	NA	NA	NA	NA	NA	NA	NA	NA	NA
GO:0040037~negative regulation of fibroblast growth factor receptor signaling pathway	0.0149988	NA	0.0733611	NA	NA	NA	NA	NA	NA	NA	NA	NA	NA	NA	NA	NA	NA	NA	NA	NA	NA	NA	NA	NA	NA	NA	NA	NA	NA	NA	NA	NA	NA	NA	NA	NA	NA	NA	NA	NA	NA	NA	NA	NA	NA
GO:0042110~T cell activation	0.0971876	NA	0.0991439	NA	NA	NA	0.0191611	NA	NA	NA	NA	NA	NA	NA	NA	NA	NA	NA	NA	NA	NA	NA	NA	NA	NA	NA	NA	NA	NA	NA	NA	NA	NA	NA	NA	NA	NA	NA	NA	NA	NA	NA	NA	NA	NA
GO:0042135~neurotransmitter catabolic process	NA	NA	NA	NA	NA	NA	NA	NA	NA	NA	NA	NA	NA	NA	NA	NA	NA	NA	NA	NA	NA	NA	NA	NA	NA	NA	NA	NA	NA	NA	NA	NA	0.0207005	NA	NA	NA	NA	NA	NA	NA	NA	NA	NA	NA	NA
GO:0042307~positive regulation of protein import into nucleus	NA	0.0997458	NA	NA	NA	0.00191537	NA	NA	NA	NA	NA	NA	NA	NA	NA	NA	NA	NA	NA	NA	NA	NA	NA	NA	NA	NA	NA	NA	NA	NA	NA	NA	NA	NA	NA	NA	NA	NA	NA	NA	NA	NA	NA	NA	NA
GO:0042330~taxis	0.0736536	NA	NA	NA	NA	NA	NA	NA	NA	NA	NA	NA	0.0299322	NA	NA	NA	NA	NA	NA	NA	NA	NA	NA	NA	NA	NA	NA	NA	NA	NA	NA	NA	NA	NA	NA	NA	NA	NA	NA	NA	NA	NA	NA	NA	NA
GO:0042384~cilium assembly	NA	NA	NA	NA	NA	NA	NA	NA	NA	NA	NA	NA	0.0465723	NA	NA	NA	NA	NA	NA	0.0760607	NA	NA	NA	NA	NA	NA	NA	NA	NA	NA	NA	NA	NA	NA	NA	NA	NA	NA	NA	NA	NA	NA	NA	NA	NA
GO:0042398~cellular amino acid derivative biosynthetic process	NA	NA	NA	8.4e-07	NA	NA	NA	NA	NA	NA	NA	NA	NA	NA	NA	NA	NA	NA	NA	NA	NA	NA	0.0622659	NA	NA	NA	NA	NA	NA	NA	NA	NA	NA	NA	NA	NA	NA	NA	NA	NA	NA	NA	NA	NA	NA
GO:0042481~regulation of odontogenesis	NA	NA	NA	NA	NA	NA	NA	NA	NA	NA	NA	NA	NA	NA	NA	NA	NA	NA	NA	0.0213322	NA	NA	NA	NA	NA	NA	NA	NA	NA	NA	NA	NA	NA	NA	NA	NA	NA	NA	NA	NA	NA	NA	NA	NA	NA
GO:0042487~regulation of odontogenesis of dentine-containing tooth	NA	NA	NA	NA	NA	NA	NA	NA	NA	NA	NA	NA	NA	NA	NA	NA	NA	NA	NA	0.017808	NA	NA	NA	NA	NA	NA	NA	NA	NA	NA	NA	NA	NA	NA	NA	NA	NA	NA	NA	NA	NA	NA	NA	NA	NA
GO:0042552~myelination	NA	NA	NA	NA	NA	NA	NA	0.0400046	NA	NA	NA	NA	NA	NA	NA	NA	NA	NA	NA	NA	NA	NA	NA	NA	NA	NA	NA	NA	NA	NA	NA	NA	0.0824791	NA	0.0777617	NA	NA	NA	NA	NA	NA	NA	NA	NA	NA
GO:0042596~fear response	NA	NA	NA	NA	NA	NA	NA	NA	NA	NA	NA	NA	NA	NA	NA	NA	NA	NA	NA	NA	NA	NA	NA	NA	NA	NA	NA	NA	NA	NA	0.0383443	NA	NA	NA	NA	NA	NA	NA	NA	NA	NA	NA	NA	NA	NA
GO:0042634~regulation of hair cycle	0.0298502	NA	NA	NA	NA	NA	NA	NA	NA	NA	NA	NA	NA	NA	NA	NA	NA	NA	NA	NA	NA	NA	NA	NA	NA	NA	NA	NA	NA	NA	NA	NA	NA	NA	NA	NA	NA	NA	NA	NA	NA	NA	NA	NA	NA
GO:0042640~anagen	0.00634918	NA	NA	NA	NA	NA	NA	NA	NA	NA	NA	NA	NA	NA	NA	NA	NA	NA	NA	NA	NA	NA	NA	NA	NA	NA	NA	NA	NA	NA	NA	NA	NA	NA	NA	NA	NA	NA	NA	NA	NA	NA	NA	NA	NA
GO:0042693~muscle cell fate commitment	NA	NA	NA	NA	NA	0.0294905	NA	NA	NA	NA	NA	NA	NA	NA	NA	NA	NA	NA	NA	NA	NA	NA	NA	NA	NA	NA	NA	NA	NA	NA	NA	NA	NA	NA	NA	NA	NA	NA	NA	NA	NA	NA	NA	NA	NA
GO:0042733~embryonic digit morphogenesis	NA	NA	NA	NA	NA	0.019607	NA	NA	NA	NA	NA	NA	NA	NA	NA	NA	NA	0.0501553	NA	NA	NA	NA	NA	NA	NA	NA	NA	NA	NA	NA	NA	NA	NA	NA	NA	NA	NA	NA	NA	NA	NA	NA	NA	NA	NA
GO:0043193~positive regulation of gene-specific transcription	NA	0.00892884	NA	NA	NA	NA	NA	NA	NA	NA	NA	NA	NA	NA	NA	0.0896402	NA	NA	NA	NA	NA	NA	NA	NA	NA	NA	NA	NA	NA	NA	NA	NA	NA	NA	NA	NA	NA	NA	NA	NA	NA	0.0606656	NA	NA	NA
GO:0043266~regulation of potassium ion transport	0.0298502	NA	NA	NA	NA	NA	NA	NA	NA	NA	NA	NA	NA	NA	NA	NA	NA	NA	NA	NA	NA	NA	NA	NA	NA	NA	NA	NA	NA	NA	NA	NA	NA	NA	NA	NA	NA	NA	NA	NA	NA	NA	NA	NA	NA
GO:0043392~negative regulation of DNA binding	0.0856269	NA	NA	NA	NA	NA	NA	NA	NA	NA	NA	NA	NA	NA	NA	NA	0.0377313	NA	NA	NA	NA	NA	NA	NA	NA	NA	NA	NA	NA	NA	NA	NA	NA	NA	NA	NA	NA	NA	NA	NA	NA	NA	NA	NA	NA
GO:0043393~regulation of protein binding	NA	NA	NA	NA	NA	NA	NA	NA	NA	NA	NA	NA	NA	NA	NA	NA	NA	0.00159862	NA	NA	NA	NA	NA	NA	NA	NA	NA	NA	NA	NA	NA	NA	NA	NA	NA	NA	NA	NA	NA	NA	NA	NA	NA	NA	NA
GO:0043406~positive regulation of MAP kinase activity	0.0311297	NA	NA	NA	NA	NA	NA	NA	NA	NA	NA	NA	NA	NA	NA	NA	NA	NA	NA	NA	NA	NA	NA	NA	NA	NA	NA	NA	NA	NA	NA	NA	NA	NA	NA	NA	NA	NA	NA	NA	NA	NA	NA	NA	NA
GO:0043412~biopolymer modification	0.0213849	NA	NA	NA	NA	NA	NA	NA	NA	NA	NA	NA	NA	NA	NA	NA	NA	NA	NA	NA	NA	NA	NA	NA	NA	NA	NA	NA	NA	NA	NA	NA	NA	NA	NA	NA	NA	NA	NA	NA	NA	NA	NA	NA	NA
GO:0043433~negative regulation of transcription factor activity	NA	NA	NA	NA	NA	NA	NA	NA	NA	NA	NA	NA	NA	NA	NA	NA	0.0320161	NA	NA	NA	NA	NA	NA	NA	NA	NA	NA	NA	NA	NA	NA	NA	NA	NA	NA	NA	NA	NA	NA	NA	NA	NA	NA	NA	NA
GO:0043434~response to peptide hormone stimulus	0.0892312	NA	NA	NA	NA	NA	0.00979769	NA	NA	NA	NA	NA	NA	NA	NA	NA	NA	NA	NA	NA	NA	NA	NA	NA	NA	NA	NA	NA	NA	NA	NA	NA	NA	NA	NA	NA	NA	NA	NA	0.0711108	NA	NA	NA	NA	NA
GO:0043473~pigmentation	0.0247945	NA	NA	0.0559228	NA	NA	0.0868911	NA	NA	NA	NA	NA	NA	0.0975941	NA	NA	NA	NA	NA	NA	NA	NA	NA	NA	NA	NA	NA	NA	NA	NA	NA	NA	NA	NA	NA	NA	NA	NA	NA	NA	NA	NA	NA	NA	NA
GO:0043526~neuroprotection	NA	NA	NA	NA	NA	NA	NA	NA	NA	NA	NA	NA	NA	NA	NA	NA	NA	NA	NA	NA	NA	NA	NA	NA	NA	NA	NA	NA	NA	NA	NA	NA	NA	NA	0.0293593	NA	NA	NA	NA	NA	NA	NA	NA	NA	NA
GO:0044106~cellular amine metabolic process	NA	NA	NA	0.00183172	NA	NA	NA	NA	NA	NA	NA	NA	NA	NA	NA	NA	NA	NA	NA	NA	NA	NA	NA	NA	NA	NA	NA	NA	NA	NA	NA	NA	NA	NA	NA	NA	NA	NA	NA	NA	NA	NA	NA	NA	NA
GO:0044271~nitrogen compound biosynthetic process	NA	NA	NA	0.00458155	NA	NA	NA	NA	NA	NA	NA	NA	NA	NA	NA	NA	NA	NA	NA	NA	NA	NA	NA	NA	NA	NA	NA	NA	NA	NA	NA	NA	NA	NA	NA	NA	NA	NA	NA	NA	NA	NA	NA	NA	NA
GO:0044419~interspecies interaction between organisms	NA	NA	NA	NA	NA	NA	NA	NA	NA	NA	NA	NA	NA	NA	NA	NA	NA	NA	NA	NA	NA	NA	NA	NA	NA	NA	NA	NA	NA	NA	NA	NA	NA	NA	NA	NA	NA	NA	NA	NA	NA	NA	0.023152	NA	NA
GO:0045409~negative regulation of interleukin-6 biosynthetic process	NA	NA	NA	NA	NA	NA	0.0347068	NA	NA	NA	NA	NA	NA	NA	NA	NA	NA	NA	NA	NA	NA	NA	NA	NA	NA	NA	NA	NA	NA	NA	NA	NA	NA	NA	NA	NA	NA	NA	NA	NA	NA	NA	NA	NA	NA
GO:0045446~endothelial cell differentiation	0.00634918	NA	NA	NA	NA	NA	NA	NA	NA	NA	NA	NA	NA	NA	NA	NA	NA	NA	NA	NA	NA	NA	NA	NA	NA	NA	NA	NA	NA	NA	NA	NA	NA	NA	NA	NA	NA	NA	NA	NA	NA	NA	NA	NA	NA
GO:0045637~regulation of myeloid cell differentiation	0.0539615	NA	NA	NA	0.023349	0.0554235	NA	NA	NA	NA	NA	NA	NA	0.089267	NA	NA	NA	NA	NA	NA	NA	NA	NA	NA	NA	NA	NA	NA	NA	NA	NA	NA	NA	NA	NA	NA	NA	NA	NA	NA	NA	NA	NA	NA	NA
GO:0045663~positive regulation of myoblast differentiation	NA	NA	0.0591305	NA	NA	NA	NA	NA	NA	0.0253575	NA	NA	NA	NA	NA	NA	NA	NA	NA	NA	NA	NA	NA	NA	NA	NA	NA	NA	NA	NA	NA	NA	NA	NA	NA	NA	NA	NA	NA	NA	NA	NA	NA	NA	NA
GO:0045670~regulation of osteoclast differentiation	NA	NA	NA	NA	NA	NA	NA	NA	NA	NA	NA	NA	NA	0.0306516	NA	NA	NA	NA	NA	NA	NA	NA	NA	NA	NA	NA	NA	NA	NA	NA	NA	NA	NA	NA	NA	NA	NA	NA	NA	NA	NA	NA	NA	NA	NA
GO:0045682~regulation of epidermis development	0.00511768	NA	NA	NA	NA	NA	NA	NA	NA	NA	NA	NA	NA	NA	NA	NA	NA	NA	NA	NA	NA	NA	NA	NA	NA	NA	NA	NA	NA	NA	NA	NA	NA	NA	NA	NA	NA	NA	NA	NA	NA	NA	NA	NA	NA
GO:0045683~negative regulation of epidermis development	0.0149988	NA	NA	NA	NA	NA	NA	NA	NA	NA	NA	NA	NA	NA	NA	NA	NA	NA	NA	NA	NA	NA	NA	NA	NA	NA	NA	NA	NA	NA	NA	NA	NA	NA	NA	NA	NA	NA	NA	NA	NA	NA	NA	NA	NA
GO:0045686~negative regulation of glial cell differentiation	NA	0.0997458	NA	NA	NA	NA	NA	NA	NA	NA	NA	NA	0.0185505	NA	NA	NA	NA	NA	NA	NA	NA	NA	NA	NA	NA	NA	NA	NA	NA	NA	NA	NA	NA	NA	NA	NA	NA	NA	NA	NA	NA	NA	NA	NA	NA
GO:0045765~regulation of angiogenesis	NA	0.0958929	NA	NA	NA	0.0442816	NA	NA	NA	NA	NA	NA	NA	NA	NA	NA	NA	NA	NA	NA	NA	NA	NA	NA	NA	NA	NA	NA	NA	NA	NA	NA	NA	NA	NA	NA	NA	NA	NA	NA	NA	NA	NA	NA	NA
GO:0045776~negative regulation of blood pressure	NA	NA	NA	NA	NA	NA	NA	NA	NA	NA	0.0494776	NA	NA	NA	NA	NA	NA	NA	NA	NA	NA	NA	NA	NA	NA	NA	NA	NA	NA	NA	NA	NA	NA	NA	NA	NA	NA	NA	NA	NA	NA	NA	NA	NA	NA
GO:0045785~positive regulation of cell adhesion	NA	NA	0.0270055	NA	NA	NA	NA	0.0524796	NA	NA	NA	NA	0.0972529	NA	NA	NA	NA	NA	NA	NA	NA	NA	NA	NA	NA	NA	NA	NA	NA	NA	NA	NA	NA	NA	NA	NA	NA	NA	NA	NA	NA	NA	NA	NA	NA
GO:0045787~positive regulation of cell cycle	0.0467932	NA	0.0931725	NA	0.0627749	NA	NA	NA	NA	NA	NA	NA	NA	NA	NA	NA	NA	NA	NA	NA	NA	NA	NA	NA	NA	NA	NA	NA	NA	NA	NA	NA	NA	NA	NA	NA	NA	NA	NA	NA	NA	NA	NA	NA	NA
GO:0045907~positive regulation of vasoconstriction	NA	NA	NA	NA	NA	NA	NA	NA	NA	0.0439573	NA	NA	NA	NA	NA	NA	NA	NA	NA	NA	NA	NA	NA	NA	NA	NA	NA	NA	NA	NA	NA	NA	NA	NA	NA	NA	NA	NA	NA	NA	NA	NA	NA	NA	NA
GO:0045923~positive regulation of fatty acid metabolic process	NA	NA	NA	NA	NA	NA	NA	NA	NA	NA	NA	NA	NA	NA	NA	NA	NA	NA	NA	NA	NA	NA	NA	NA	NA	NA	NA	NA	NA	NA	NA	NA	NA	NA	0.0437247	NA	NA	NA	NA	NA	NA	NA	NA	NA	NA
GO:0045981~positive regulation of nucleotide metabolic process	0.0702962	0.00687231	NA	NA	NA	NA	NA	NA	NA	NA	NA	NA	NA	NA	NA	NA	NA	NA	NA	NA	NA	NA	NA	NA	NA	NA	NA	NA	NA	NA	NA	NA	NA	NA	NA	NA	NA	NA	NA	NA	NA	NA	NA	NA	NA
GO:0046068~cGMP metabolic process	NA	NA	NA	NA	NA	NA	NA	NA	NA	NA	NA	NA	NA	NA	NA	NA	NA	NA	NA	NA	NA	NA	NA	NA	NA	0.0440957	NA	NA	NA	NA	NA	NA	NA	NA	NA	NA	NA	NA	NA	NA	NA	NA	NA	NA	NA
GO:0046545~development of primary female sexual characteristics	0.0793458	NA	0.0550015	NA	NA	0.0674308	0.089551	NA	NA	NA	NA	NA	NA	NA	NA	NA	NA	NA	NA	NA	NA	NA	NA	NA	NA	NA	NA	0.0432375	NA	NA	NA	NA	NA	NA	NA	NA	NA	NA	NA	NA	NA	NA	NA	NA	NA
GO:0046546~development of primary male sexual characteristics	0.0193838	NA	NA	NA	NA	NA	NA	NA	NA	NA	NA	NA	NA	NA	NA	NA	0.0754768	NA	NA	NA	NA	NA	NA	NA	NA	NA	NA	NA	NA	NA	NA	NA	NA	NA	NA	NA	NA	NA	NA	NA	NA	NA	NA	NA	NA
GO:0046578~regulation of Ras protein signal transduction	NA	NA	NA	NA	NA	NA	NA	NA	NA	NA	NA	NA	NA	NA	0.034381	NA	NA	NA	NA	NA	NA	NA	NA	NA	NA	NA	NA	NA	NA	NA	NA	NA	NA	NA	NA	NA	NA	NA	NA	NA	NA	NA	NA	NA	NA
GO:0046631~alpha-beta T cell activation	NA	NA	0.0467566	NA	NA	NA	NA	NA	NA	NA	NA	NA	NA	NA	NA	NA	NA	NA	NA	NA	NA	NA	NA	NA	NA	NA	NA	NA	NA	NA	NA	NA	NA	NA	NA	NA	NA	NA	NA	NA	NA	NA	NA	NA	NA
GO:0046632~alpha-beta T cell differentiation	NA	NA	0.0328667	NA	NA	NA	NA	NA	NA	NA	NA	NA	NA	NA	NA	NA	NA	NA	NA	NA	NA	NA	NA	NA	NA	NA	NA	NA	NA	NA	NA	NA	NA	NA	NA	NA	NA	NA	NA	NA	NA	NA	NA	NA	NA
GO:0046634~regulation of alpha-beta T cell activation	NA	0.0589507	NA	NA	NA	NA	NA	NA	0.00493017	NA	NA	NA	NA	NA	NA	NA	NA	NA	NA	NA	NA	NA	NA	NA	NA	NA	NA	NA	NA	NA	NA	NA	NA	NA	NA	NA	NA	NA	NA	NA	NA	NA	NA	NA	NA
GO:0046636~negative regulation of alpha-beta T cell activation	NA	NA	NA	NA	NA	NA	NA	NA	0.0335288	NA	NA	NA	NA	NA	NA	NA	NA	NA	NA	NA	NA	NA	NA	NA	NA	NA	NA	NA	NA	NA	NA	NA	NA	NA	NA	NA	NA	NA	NA	NA	NA	NA	NA	NA	NA
GO:0046661~male sex differentiation	0.0077399	NA	NA	NA	NA	NA	NA	NA	NA	NA	NA	NA	NA	NA	NA	NA	0.0809473	NA	NA	NA	NA	NA	NA	NA	NA	NA	NA	NA	NA	NA	NA	NA	NA	NA	NA	NA	NA	NA	NA	NA	NA	NA	NA	NA	NA
GO:0046822~regulation of nucleocytoplasmic transport	NA	NA	NA	NA	NA	0.0279176	NA	NA	NA	NA	NA	NA	NA	0.0621209	NA	NA	NA	NA	NA	NA	NA	NA	NA	NA	NA	NA	NA	NA	NA	NA	NA	NA	NA	NA	NA	NA	NA	NA	NA	NA	NA	NA	NA	NA	NA
GO:0046824~positive regulation of nucleocytoplasmic transport	NA	NA	NA	NA	NA	0.00346062	NA	NA	NA	NA	NA	NA	NA	NA	NA	NA	NA	NA	NA	NA	NA	NA	NA	NA	NA	NA	NA	NA	NA	NA	NA	NA	NA	NA	NA	NA	NA	NA	NA	NA	NA	NA	NA	NA	NA
GO:0046879~hormone secretion	0.082263	NA	NA	NA	NA	NA	NA	NA	NA	NA	NA	0.0154872	NA	NA	NA	NA	NA	NA	NA	NA	NA	NA	NA	NA	NA	NA	NA	NA	NA	NA	NA	NA	NA	NA	NA	NA	NA	NA	NA	NA	NA	NA	NA	NA	NA
GO:0046883~regulation of hormone secretion	0.0558493	NA	0.0168688	NA	NA	NA	NA	NA	NA	NA	NA	NA	NA	NA	NA	NA	NA	NA	NA	NA	NA	NA	NA	NA	NA	NA	NA	NA	NA	NA	NA	NA	NA	NA	NA	NA	NA	NA	NA	NA	NA	NA	NA	NA	NA
GO:0046928~regulation of neurotransmitter secretion	NA	NA	NA	NA	NA	NA	NA	NA	NA	NA	0.0614681	NA	NA	NA	NA	NA	NA	NA	NA	NA	NA	NA	NA	NA	NA	NA	NA	NA	NA	NA	NA	0.0451503	NA	NA	NA	NA	NA	NA	NA	NA	NA	NA	NA	NA	NA
GO:0046931~pore complex biogenesis	NA	NA	0.0300136	NA	NA	NA	NA	NA	NA	NA	NA	NA	NA	NA	NA	NA	NA	NA	NA	NA	NA	NA	NA	NA	NA	NA	NA	NA	NA	NA	NA	NA	NA	NA	NA	NA	NA	NA	NA	NA	NA	NA	NA	NA	NA
GO:0048015~phosphoinositide-mediated signaling	NA	NA	NA	NA	NA	NA	0.0481359	NA	NA	NA	NA	NA	NA	NA	NA	NA	NA	NA	NA	NA	NA	NA	NA	NA	NA	NA	NA	NA	NA	NA	NA	NA	NA	NA	NA	NA	NA	NA	NA	NA	NA	NA	NA	NA	NA
GO:0048016~inositol phosphate-mediated signaling	NA	NA	NA	NA	NA	NA	0.0175054	NA	NA	NA	NA	NA	NA	NA	NA	NA	NA	NA	NA	NA	NA	NA	NA	NA	NA	NA	NA	NA	NA	NA	NA	NA	NA	NA	NA	NA	NA	NA	NA	NA	NA	NA	NA	NA	NA
GO:0048265~response to pain	0.000765	NA	NA	NA	NA	NA	NA	NA	NA	NA	NA	NA	NA	NA	NA	NA	NA	NA	NA	0.0660329	0.0760084	NA	NA	NA	NA	NA	NA	NA	NA	NA	NA	NA	NA	NA	NA	NA	NA	NA	NA	NA	NA	NA	NA	NA	NA
GO:0048469~cell maturation	0.0105336	NA	NA	0.0928355	NA	NA	NA	NA	NA	NA	NA	NA	NA	NA	NA	NA	NA	NA	NA	NA	NA	NA	NA	NA	NA	NA	NA	NA	NA	NA	NA	NA	NA	NA	NA	NA	NA	NA	NA	NA	NA	NA	NA	NA	NA
GO:0048545~response to steroid hormone stimulus	NA	NA	NA	NA	NA	NA	0.097672	NA	0.0147845	NA	NA	NA	NA	NA	NA	NA	NA	0.058786	NA	NA	NA	NA	NA	NA	NA	NA	NA	NA	NA	NA	NA	NA	NA	NA	NA	NA	NA	NA	NA	NA	NA	NA	NA	NA	NA
GO:0048570~notochord morphogenesis	3.69e-05	NA	0.0873773	NA	NA	NA	NA	NA	NA	NA	NA	NA	NA	NA	NA	NA	NA	NA	NA	NA	NA	NA	NA	NA	NA	NA	NA	NA	NA	NA	NA	NA	NA	NA	NA	NA	NA	NA	NA	NA	NA	NA	NA	NA	NA
GO:0048596~embryonic camera-type eye morphogenesis	0.00634918	NA	NA	0.0661823	NA	NA	NA	NA	NA	NA	NA	NA	NA	NA	NA	NA	NA	NA	NA	NA	NA	NA	NA	NA	NA	NA	NA	NA	NA	NA	NA	NA	NA	NA	NA	NA	NA	NA	NA	NA	NA	NA	NA	NA	NA
GO:0048617~embryonic foregut morphogenesis	0.00314767	NA	NA	0.0533022	NA	NA	NA	0.0666302	NA	NA	NA	NA	NA	NA	NA	NA	NA	NA	NA	NA	NA	NA	NA	NA	NA	NA	NA	NA	NA	NA	NA	NA	NA	NA	NA	NA	NA	NA	NA	NA	NA	NA	NA	NA	NA
GO:0048640~negative regulation of developmental growth	0.0590552	NA	NA	NA	NA	NA	NA	0.0825877	NA	NA	NA	NA	0.0185505	NA	NA	NA	NA	NA	NA	NA	NA	NA	NA	NA	NA	NA	NA	NA	NA	NA	NA	NA	NA	NA	NA	NA	NA	NA	NA	NA	NA	NA	NA	NA	NA
GO:0048660~regulation of smooth muscle cell proliferation	0.0447562	NA	NA	NA	NA	NA	NA	NA	NA	NA	NA	NA	NA	NA	NA	NA	NA	NA	NA	NA	NA	NA	NA	NA	NA	NA	NA	NA	NA	NA	NA	NA	NA	NA	NA	NA	NA	NA	NA	NA	NA	NA	NA	NA	NA
GO:0048665~neuron fate specification	NA	NA	NA	0.00730303	NA	NA	NA	NA	0.0572207	NA	NA	NA	NA	NA	NA	NA	NA	NA	NA	NA	NA	NA	NA	NA	NA	NA	NA	NA	NA	NA	NA	NA	NA	NA	NA	NA	NA	NA	NA	NA	NA	NA	NA	NA	NA
GO:0048715~negative regulation of oligodendrocyte differentiation	NA	0.0566977	NA	NA	0.0587099	NA	NA	NA	NA	NA	NA	NA	0.0101597	NA	NA	NA	NA	NA	NA	NA	NA	NA	NA	NA	NA	NA	NA	NA	NA	NA	NA	NA	NA	NA	NA	NA	NA	NA	NA	NA	NA	NA	NA	NA	NA
GO:0048745~smooth muscle tissue development	NA	NA	NA	NA	NA	NA	NA	NA	NA	NA	NA	NA	NA	NA	NA	NA	NA	NA	NA	NA	NA	NA	NA	0.0177161	NA	NA	NA	NA	NA	NA	NA	NA	NA	NA	NA	NA	NA	NA	NA	NA	NA	NA	NA	NA	NA
GO:0048806~genitalia development	NA	NA	NA	0.0106156	NA	NA	NA	NA	NA	NA	NA	NA	NA	NA	NA	NA	NA	NA	NA	NA	NA	NA	NA	NA	NA	NA	NA	NA	NA	NA	NA	NA	NA	NA	NA	NA	NA	NA	NA	NA	NA	NA	NA	NA	NA
GO:0048845~venous blood vessel morphogenesis	NA	NA	NA	NA	0.0472487	NA	NA	NA	NA	NA	NA	NA	NA	NA	NA	NA	NA	NA	NA	NA	NA	NA	NA	NA	NA	NA	NA	NA	NA	NA	NA	NA	NA	NA	NA	NA	NA	NA	NA	NA	NA	NA	NA	NA	NA
GO:0048854~brain morphogenesis	NA	NA	NA	NA	NA	NA	NA	NA	NA	NA	NA	NA	NA	0.027093	NA	NA	NA	NA	NA	NA	NA	NA	NA	NA	NA	NA	NA	NA	NA	NA	NA	NA	NA	NA	NA	NA	NA	NA	NA	NA	NA	NA	NA	NA	NA
GO:0048857~neural nucleus development	0.038751	NA	NA	NA	NA	NA	0.0682184	0.0666302	NA	NA	NA	NA	NA	NA	NA	NA	NA	NA	NA	NA	NA	NA	NA	NA	NA	NA	NA	NA	NA	NA	NA	NA	NA	NA	NA	NA	NA	NA	NA	NA	NA	NA	NA	NA	NA
GO:0048864~stem cell development	NA	NA	0.0467566	NA	NA	NA	NA	NA	NA	NA	NA	NA	NA	NA	NA	NA	NA	NA	NA	NA	NA	NA	NA	NA	NA	NA	NA	NA	NA	NA	NA	NA	NA	NA	NA	NA	NA	NA	NA	NA	NA	NA	NA	NA	NA
GO:0048935~peripheral nervous system neuron development	NA	0.0456198	NA	NA	NA	NA	NA	NA	NA	NA	NA	NA	NA	NA	NA	NA	NA	NA	NA	NA	NA	NA	NA	NA	NA	NA	NA	NA	NA	NA	NA	NA	NA	NA	NA	NA	NA	NA	NA	NA	NA	NA	NA	NA	NA
GO:0050727~regulation of inflammatory response	NA	NA	NA	NA	NA	NA	NA	NA	NA	NA	0.0139972	NA	NA	NA	NA	NA	NA	NA	NA	NA	NA	NA	NA	NA	NA	NA	NA	NA	NA	NA	NA	NA	NA	NA	NA	NA	NA	NA	NA	NA	NA	NA	NA	NA	NA
GO:0050730~regulation of peptidyl-tyrosine phosphorylation	NA	NA	NA	NA	NA	NA	NA	NA	NA	NA	NA	NA	NA	NA	0.0184635	NA	NA	NA	NA	NA	NA	NA	NA	NA	NA	NA	NA	NA	NA	NA	NA	NA	NA	NA	NA	NA	NA	NA	NA	NA	NA	NA	NA	NA	NA
GO:0050772~positive regulation of axonogenesis	NA	NA	NA	NA	NA	NA	NA	NA	NA	NA	NA	NA	NA	NA	NA	NA	NA	NA	NA	NA	NA	NA	0.0198669	NA	NA	NA	NA	NA	NA	NA	NA	NA	NA	NA	NA	NA	NA	NA	NA	NA	NA	NA	NA	NA	NA
GO:0050778~positive regulation of immune response	NA	NA	NA	NA	NA	NA	NA	NA	NA	NA	NA	NA	NA	NA	NA	NA	NA	0.0355001	NA	NA	NA	NA	NA	NA	NA	NA	NA	NA	NA	NA	NA	NA	NA	NA	NA	NA	NA	NA	NA	NA	NA	NA	NA	NA	NA
GO:0050805~negative regulation of synaptic transmission	0.00140401	NA	NA	NA	NA	NA	NA	NA	NA	NA	NA	NA	NA	NA	NA	NA	NA	NA	NA	NA	NA	NA	NA	NA	NA	NA	NA	NA	NA	NA	NA	NA	NA	NA	NA	NA	NA	NA	NA	NA	NA	NA	NA	NA	NA
GO:0050808~synapse organization	NA	NA	NA	NA	NA	NA	NA	0.00852008	NA	NA	NA	NA	NA	NA	NA	NA	NA	NA	NA	NA	NA	NA	NA	NA	NA	NA	NA	NA	NA	NA	NA	NA	NA	NA	NA	NA	NA	NA	NA	NA	NA	NA	NA	NA	NA
GO:0050863~regulation of T cell activation	NA	NA	NA	NA	NA	NA	NA	NA	0.0439731	NA	NA	NA	NA	NA	NA	NA	NA	NA	NA	NA	NA	NA	NA	NA	NA	NA	NA	NA	NA	NA	NA	NA	NA	NA	NA	NA	NA	NA	NA	NA	NA	NA	NA	NA	NA
GO:0050866~negative regulation of cell activation	NA	NA	NA	NA	NA	NA	NA	NA	0.0116684	NA	NA	NA	NA	NA	NA	NA	NA	NA	NA	NA	NA	NA	NA	NA	NA	NA	NA	NA	NA	NA	NA	NA	NA	NA	NA	NA	NA	NA	NA	NA	NA	NA	NA	NA	NA
GO:0050867~positive regulation of cell activation	NA	NA	NA	NA	NA	NA	NA	NA	NA	NA	NA	NA	NA	NA	NA	NA	NA	NA	NA	NA	NA	NA	NA	NA	NA	NA	NA	NA	NA	NA	0.0216668	NA	NA	NA	NA	NA	NA	NA	NA	NA	NA	NA	NA	NA	NA
GO:0050878~regulation of body fluid levels	NA	0.0847681	NA	NA	NA	NA	NA	NA	0.0309175	NA	NA	NA	NA	NA	NA	NA	NA	NA	NA	NA	NA	NA	NA	NA	NA	NA	NA	NA	NA	NA	NA	NA	NA	NA	NA	NA	NA	NA	NA	NA	NA	NA	NA	NA	NA
GO:0050885~neuromuscular process controlling balance	0.0467932	NA	NA	NA	NA	NA	NA	NA	NA	NA	NA	NA	NA	NA	NA	NA	NA	NA	NA	NA	NA	NA	NA	NA	NA	NA	NA	NA	NA	NA	NA	NA	NA	NA	NA	NA	NA	NA	NA	NA	NA	NA	NA	NA	NA
GO:0050906~detection of stimulus involved in sensory perception	0.0942732	NA	NA	NA	NA	NA	NA	NA	NA	NA	NA	NA	NA	NA	NA	NA	NA	NA	NA	NA	NA	NA	NA	NA	NA	NA	NA	NA	NA	0.0473283	NA	NA	NA	NA	NA	NA	NA	NA	NA	NA	NA	NA	NA	NA	NA
GO:0050910~detection of mechanical stimulus involved in sensory perception of sound	NA	NA	NA	NA	NA	NA	NA	NA	NA	NA	NA	NA	NA	NA	NA	NA	NA	NA	NA	NA	NA	NA	NA	NA	NA	NA	NA	NA	NA	0.0100847	NA	NA	NA	NA	NA	NA	NA	NA	NA	NA	NA	NA	NA	NA	NA
GO:0050931~pigment cell differentiation	NA	NA	NA	NA	NA	NA	NA	NA	NA	NA	NA	NA	NA	NA	NA	0.0422034	NA	NA	NA	NA	NA	NA	NA	NA	NA	NA	NA	NA	NA	NA	NA	NA	NA	NA	NA	NA	NA	NA	NA	NA	NA	NA	NA	NA	NA
GO:0051051~negative regulation of transport	NA	NA	0.0954526	NA	NA	NA	NA	NA	NA	NA	NA	NA	NA	NA	NA	0.014255	NA	NA	NA	NA	NA	NA	NA	NA	NA	NA	NA	NA	NA	NA	NA	NA	NA	NA	NA	NA	NA	NA	NA	NA	NA	NA	NA	NA	NA
GO:0051057~positive regulation of small GTPase mediated signal transduction	NA	NA	NA	0.0976287	0.0136227	NA	NA	NA	NA	NA	NA	NA	NA	NA	NA	NA	NA	NA	NA	NA	NA	NA	NA	NA	NA	NA	NA	NA	NA	NA	NA	NA	NA	NA	NA	NA	NA	NA	NA	NA	NA	NA	NA	NA	NA
GO:0051090~regulation of transcription factor activity	0.0890087	NA	NA	0.0613295	NA	NA	NA	NA	NA	NA	NA	NA	NA	NA	NA	NA	0.083671	0.0188321	NA	NA	NA	NA	NA	NA	NA	NA	NA	NA	NA	NA	NA	NA	NA	NA	NA	NA	NA	NA	NA	NA	NA	NA	NA	NA	NA
GO:0051147~regulation of muscle cell differentiation	0.0935735	NA	0.00763088	NA	NA	NA	NA	NA	NA	NA	NA	NA	NA	NA	NA	0.0662146	NA	0.0771721	0.0590714	NA	NA	NA	NA	NA	NA	NA	NA	NA	NA	NA	NA	NA	NA	NA	NA	NA	NA	NA	NA	NA	NA	NA	NA	NA	NA
GO:0051148~negative regulation of muscle cell differentiation	NA	NA	NA	NA	NA	NA	NA	NA	NA	NA	NA	NA	NA	NA	NA	NA	NA	0.0323858	NA	NA	NA	NA	NA	NA	NA	NA	NA	NA	NA	NA	NA	NA	NA	NA	NA	NA	NA	NA	NA	NA	NA	NA	NA	NA	NA
GO:0051223~regulation of protein transport	NA	0.0397202	NA	NA	NA	0.0846218	NA	NA	NA	NA	NA	NA	NA	NA	NA	NA	NA	NA	NA	NA	NA	NA	NA	NA	NA	NA	NA	NA	NA	NA	NA	NA	NA	NA	NA	NA	NA	NA	NA	NA	NA	NA	NA	NA	NA
GO:0051250~negative regulation of lymphocyte activation	NA	NA	NA	NA	NA	NA	NA	NA	0.0112501	NA	NA	NA	NA	NA	NA	NA	NA	NA	NA	NA	NA	NA	NA	NA	NA	NA	NA	NA	NA	NA	NA	NA	NA	NA	NA	NA	NA	NA	NA	NA	NA	NA	NA	NA	NA
GO:0051251~positive regulation of lymphocyte activation	NA	NA	NA	NA	NA	NA	NA	NA	NA	NA	NA	NA	NA	NA	NA	NA	NA	NA	NA	NA	NA	NA	NA	NA	NA	NA	NA	NA	NA	NA	0.0168188	NA	NA	NA	NA	NA	NA	NA	NA	NA	NA	NA	NA	NA	NA
GO:0051259~protein oligomerization	NA	NA	0.0235211	NA	NA	NA	NA	NA	NA	NA	NA	NA	NA	NA	NA	NA	NA	NA	NA	NA	NA	NA	NA	NA	NA	NA	NA	NA	NA	NA	NA	NA	NA	NA	NA	NA	NA	NA	NA	NA	NA	NA	NA	NA	NA
GO:0051271~negative regulation of cell motion	0.0386213	0.0529032	NA	NA	NA	NA	NA	NA	NA	NA	0.096559	NA	NA	NA	NA	NA	NA	NA	NA	NA	NA	NA	NA	NA	NA	NA	NA	NA	NA	NA	NA	NA	NA	NA	NA	NA	NA	NA	NA	NA	NA	NA	NA	NA	NA
GO:0051325~interphase	0.0539615	NA	NA	NA	0.023349	NA	NA	NA	NA	NA	NA	NA	NA	NA	NA	NA	NA	NA	NA	NA	NA	NA	NA	NA	NA	NA	NA	NA	NA	NA	NA	NA	NA	NA	NA	NA	NA	NA	NA	NA	NA	NA	NA	NA	NA
GO:0051336~regulation of hydrolase activity	NA	NA	NA	NA	NA	0.058877	NA	NA	NA	NA	NA	NA	NA	0.0494808	NA	NA	NA	NA	NA	NA	NA	NA	NA	NA	NA	NA	NA	NA	NA	NA	NA	NA	NA	NA	NA	NA	NA	NA	NA	NA	NA	NA	NA	NA	NA
GO:0051495~positive regulation of cytoskeleton organization	NA	NA	NA	NA	NA	NA	NA	NA	NA	NA	NA	NA	NA	NA	NA	NA	NA	NA	NA	NA	NA	NA	NA	NA	NA	NA	NA	NA	NA	NA	NA	NA	NA	NA	NA	NA	0.035966	NA	NA	NA	NA	NA	NA	NA	NA
GO:0051588~regulation of neurotransmitter transport	0.0570044	NA	NA	NA	NA	NA	NA	NA	NA	NA	0.00217306	NA	NA	NA	NA	NA	NA	NA	NA	NA	NA	NA	NA	NA	NA	NA	NA	NA	NA	NA	NA	0.055606	NA	NA	NA	NA	NA	NA	NA	NA	NA	NA	NA	NA	NA
GO:0051726~regulation of cell cycle	0.0270745	NA	NA	NA	NA	NA	NA	NA	NA	NA	NA	NA	NA	NA	NA	NA	NA	NA	NA	NA	NA	NA	NA	NA	NA	NA	NA	NA	NA	NA	NA	NA	NA	NA	NA	NA	NA	NA	NA	NA	NA	NA	NA	NA	NA
GO:0051797~regulation of hair follicle development	0.0298502	NA	NA	NA	NA	NA	NA	NA	NA	NA	NA	NA	NA	NA	NA	NA	NA	NA	NA	NA	NA	NA	NA	NA	NA	NA	NA	NA	NA	NA	NA	NA	NA	NA	NA	NA	NA	NA	NA	NA	NA	NA	NA	NA	NA
GO:0051881~regulation of mitochondrial membrane potential	NA	NA	NA	NA	NA	NA	NA	NA	NA	NA	0.0250457	NA	NA	NA	NA	NA	NA	NA	NA	NA	NA	NA	NA	NA	NA	NA	NA	NA	NA	NA	NA	NA	NA	NA	NA	NA	NA	NA	NA	NA	NA	NA	NA	NA	NA
GO:0051890~regulation of cardioblast differentiation	NA	NA	NA	NA	NA	NA	NA	NA	NA	NA	NA	NA	NA	NA	NA	NA	NA	NA	NA	NA	NA	NA	NA	NA	NA	NA	NA	NA	NA	NA	NA	0.00875639	NA	NA	NA	NA	NA	NA	NA	NA	NA	NA	NA	NA	NA
GO:0051891~positive regulation of cardioblast differentiation	NA	NA	NA	NA	NA	NA	NA	NA	NA	NA	NA	NA	NA	NA	NA	NA	NA	NA	NA	NA	NA	NA	NA	NA	NA	NA	NA	NA	NA	NA	NA	0.00875639	NA	NA	NA	NA	NA	NA	NA	NA	NA	NA	NA	NA	NA
GO:0051899~membrane depolarization	9.47e-06	NA	NA	NA	NA	NA	NA	NA	NA	NA	NA	NA	NA	NA	NA	NA	NA	NA	NA	NA	NA	NA	NA	NA	NA	NA	NA	NA	NA	NA	NA	NA	NA	NA	NA	NA	NA	NA	NA	NA	NA	NA	NA	NA	NA
GO:0051930~regulation of sensory perception of pain	NA	NA	NA	NA	NA	NA	0.0599503	NA	NA	0.0439573	NA	NA	NA	NA	NA	NA	NA	NA	NA	NA	NA	NA	NA	NA	NA	NA	NA	NA	NA	NA	NA	NA	NA	NA	NA	NA	NA	NA	NA	NA	NA	NA	NA	NA	NA
GO:0051931~regulation of sensory perception	NA	NA	NA	NA	NA	NA	0.0599503	NA	NA	0.0439573	NA	NA	NA	NA	NA	NA	NA	NA	NA	NA	NA	NA	NA	NA	NA	NA	NA	NA	NA	NA	NA	NA	NA	NA	NA	NA	NA	NA	NA	NA	NA	NA	NA	NA	NA
GO:0051937~catecholamine transport	NA	NA	NA	NA	NA	NA	NA	NA	NA	NA	NA	0.0454732	NA	NA	NA	NA	NA	NA	NA	NA	NA	NA	NA	NA	NA	NA	NA	NA	NA	NA	NA	NA	NA	NA	NA	NA	NA	NA	NA	NA	NA	NA	NA	NA	NA
GO:0051957~positive regulation of amino acid transport	NA	NA	NA	NA	NA	NA	0.0261438	NA	NA	NA	NA	NA	NA	NA	NA	NA	NA	NA	NA	NA	NA	NA	NA	NA	NA	NA	NA	NA	NA	NA	NA	NA	NA	NA	NA	NA	NA	NA	NA	NA	NA	NA	NA	NA	NA
GO:0051967~negative regulation of synaptic transmission, glutamatergic	0.00202788	NA	NA	NA	NA	NA	NA	NA	NA	NA	NA	NA	NA	NA	NA	NA	NA	NA	NA	NA	NA	NA	NA	NA	NA	NA	NA	NA	NA	NA	NA	NA	NA	NA	NA	NA	NA	NA	NA	NA	NA	NA	NA	NA	NA
GO:0051970~negative regulation of transmission of nerve impulse	0.000156	NA	NA	NA	NA	NA	NA	NA	NA	0.0860027	NA	NA	NA	NA	NA	NA	NA	NA	NA	NA	NA	NA	NA	NA	NA	NA	NA	NA	NA	NA	NA	NA	NA	NA	NA	NA	NA	NA	NA	NA	NA	NA	NA	NA	NA
GO:0055008~cardiac muscle tissue morphogenesis	0.0339875	NA	NA	NA	NA	NA	NA	NA	NA	NA	NA	NA	NA	NA	NA	NA	NA	NA	NA	NA	NA	NA	NA	NA	NA	NA	NA	NA	NA	NA	NA	NA	NA	NA	NA	NA	NA	NA	NA	NA	NA	NA	NA	NA	NA
GO:0055009~atrial cardiac muscle morphogenesis	NA	NA	NA	NA	0.0472487	NA	NA	NA	NA	NA	NA	NA	NA	NA	NA	NA	NA	NA	NA	NA	NA	NA	NA	NA	NA	NA	NA	NA	NA	NA	NA	NA	NA	NA	NA	NA	NA	NA	NA	NA	NA	NA	NA	NA	NA
GO:0055010~ventricular cardiac muscle morphogenesis	0.0207199	NA	NA	NA	NA	NA	NA	NA	NA	NA	NA	NA	NA	NA	NA	NA	NA	NA	NA	NA	NA	NA	NA	NA	NA	NA	NA	NA	NA	NA	NA	NA	NA	NA	NA	NA	NA	NA	NA	NA	NA	NA	NA	NA	NA
GO:0055017~cardiac muscle tissue growth	0.0298502	NA	NA	NA	NA	NA	NA	NA	NA	NA	NA	NA	NA	NA	NA	NA	NA	NA	NA	NA	NA	NA	NA	NA	NA	NA	NA	NA	NA	NA	NA	NA	NA	NA	NA	NA	NA	NA	NA	NA	NA	NA	NA	NA	NA
GO:0055021~regulation of cardiac muscle growth	0.000691	NA	NA	NA	NA	NA	NA	NA	NA	NA	NA	NA	NA	NA	NA	NA	NA	NA	NA	NA	NA	NA	NA	NA	NA	NA	NA	NA	NA	NA	NA	NA	NA	NA	NA	NA	NA	NA	NA	NA	NA	NA	NA	NA	NA
GO:0055024~regulation of cardiac muscle tissue development	0.000691	NA	NA	NA	NA	NA	NA	NA	NA	NA	NA	NA	NA	NA	NA	NA	NA	NA	NA	NA	NA	NA	NA	NA	NA	NA	NA	NA	NA	NA	NA	NA	NA	NA	NA	NA	NA	NA	NA	NA	NA	NA	NA	NA	NA
GO:0060004~reflex	0.000691	NA	NA	NA	NA	NA	NA	NA	NA	NA	NA	NA	NA	NA	NA	NA	NA	NA	NA	NA	NA	NA	NA	NA	NA	NA	NA	NA	NA	NA	NA	NA	NA	NA	NA	NA	NA	NA	NA	NA	NA	NA	NA	NA	NA
GO:0060021~palate development	0.0125534	0.0620599	NA	NA	NA	NA	NA	NA	NA	NA	NA	NA	NA	NA	NA	NA	NA	NA	NA	NA	NA	NA	NA	NA	NA	NA	NA	NA	NA	NA	NA	NA	NA	NA	NA	NA	NA	NA	NA	NA	NA	NA	NA	NA	NA
GO:0060038~cardiac muscle cell proliferation	0.0298502	NA	NA	NA	NA	NA	NA	NA	NA	NA	NA	NA	NA	NA	NA	NA	NA	NA	NA	NA	NA	NA	NA	NA	NA	NA	NA	NA	NA	NA	NA	NA	NA	NA	NA	NA	NA	NA	NA	NA	NA	NA	NA	NA	NA
GO:0060041~retina development in camera-type eye	0.00155806	NA	NA	NA	0.056365	NA	NA	NA	NA	NA	NA	NA	NA	NA	NA	NA	NA	NA	NA	NA	NA	NA	NA	NA	NA	0.0862934	NA	NA	NA	NA	NA	NA	NA	NA	NA	NA	NA	NA	NA	NA	NA	NA	NA	NA	NA
GO:0060043~regulation of cardiac muscle cell proliferation	0.000691	NA	NA	NA	NA	NA	NA	NA	NA	NA	NA	NA	NA	NA	NA	NA	NA	NA	NA	NA	NA	NA	NA	NA	NA	NA	NA	NA	NA	NA	NA	NA	NA	NA	NA	NA	NA	NA	NA	NA	NA	NA	NA	NA	NA
GO:0060045~positive regulation of cardiac muscle cell proliferation	0.0149988	NA	NA	NA	0.0587099	NA	NA	NA	NA	NA	NA	NA	NA	NA	NA	NA	NA	NA	NA	NA	NA	NA	NA	NA	NA	NA	NA	NA	NA	NA	NA	NA	NA	NA	NA	NA	NA	NA	NA	NA	NA	NA	NA	NA	NA
GO:0060078~regulation of postsynaptic membrane potential	3.95e-06	NA	0.0543697	NA	NA	NA	NA	NA	NA	NA	NA	NA	NA	NA	NA	NA	NA	NA	NA	NA	NA	NA	NA	NA	NA	NA	NA	NA	NA	NA	NA	NA	NA	NA	NA	NA	NA	NA	NA	NA	NA	NA	NA	NA	NA
GO:0060079~regulation of excitatory postsynaptic membrane potential	0.000986	NA	NA	NA	NA	NA	NA	NA	NA	NA	NA	NA	NA	NA	NA	NA	NA	NA	NA	NA	NA	NA	NA	NA	NA	NA	NA	NA	NA	NA	NA	NA	NA	NA	NA	NA	NA	NA	NA	NA	NA	NA	NA	NA	NA
GO:0060080~regulation of inhibitory postsynaptic membrane potential	0.000162	NA	NA	NA	NA	NA	NA	NA	NA	NA	NA	NA	NA	NA	NA	NA	NA	NA	NA	NA	NA	NA	NA	NA	NA	NA	NA	NA	NA	NA	NA	NA	NA	NA	NA	NA	NA	NA	NA	NA	NA	NA	NA	NA	NA
GO:0060081~membrane hyperpolarization	0.000454	NA	NA	NA	NA	NA	NA	NA	NA	NA	NA	NA	NA	NA	NA	NA	NA	NA	NA	NA	NA	NA	NA	NA	NA	NA	NA	NA	NA	NA	NA	NA	NA	NA	NA	NA	NA	NA	NA	NA	NA	NA	NA	NA	NA
GO:0060119~inner ear receptor cell development	NA	NA	NA	NA	NA	NA	NA	NA	NA	NA	NA	NA	NA	NA	NA	NA	NA	NA	NA	NA	NA	NA	NA	NA	NA	NA	NA	NA	NA	0.0111993	NA	NA	NA	NA	NA	NA	NA	NA	NA	NA	NA	NA	NA	NA	NA
GO:0060120~inner ear receptor cell fate commitment	NA	NA	NA	0.0336517	NA	NA	NA	NA	NA	NA	NA	NA	NA	NA	NA	NA	NA	NA	NA	NA	NA	NA	NA	NA	NA	NA	NA	NA	NA	NA	NA	NA	NA	NA	NA	NA	NA	NA	NA	NA	NA	NA	NA	NA	NA
GO:0060122~inner ear receptor stereocilium organization	NA	0.0997458	NA	NA	NA	NA	NA	NA	NA	NA	NA	NA	NA	NA	NA	NA	NA	NA	NA	NA	NA	NA	NA	NA	NA	NA	NA	NA	NA	0.0100847	NA	NA	NA	NA	NA	NA	NA	NA	NA	NA	NA	NA	NA	NA	NA
GO:0060158~activation of phospholipase C activity by dopamine receptor signaling pathway	NA	NA	NA	NA	0.0472487	NA	NA	NA	NA	NA	NA	NA	NA	NA	NA	NA	NA	NA	NA	NA	NA	NA	NA	NA	NA	NA	NA	NA	NA	NA	NA	NA	NA	NA	NA	NA	NA	NA	NA	NA	NA	NA	NA	NA	NA
GO:0060164~regulation of timing of neuron differentiation	NA	NA	NA	0.0270123	NA	NA	NA	NA	NA	NA	NA	NA	NA	NA	NA	NA	NA	NA	NA	NA	NA	NA	NA	NA	NA	NA	NA	NA	NA	NA	NA	NA	NA	NA	NA	NA	NA	NA	NA	NA	NA	NA	NA	NA	NA
GO:0060249~anatomical structure homeostasis	NA	NA	0.0370166	NA	NA	NA	NA	NA	NA	NA	NA	NA	NA	NA	NA	NA	NA	NA	NA	NA	NA	NA	NA	NA	NA	NA	NA	NA	NA	NA	NA	NA	NA	NA	NA	NA	NA	NA	NA	NA	NA	NA	NA	NA	NA
GO:0060271~cilium morphogenesis	0.0856269	NA	NA	NA	NA	NA	NA	NA	NA	NA	NA	NA	0.0546671	NA	0.0975941	NA	NA	NA	NA	0.00387976	NA	NA	NA	NA	NA	NA	NA	NA	NA	NA	NA	NA	NA	NA	NA	NA	NA	NA	NA	NA	NA	NA	NA	NA	NA
GO:0060389~pathway-restricted SMAD protein phosphorylation	0.0149988	NA	NA	NA	NA	NA	NA	NA	NA	NA	NA	NA	NA	NA	NA	NA	NA	NA	NA	NA	NA	NA	NA	NA	NA	NA	NA	NA	NA	NA	NA	NA	NA	NA	NA	NA	NA	NA	NA	NA	NA	NA	NA	NA	NA
GO:0060411~heart septum morphogenesis	0.0298502	NA	NA	NA	NA	NA	NA	NA	NA	NA	NA	NA	NA	NA	NA	NA	NA	NA	NA	NA	NA	NA	NA	NA	NA	NA	NA	NA	NA	NA	NA	NA	NA	NA	NA	NA	NA	NA	NA	NA	NA	NA	NA	NA	NA
GO:0060412~ventricular septum morphogenesis	0.0149988	NA	0.0733611	NA	NA	NA	NA	NA	NA	NA	NA	NA	NA	NA	NA	NA	NA	NA	NA	NA	NA	NA	NA	NA	NA	NA	NA	NA	NA	NA	NA	NA	NA	NA	NA	NA	NA	NA	NA	NA	NA	NA	NA	NA	NA
GO:0060415~muscle tissue morphogenesis	0.0339875	NA	NA	NA	NA	NA	NA	NA	NA	NA	NA	NA	NA	NA	NA	NA	NA	NA	NA	NA	NA	NA	NA	NA	NA	NA	NA	NA	NA	NA	NA	NA	NA	NA	NA	NA	NA	NA	NA	NA	NA	NA	NA	NA	NA
GO:0060419~heart growth	0.0298502	NA	NA	NA	NA	NA	NA	NA	NA	NA	NA	NA	NA	NA	NA	NA	NA	NA	NA	NA	NA	NA	NA	NA	NA	NA	NA	NA	NA	NA	NA	NA	NA	NA	NA	NA	NA	NA	NA	NA	NA	NA	NA	NA	NA
GO:0060433~bronchus development	NA	0.0456198	NA	NA	NA	NA	NA	NA	NA	NA	NA	NA	NA	NA	NA	NA	NA	NA	NA	NA	NA	NA	NA	NA	NA	NA	NA	NA	NA	NA	NA	NA	NA	NA	NA	NA	NA	NA	NA	NA	NA	NA	NA	NA	NA
GO:0060441~branching involved in lung morphogenesis	NA	0.0997458	NA	0.0597641	NA	0.0651449	NA	0.0746431	NA	NA	NA	NA	NA	NA	NA	NA	NA	NA	NA	NA	NA	NA	0.0119654	NA	NA	NA	NA	NA	NA	NA	NA	NA	NA	NA	NA	NA	NA	NA	NA	NA	NA	NA	NA	NA	NA
GO:0060444~branching involved in mammary gland duct morphogenesis	0.000765	NA	NA	NA	NA	NA	NA	NA	NA	NA	NA	NA	NA	NA	NA	NA	NA	NA	NA	0.0660329	NA	NA	NA	NA	NA	NA	NA	NA	NA	NA	NA	NA	NA	NA	NA	NA	NA	NA	NA	NA	NA	NA	NA	NA	NA
GO:0060513~prostatic bud formation	NA	NA	NA	NA	NA	NA	0.0261438	NA	NA	NA	NA	NA	NA	NA	NA	NA	NA	NA	NA	NA	NA	NA	NA	NA	NA	NA	NA	NA	NA	NA	NA	NA	NA	NA	NA	NA	NA	NA	NA	NA	NA	NA	NA	NA	NA
GO:0060516~primary prostatic bud elongation	0.0791101	NA	NA	0.0135977	NA	NA	NA	NA	NA	NA	NA	NA	NA	NA	NA	NA	NA	NA	NA	NA	NA	NA	NA	NA	NA	NA	NA	NA	NA	NA	NA	NA	NA	NA	NA	NA	NA	NA	NA	NA	NA	NA	NA	NA	NA
GO:0060525~prostate glandular acinus development	0.0821634	NA	NA	0.00290759	NA	NA	NA	NA	NA	NA	NA	NA	NA	NA	NA	NA	NA	NA	NA	NA	NA	NA	NA	NA	NA	NA	NA	NA	NA	NA	NA	NA	NA	NA	NA	NA	NA	NA	NA	NA	NA	NA	NA	NA	NA
GO:0060528~secretory columnal luminar epithelial cell differentiation involved in prostate glandular acinus development	NA	NA	NA	0.0270123	NA	NA	NA	NA	NA	NA	NA	NA	NA	NA	NA	NA	NA	NA	NA	NA	NA	NA	NA	NA	NA	NA	NA	NA	NA	NA	NA	NA	NA	NA	NA	NA	NA	NA	NA	NA	NA	NA	NA	NA	NA
GO:0060572~morphogenesis of an epithelial bud	0.038751	NA	NA	0.0533022	NA	NA	0.0682184	NA	NA	NA	NA	NA	NA	NA	NA	NA	NA	NA	NA	NA	NA	NA	NA	NA	NA	NA	NA	NA	NA	NA	NA	NA	NA	NA	NA	NA	NA	NA	NA	NA	NA	NA	NA	NA	NA
GO:0060596~mammary placode formation	NA	NA	NA	NA	NA	0.0221997	NA	NA	NA	NA	NA	NA	NA	NA	NA	NA	NA	NA	NA	NA	NA	NA	NA	NA	NA	NA	NA	NA	NA	NA	NA	NA	NA	NA	NA	NA	NA	NA	NA	NA	NA	NA	NA	NA	NA
GO:0060600~dichotomous subdivision of an epithelial terminal unit	NA	0.0676478	NA	NA	0.070034	NA	0.0516095	0.0503974	NA	0.0377967	NA	NA	NA	NA	NA	NA	NA	NA	NA	NA	NA	NA	NA	NA	NA	NA	NA	NA	NA	NA	NA	NA	NA	NA	NA	NA	NA	NA	NA	NA	NA	NA	NA	NA	NA
GO:0060602~branch elongation of an epithelium	0.0590552	NA	NA	0.00200015	NA	0.0721184	NA	NA	NA	NA	NA	NA	NA	NA	NA	NA	NA	NA	NA	NA	NA	NA	NA	NA	NA	NA	NA	NA	NA	NA	NA	NA	NA	NA	NA	NA	NA	NA	NA	NA	NA	NA	NA	NA	NA
GO:0060612~adipose tissue development	NA	NA	0.0300136	NA	NA	NA	NA	NA	NA	NA	NA	NA	NA	NA	NA	NA	NA	NA	NA	NA	NA	NA	NA	NA	NA	NA	NA	NA	NA	NA	NA	NA	NA	NA	NA	NA	NA	NA	NA	NA	NA	NA	NA	NA	NA
GO:0060648~mammary gland bud morphogenesis	NA	NA	NA	0.0203277	NA	NA	NA	NA	NA	NA	NA	NA	NA	NA	NA	NA	NA	NA	NA	NA	NA	NA	NA	NA	NA	NA	NA	NA	NA	NA	NA	NA	NA	NA	NA	NA	NA	NA	NA	NA	NA	NA	NA	NA	NA
GO:0060713~labyrinthine layer morphogenesis	NA	NA	NA	NA	0.0173697	NA	NA	NA	NA	NA	NA	NA	NA	NA	NA	NA	NA	NA	NA	NA	NA	NA	NA	NA	NA	NA	NA	NA	NA	NA	NA	NA	NA	NA	NA	NA	NA	NA	NA	NA	NA	NA	NA	NA	NA
GO:0060742~epithelial cell differentiation involved in prostate gland development	0.0945882	NA	NA	0.00342102	NA	NA	NA	NA	NA	NA	NA	NA	NA	NA	NA	NA	NA	NA	NA	NA	NA	NA	NA	NA	NA	NA	NA	NA	NA	NA	NA	NA	NA	NA	NA	NA	NA	NA	NA	NA	NA	NA	NA	NA	NA
GO:0070169~positive regulation of biomineral formation	NA	0.0456198	0.0591305	NA	NA	NA	NA	NA	NA	NA	NA	NA	NA	NA	NA	NA	NA	NA	NA	NA	NA	NA	NA	NA	NA	NA	NA	NA	NA	NA	NA	NA	NA	NA	NA	NA	NA	NA	NA	NA	NA	NA	NA	NA	NA
GO:0070201~regulation of establishment of protein localization	NA	0.0494568	NA	NA	NA	0.0982866	NA	NA	NA	NA	NA	NA	NA	NA	NA	NA	NA	NA	NA	NA	NA	NA	NA	NA	NA	NA	NA	NA	NA	NA	NA	NA	NA	NA	NA	NA	NA	NA	NA	NA	NA	NA	NA	NA	NA
GO:0070271~protein complex biogenesis	NA	NA	0.00770656	NA	NA	NA	NA	NA	NA	NA	NA	NA	NA	NA	NA	NA	NA	NA	0.0921193	NA	NA	NA	NA	NA	NA	NA	NA	NA	NA	NA	NA	NA	NA	NA	NA	NA	NA	NA	NA	NA	NA	NA	NA	NA	NA
GO:0001542~ovulation from ovarian follicle	0.0702962	NA	NA	NA	NA	0.0790405	NA	NA	NA	NA	NA	NA	NA	NA	NA	NA	NA	NA	NA	NA	NA	NA	NA	NA	NA	NA	NA	NA	NA	NA	NA	NA	NA	NA	NA	NA	NA	NA	NA	NA	NA	NA	NA	NA	NA
GO:0001706~endoderm formation	NA	NA	0.0733611	NA	NA	NA	NA	NA	NA	NA	NA	NA	NA	NA	NA	NA	NA	NA	NA	NA	NA	NA	NA	NA	NA	NA	NA	NA	NA	NA	NA	NA	NA	NA	NA	NA	NA	NA	NA	NA	NA	NA	NA	NA	NA
GO:0001947~heart looping	0.0856269	NA	0.058329	NA	NA	NA	NA	NA	NA	NA	NA	NA	NA	NA	NA	NA	NA	NA	NA	NA	NA	0.0517419	NA	NA	NA	NA	NA	NA	NA	NA	NA	NA	NA	NA	NA	NA	NA	NA	NA	NA	NA	NA	NA	NA	NA
GO:0002087~regulation of respiratory gaseous exchange by neurological system process	0.0821634	NA	NA	NA	NA	NA	NA	NA	NA	NA	NA	NA	NA	NA	NA	NA	NA	NA	NA	NA	NA	NA	NA	NA	NA	NA	NA	NA	NA	NA	NA	NA	NA	NA	NA	NA	NA	NA	NA	NA	NA	NA	NA	NA	NA
GO:0002377~immunoglobulin production	NA	NA	NA	NA	0.0502038	NA	NA	NA	NA	NA	NA	NA	NA	NA	NA	NA	NA	NA	NA	NA	NA	NA	NA	NA	NA	NA	NA	NA	NA	NA	NA	NA	NA	NA	NA	NA	NA	NA	NA	NA	NA	NA	NA	NA	NA
GO:0002440~production of molecular mediator of immune response	NA	NA	NA	NA	0.056365	NA	NA	NA	NA	NA	NA	NA	NA	NA	NA	NA	NA	NA	NA	NA	NA	NA	NA	NA	NA	NA	NA	NA	NA	NA	NA	NA	NA	NA	NA	NA	NA	NA	NA	NA	NA	NA	NA	NA	NA
GO:0002455~humoral immune response mediated by circulating immunoglobulin	NA	NA	NA	NA	NA	NA	NA	NA	NA	NA	NA	NA	NA	NA	NA	NA	NA	0.0618262	NA	NA	NA	NA	NA	NA	NA	NA	NA	NA	NA	NA	NA	NA	NA	NA	NA	NA	NA	NA	NA	NA	NA	NA	NA	NA	NA
GO:0002541~activation of plasma proteins involved in acute inflammatory response	NA	NA	NA	NA	NA	NA	NA	NA	NA	NA	NA	NA	NA	NA	NA	NA	NA	0.0847539	NA	NA	NA	NA	NA	NA	NA	NA	NA	NA	NA	NA	NA	NA	NA	NA	NA	NA	NA	NA	NA	NA	NA	NA	NA	NA	NA
GO:0002661~regulation of B cell tolerance induction	0.0791101	NA	NA	NA	NA	NA	NA	NA	NA	NA	NA	NA	NA	NA	NA	NA	NA	NA	NA	NA	NA	NA	NA	NA	NA	NA	NA	NA	NA	NA	NA	NA	NA	NA	NA	NA	NA	NA	NA	NA	NA	NA	NA	NA	NA
GO:0002663~positive regulation of B cell tolerance induction	0.0791101	NA	NA	NA	NA	NA	NA	NA	NA	NA	NA	NA	NA	NA	NA	NA	NA	NA	NA	NA	NA	NA	NA	NA	NA	NA	NA	NA	NA	NA	NA	NA	NA	NA	NA	NA	NA	NA	NA	NA	NA	NA	NA	NA	NA
GO:0002684~positive regulation of immune system process	NA	NA	NA	NA	NA	NA	NA	NA	NA	NA	NA	NA	NA	0.0540715	NA	NA	NA	0.0853868	NA	NA	NA	NA	NA	NA	NA	NA	NA	NA	NA	NA	0.0853868	NA	NA	NA	NA	NA	NA	NA	NA	NA	NA	NA	NA	NA	NA
GO:0002761~regulation of myeloid leukocyte differentiation	NA	NA	NA	NA	NA	NA	NA	NA	NA	NA	NA	NA	NA	0.0517419	NA	NA	NA	NA	NA	NA	NA	NA	NA	NA	NA	NA	NA	NA	NA	NA	NA	NA	NA	NA	NA	NA	NA	NA	NA	NA	NA	NA	NA	NA	NA
GO:0002763~positive regulation of myeloid leukocyte differentiation	0.0945882	NA	NA	NA	NA	NA	NA	NA	NA	NA	NA	NA	NA	NA	NA	NA	NA	NA	NA	NA	NA	NA	NA	NA	NA	NA	NA	NA	NA	NA	NA	NA	NA	NA	NA	NA	NA	NA	NA	NA	NA	NA	NA	NA	NA
GO:0002791~regulation of peptide secretion	0.0856269	NA	0.058329	NA	NA	NA	NA	NA	NA	NA	NA	NA	NA	NA	NA	NA	NA	NA	NA	NA	NA	NA	NA	NA	NA	NA	NA	NA	NA	NA	NA	NA	NA	NA	NA	NA	NA	NA	NA	NA	NA	NA	NA	NA	NA
GO:0003018~vascular process in circulatory system	NA	NA	NA	NA	NA	NA	NA	NA	NA	NA	NA	NA	NA	NA	NA	NA	NA	NA	NA	NA	NA	NA	NA	NA	NA	NA	NA	NA	NA	NA	NA	NA	NA	NA	NA	NA	NA	NA	NA	NA	NA	0.0811307	NA	NA	NA
GO:0006366~transcription from RNA polymerase II promoter	0.0779542	NA	NA	NA	NA	NA	NA	NA	NA	NA	NA	NA	NA	NA	NA	NA	NA	0.0829458	NA	NA	NA	NA	NA	NA	NA	NA	NA	NA	NA	NA	NA	NA	NA	NA	0.0879328	NA	NA	NA	NA	NA	NA	NA	NA	NA	NA
GO:0006672~ceramide metabolic process	0.0558493	NA	NA	NA	NA	NA	NA	NA	NA	NA	NA	NA	NA	NA	NA	NA	NA	NA	NA	NA	NA	NA	NA	NA	NA	NA	NA	NA	NA	NA	NA	NA	NA	NA	NA	NA	NA	NA	NA	NA	NA	NA	NA	NA	NA
GO:0006776~vitamin A metabolic process	NA	NA	NA	NA	NA	NA	NA	NA	NA	NA	NA	NA	NA	NA	0.0975941	NA	NA	NA	NA	NA	NA	NA	NA	NA	NA	NA	NA	NA	NA	NA	NA	NA	NA	NA	NA	NA	NA	NA	NA	NA	NA	NA	NA	NA	NA
GO:0006835~dicarboxylic acid transport	0.0702962	NA	NA	NA	NA	NA	NA	NA	NA	NA	NA	NA	NA	NA	NA	NA	NA	NA	NA	NA	NA	NA	NA	NA	NA	NA	NA	NA	NA	NA	NA	NA	NA	NA	NA	NA	NA	NA	NA	NA	NA	NA	NA	NA	NA
GO:0006915~apoptosis	NA	NA	NA	NA	NA	NA	NA	NA	NA	NA	NA	0.06442	NA	NA	NA	NA	NA	NA	NA	NA	NA	NA	NA	NA	NA	NA	NA	NA	NA	0.0947141	NA	NA	NA	NA	NA	NA	NA	NA	NA	NA	NA	NA	NA	NA	NA
GO:0006916~anti-apoptosis	NA	NA	NA	NA	NA	NA	NA	NA	NA	NA	NA	0.0629581	NA	NA	NA	NA	NA	NA	NA	NA	NA	NA	NA	NA	NA	NA	NA	NA	NA	NA	NA	NA	NA	NA	NA	NA	NA	NA	NA	0.0660324	NA	NA	NA	NA	NA
GO:0006940~regulation of smooth muscle contraction	NA	NA	0.0543697	NA	NA	NA	NA	NA	NA	NA	NA	NA	NA	NA	NA	NA	NA	NA	NA	NA	NA	NA	NA	NA	NA	NA	NA	NA	NA	NA	NA	NA	NA	NA	NA	NA	NA	NA	NA	NA	NA	NA	NA	NA	NA
GO:0006950~response to stress	NA	NA	NA	NA	NA	NA	NA	NA	NA	NA	NA	NA	NA	0.0601528	NA	NA	NA	NA	NA	NA	NA	NA	NA	NA	NA	NA	NA	NA	NA	NA	NA	NA	NA	NA	NA	NA	NA	NA	NA	NA	NA	NA	NA	NA	NA
GO:0006956~complement activation	NA	NA	NA	NA	NA	NA	NA	NA	NA	NA	NA	NA	NA	NA	NA	NA	NA	0.0828641	NA	NA	NA	NA	NA	NA	NA	NA	NA	NA	NA	NA	NA	NA	NA	NA	NA	NA	NA	NA	NA	NA	NA	NA	NA	NA	NA
GO:0006958~complement activation, classical pathway	NA	NA	NA	NA	NA	NA	NA	NA	NA	NA	NA	NA	NA	NA	NA	NA	NA	0.0579513	NA	NA	NA	NA	NA	NA	NA	NA	NA	NA	NA	NA	NA	NA	NA	NA	NA	NA	NA	NA	NA	NA	NA	NA	NA	NA	NA
GO:0007173~epidermal growth factor receptor signaling pathway	0.0702962	NA	NA	NA	NA	NA	NA	NA	NA	NA	NA	NA	NA	NA	NA	NA	NA	NA	NA	NA	NA	NA	NA	NA	NA	NA	NA	NA	NA	NA	NA	NA	NA	NA	NA	NA	NA	NA	NA	NA	NA	NA	NA	NA	NA
GO:0007186~G-protein coupled receptor protein signaling pathway	NA	NA	NA	NA	NA	NA	NA	NA	NA	NA	NA	NA	NA	NA	NA	NA	NA	NA	NA	NA	NA	NA	NA	NA	NA	NA	NA	NA	NA	NA	NA	NA	NA	NA	0.0855393	NA	NA	NA	NA	NA	NA	NA	NA	NA	NA
GO:0007193~inhibition of adenylate cyclase activity by G-protein signaling	NA	NA	NA	NA	NA	NA	NA	NA	NA	NA	NA	NA	NA	NA	NA	NA	NA	NA	NA	NA	NA	NA	NA	NA	NA	NA	NA	NA	NA	NA	NA	NA	NA	NA	0.0816882	NA	NA	NA	NA	NA	NA	NA	NA	NA	NA
GO:0007242~intracellular signaling cascade	0.0716482	NA	NA	NA	NA	0.0786253	0.058693	NA	NA	NA	NA	NA	NA	NA	NA	NA	NA	NA	NA	NA	NA	NA	NA	NA	NA	NA	NA	NA	NA	NA	NA	NA	NA	NA	NA	NA	NA	NA	NA	NA	NA	NA	NA	NA	NA
GO:0007292~female gamete generation	NA	NA	0.0526723	NA	NA	0.0653736	0.0868911	NA	NA	NA	NA	NA	NA	NA	NA	NA	NA	NA	NA	NA	NA	NA	NA	NA	NA	NA	NA	NA	NA	NA	NA	NA	NA	NA	NA	NA	NA	NA	NA	NA	NA	NA	NA	NA	NA
GO:0007405~neuroblast proliferation	NA	NA	NA	0.0976287	NA	NA	NA	NA	NA	NA	NA	NA	NA	NA	NA	NA	NA	NA	NA	NA	NA	NA	NA	NA	NA	NA	NA	NA	NA	NA	NA	NA	NA	NA	NA	NA	NA	NA	NA	NA	NA	NA	NA	NA	NA
GO:0007632~visual behavior	NA	NA	NA	NA	NA	NA	NA	NA	NA	NA	NA	NA	NA	0.0552138	NA	NA	NA	NA	NA	NA	NA	NA	NA	NA	NA	NA	NA	NA	NA	NA	NA	NA	NA	NA	NA	NA	NA	NA	NA	NA	NA	NA	NA	NA	NA
GO:0007638~mechanosensory behavior	NA	NA	NA	NA	NA	NA	NA	0.0666302	NA	NA	NA	NA	NA	NA	NA	NA	NA	NA	NA	NA	NA	NA	NA	NA	NA	NA	NA	NA	NA	NA	NA	NA	NA	NA	NA	NA	NA	NA	NA	NA	NA	NA	NA	NA	NA
GO:0008219~cell death	NA	NA	NA	NA	NA	NA	NA	NA	NA	NA	NA	0.0859834	NA	NA	NA	NA	NA	NA	NA	NA	NA	NA	NA	NA	NA	NA	NA	NA	NA	NA	NA	NA	NA	NA	NA	NA	NA	NA	NA	NA	NA	NA	NA	NA	NA
GO:0008542~visual learning	NA	NA	NA	NA	NA	NA	NA	NA	NA	NA	NA	NA	NA	0.0517419	NA	NA	NA	NA	NA	NA	NA	NA	NA	NA	NA	NA	NA	NA	NA	NA	NA	NA	NA	NA	NA	NA	NA	NA	NA	NA	NA	NA	NA	NA	NA
GO:0008584~male gonad development	0.0710639	NA	NA	NA	0.0797883	NA	NA	NA	NA	NA	NA	NA	NA	NA	NA	NA	0.0560846	NA	NA	NA	NA	NA	NA	NA	NA	NA	NA	NA	NA	NA	NA	NA	NA	NA	NA	NA	NA	NA	NA	NA	NA	NA	NA	NA	NA
GO:0008589~regulation of smoothened signaling pathway	0.0570044	NA	NA	NA	NA	NA	NA	NA	NA	NA	NA	NA	NA	NA	NA	NA	NA	NA	NA	NA	NA	NA	NA	NA	NA	NA	NA	NA	NA	NA	NA	NA	NA	NA	NA	NA	NA	NA	NA	NA	NA	NA	NA	NA	NA
GO:0009062~fatty acid catabolic process	NA	NA	NA	NA	NA	NA	NA	NA	NA	NA	NA	NA	NA	NA	0.0868292	NA	NA	NA	NA	NA	NA	NA	NA	NA	NA	NA	NA	NA	NA	NA	NA	NA	NA	NA	NA	NA	NA	NA	NA	NA	NA	NA	NA	NA	NA
GO:0009187~cyclic nucleotide metabolic process	NA	NA	NA	NA	NA	NA	NA	NA	NA	NA	NA	NA	NA	NA	NA	NA	NA	NA	NA	NA	NA	NA	NA	NA	NA	0.0965557	NA	NA	NA	NA	NA	NA	NA	NA	NA	NA	NA	NA	NA	NA	NA	NA	NA	NA	NA
GO:0009310~amine catabolic process	NA	NA	NA	NA	NA	NA	NA	NA	NA	NA	NA	NA	NA	NA	NA	NA	NA	NA	NA	NA	NA	NA	NA	NA	NA	NA	NA	NA	NA	NA	NA	NA	NA	NA	NA	NA	NA	0.0848824	NA	NA	NA	NA	NA	NA	NA
GO:0009314~response to radiation	0.0641426	NA	NA	NA	NA	NA	NA	NA	NA	NA	NA	NA	NA	NA	NA	NA	NA	NA	NA	NA	NA	NA	NA	NA	NA	NA	NA	NA	NA	NA	NA	NA	NA	NA	NA	NA	NA	NA	NA	NA	NA	NA	NA	NA	NA
GO:0009408~response to heat	NA	NA	0.0839831	NA	NA	NA	NA	NA	NA	NA	0.096559	NA	NA	NA	NA	NA	NA	NA	NA	NA	NA	NA	NA	NA	NA	NA	NA	NA	NA	NA	NA	NA	NA	NA	NA	NA	NA	NA	NA	NA	NA	NA	NA	NA	NA
GO:0009581~detection of external stimulus	0.094059	NA	NA	NA	NA	NA	NA	NA	NA	NA	NA	NA	NA	NA	NA	NA	NA	NA	NA	NA	NA	NA	NA	NA	NA	NA	NA	NA	NA	0.0654535	NA	NA	NA	NA	NA	NA	NA	NA	NA	NA	NA	NA	NA	NA	NA
GO:0009582~detection of abiotic stimulus	0.0578111	NA	NA	NA	NA	NA	NA	NA	NA	NA	NA	NA	NA	NA	NA	NA	NA	NA	NA	NA	NA	NA	NA	NA	NA	NA	NA	NA	NA	0.0569647	NA	NA	NA	NA	NA	NA	NA	NA	NA	NA	NA	NA	NA	NA	NA
GO:0009755~hormone-mediated signaling	NA	NA	NA	NA	NA	NA	0.0845388	NA	NA	NA	NA	NA	NA	NA	NA	NA	NA	NA	NA	NA	NA	NA	NA	NA	NA	NA	NA	NA	NA	NA	NA	NA	NA	NA	NA	NA	NA	NA	NA	NA	NA	NA	NA	NA	NA
GO:0009913~epidermal cell differentiation	NA	NA	NA	NA	NA	NA	NA	NA	NA	NA	NA	NA	NA	NA	NA	NA	NA	NA	NA	NA	NA	NA	NA	NA	NA	NA	NA	NA	NA	NA	NA	NA	NA	NA	NA	0.092645	NA	NA	NA	NA	NA	NA	NA	NA	NA
GO:0009994~oocyte differentiation	NA	NA	NA	NA	NA	NA	NA	NA	NA	NA	0.0554915	NA	NA	NA	NA	NA	NA	NA	NA	NA	NA	NA	NA	NA	NA	NA	NA	NA	NA	NA	NA	NA	NA	NA	NA	NA	NA	NA	NA	NA	NA	NA	NA	NA	NA
GO:0010002~cardioblast differentiation	0.0791101	NA	NA	NA	NA	NA	NA	NA	NA	NA	NA	NA	NA	NA	NA	NA	NA	NA	NA	NA	NA	NA	NA	NA	NA	NA	NA	NA	NA	NA	NA	NA	NA	NA	NA	NA	NA	NA	NA	NA	NA	NA	NA	NA	NA
GO:0012501~programmed cell death	NA	NA	NA	NA	NA	NA	NA	NA	NA	NA	NA	0.0682604	NA	NA	NA	NA	NA	NA	NA	NA	NA	NA	NA	NA	NA	NA	NA	NA	NA	0.0974996	NA	NA	NA	NA	NA	NA	NA	NA	NA	NA	NA	NA	NA	NA	NA
GO:0014003~oligodendrocyte development	NA	NA	NA	0.0914245	NA	NA	NA	NA	NA	NA	NA	NA	NA	NA	NA	NA	NA	NA	NA	NA	NA	NA	NA	NA	NA	NA	NA	NA	NA	NA	NA	NA	NA	NA	NA	NA	NA	NA	NA	NA	NA	NA	NA	NA	NA
GO:0014015~positive regulation of gliogenesis	NA	0.0784716	NA	NA	NA	NA	NA	NA	NA	NA	NA	NA	NA	NA	NA	NA	NA	NA	NA	NA	NA	NA	NA	NA	NA	NA	NA	NA	NA	NA	NA	NA	NA	NA	NA	NA	NA	NA	NA	NA	NA	NA	NA	NA	NA
GO:0014028~notochord formation	0.0791101	NA	NA	NA	NA	NA	NA	NA	NA	NA	NA	NA	NA	NA	NA	NA	NA	NA	NA	NA	NA	NA	NA	NA	NA	NA	NA	NA	NA	NA	NA	NA	NA	NA	NA	NA	NA	NA	NA	NA	NA	NA	NA	NA	NA
GO:0014047~glutamate secretion	NA	NA	0.0873773	NA	NA	NA	NA	NA	NA	NA	NA	NA	NA	NA	NA	NA	NA	NA	NA	NA	NA	NA	NA	NA	NA	NA	NA	NA	NA	NA	NA	NA	NA	NA	NA	NA	NA	NA	NA	NA	NA	NA	NA	NA	NA
GO:0014048~regulation of glutamate secretion	NA	0.0566977	NA	NA	NA	NA	NA	NA	NA	NA	NA	NA	NA	NA	NA	NA	NA	NA	NA	NA	NA	NA	NA	NA	NA	NA	NA	NA	NA	NA	NA	NA	NA	NA	NA	NA	NA	NA	NA	NA	NA	NA	NA	NA	NA
GO:0014051~gamma-aminobutyric acid secretion	NA	NA	0.0591305	NA	NA	NA	NA	NA	NA	NA	NA	NA	NA	NA	NA	NA	NA	NA	NA	NA	NA	NA	NA	NA	NA	NA	NA	NA	NA	NA	NA	NA	NA	NA	NA	NA	NA	NA	NA	NA	NA	NA	NA	NA	NA
GO:0014073~response to tropane	0.0945882	NA	NA	0.085178	NA	NA	NA	NA	NA	0.0801101	NA	NA	NA	NA	NA	NA	NA	NA	NA	NA	NA	NA	NA	NA	NA	NA	NA	NA	NA	NA	NA	NA	NA	NA	NA	NA	NA	NA	NA	NA	NA	NA	NA	NA	NA
GO:0014812~muscle cell migration	NA	NA	0.0873773	NA	NA	NA	NA	NA	NA	NA	NA	NA	NA	NA	NA	NA	NA	NA	NA	NA	NA	NA	NA	NA	NA	NA	NA	NA	NA	NA	NA	NA	NA	NA	NA	NA	NA	NA	NA	NA	NA	NA	NA	NA	NA
GO:0014821~phasic smooth muscle contraction	NA	NA	NA	NA	0.0812226	NA	NA	NA	NA	NA	NA	NA	NA	NA	NA	NA	NA	NA	NA	NA	NA	NA	NA	NA	NA	NA	NA	NA	NA	NA	NA	NA	NA	NA	NA	NA	NA	NA	NA	NA	NA	NA	NA	NA	NA
GO:0015812~gamma-aminobutyric acid transport	NA	NA	0.0591305	NA	NA	NA	NA	NA	NA	NA	NA	NA	NA	NA	NA	NA	NA	NA	NA	NA	NA	NA	NA	NA	NA	NA	NA	NA	NA	NA	NA	NA	NA	NA	NA	NA	NA	NA	NA	NA	NA	NA	NA	NA	NA
GO:0015837~amine transport	NA	NA	NA	NA	NA	NA	NA	NA	NA	NA	NA	NA	NA	NA	NA	NA	NA	NA	NA	NA	NA	NA	NA	NA	NA	NA	NA	NA	NA	NA	NA	NA	NA	NA	NA	NA	NA	NA	NA	NA	NA	NA	NA	0.0567629	NA
GO:0015850~organic alcohol transport	NA	NA	NA	NA	NA	NA	NA	NA	NA	NA	NA	0.0973591	NA	NA	NA	NA	NA	NA	NA	NA	NA	NA	NA	NA	NA	NA	NA	NA	NA	NA	NA	NA	NA	NA	NA	NA	NA	NA	NA	NA	NA	NA	NA	NA	NA
GO:0016050~vesicle organization	NA	NA	NA	NA	NA	NA	NA	NA	NA	NA	NA	NA	NA	NA	NA	0.0756543	NA	NA	NA	NA	NA	NA	NA	NA	NA	NA	NA	NA	NA	NA	NA	NA	NA	NA	NA	NA	NA	NA	NA	NA	NA	NA	NA	NA	NA
GO:0016265~death	NA	NA	NA	NA	NA	NA	NA	NA	NA	NA	NA	0.092772	NA	NA	NA	NA	NA	NA	NA	NA	NA	NA	NA	NA	NA	NA	NA	NA	NA	NA	NA	NA	NA	NA	NA	NA	NA	NA	NA	NA	NA	NA	NA	NA	NA
GO:0017015~regulation of transforming growth factor beta receptor signaling pathway	NA	NA	NA	NA	NA	NA	NA	NA	NA	NA	NA	NA	NA	NA	NA	NA	NA	NA	NA	NA	NA	0.0594691	NA	NA	NA	NA	NA	NA	NA	NA	NA	NA	NA	NA	NA	NA	NA	NA	NA	NA	NA	NA	NA	NA	NA
GO:0017145~stem cell division	0.0590552	NA	NA	NA	NA	NA	NA	NA	NA	NA	NA	NA	NA	NA	NA	NA	NA	NA	NA	NA	NA	NA	NA	NA	NA	NA	NA	NA	NA	NA	NA	NA	NA	NA	NA	NA	NA	NA	NA	NA	NA	NA	NA	NA	NA
GO:0017156~calcium ion-dependent exocytosis	0.0506996	NA	NA	NA	NA	NA	NA	NA	NA	NA	NA	NA	NA	NA	NA	NA	NA	NA	NA	NA	NA	NA	NA	NA	NA	NA	NA	NA	NA	NA	NA	NA	NA	NA	NA	NA	NA	NA	NA	NA	NA	NA	NA	NA	NA
GO:0019217~regulation of fatty acid metabolic process	NA	NA	NA	NA	NA	NA	NA	NA	NA	NA	NA	NA	NA	NA	NA	NA	NA	NA	NA	NA	NA	NA	NA	NA	NA	NA	NA	NA	NA	NA	NA	NA	NA	NA	0.0991584	NA	NA	NA	NA	NA	NA	NA	NA	NA	NA
GO:0019229~regulation of vasoconstriction	NA	NA	NA	NA	NA	NA	NA	NA	NA	0.0918579	NA	NA	NA	NA	NA	NA	NA	NA	NA	NA	NA	NA	NA	NA	NA	NA	NA	NA	NA	NA	NA	NA	NA	NA	NA	NA	NA	NA	NA	NA	NA	NA	NA	NA	NA
GO:0021514~ventral spinal cord interneuron differentiation	NA	NA	NA	NA	NA	0.0581194	NA	NA	NA	NA	NA	NA	NA	NA	NA	NA	NA	NA	NA	NA	NA	NA	NA	NA	NA	NA	NA	NA	NA	NA	NA	NA	NA	NA	NA	NA	NA	NA	NA	NA	NA	NA	NA	NA	NA
GO:0021520~spinal cord motor neuron cell fate specification	NA	NA	NA	NA	NA	NA	0.0682184	NA	NA	NA	NA	NA	NA	NA	NA	NA	NA	NA	NA	NA	NA	NA	NA	NA	NA	NA	NA	NA	NA	NA	NA	NA	NA	NA	NA	NA	NA	NA	NA	NA	NA	NA	NA	NA	NA
GO:0021521~ventral spinal cord interneuron specification	NA	NA	NA	NA	NA	0.0581194	NA	NA	NA	NA	NA	NA	NA	NA	NA	NA	NA	NA	NA	NA	NA	NA	NA	NA	NA	NA	NA	NA	NA	NA	NA	NA	NA	NA	NA	NA	NA	NA	NA	NA	NA	NA	NA	NA	NA
GO:0021535~cell migration in hindbrain	NA	NA	NA	NA	0.0587099	NA	NA	NA	NA	NA	NA	NA	NA	NA	NA	NA	NA	NA	NA	NA	NA	NA	NA	NA	NA	NA	NA	NA	NA	NA	NA	NA	NA	NA	NA	NA	NA	NA	NA	NA	NA	NA	NA	NA	NA
GO:0021549~cerebellum development	0.0512113	NA	NA	NA	0.0660682	NA	NA	NA	NA	NA	NA	NA	NA	NA	NA	NA	NA	NA	NA	NA	NA	NA	NA	NA	NA	NA	NA	NA	NA	NA	NA	NA	NA	NA	NA	NA	NA	NA	NA	NA	NA	NA	NA	NA	NA
GO:0021568~rhombomere 2 development	0.0791101	NA	NA	NA	NA	NA	NA	NA	NA	NA	NA	NA	NA	NA	NA	NA	NA	NA	NA	NA	NA	NA	NA	NA	NA	NA	NA	NA	NA	NA	NA	NA	NA	NA	NA	NA	NA	NA	NA	NA	NA	NA	NA	NA	NA
GO:0021587~cerebellum morphogenesis	0.0570044	NA	NA	NA	NA	NA	NA	NA	NA	NA	NA	NA	NA	NA	NA	NA	NA	NA	NA	NA	NA	NA	NA	NA	NA	NA	NA	NA	NA	NA	NA	NA	NA	NA	NA	NA	NA	NA	NA	NA	NA	NA	NA	NA	NA
GO:0021754~facial nucleus development	0.0791101	NA	NA	NA	NA	NA	NA	NA	NA	NA	NA	NA	NA	NA	NA	NA	NA	NA	NA	NA	NA	NA	NA	NA	NA	NA	NA	NA	NA	NA	NA	NA	NA	NA	NA	NA	NA	NA	NA	NA	NA	NA	NA	NA	NA
GO:0021781~glial cell fate commitment	NA	NA	NA	0.0533022	NA	NA	NA	NA	NA	NA	NA	NA	NA	NA	NA	NA	NA	NA	NA	NA	NA	NA	NA	NA	NA	NA	NA	NA	NA	NA	NA	NA	NA	NA	NA	NA	NA	NA	NA	NA	NA	NA	NA	NA	NA
GO:0021952~central nervous system projection neuron axonogenesis	NA	NA	NA	0.0725572	NA	NA	NA	NA	NA	NA	NA	NA	NA	NA	NA	NA	NA	NA	NA	NA	NA	NA	NA	NA	NA	NA	NA	NA	NA	NA	NA	NA	NA	NA	NA	NA	NA	NA	NA	NA	NA	NA	NA	NA	NA
GO:0021955~central nervous system neuron axonogenesis	NA	NA	NA	0.0976287	NA	NA	NA	NA	NA	NA	NA	NA	NA	NA	NA	NA	NA	NA	NA	NA	NA	NA	NA	NA	NA	NA	NA	NA	NA	NA	NA	NA	NA	NA	NA	NA	NA	NA	NA	NA	NA	NA	NA	NA	NA
GO:0030001~metal ion transport	0.0881782	NA	NA	NA	NA	NA	NA	NA	NA	NA	NA	NA	NA	NA	NA	NA	NA	NA	NA	NA	NA	NA	NA	NA	NA	NA	NA	NA	NA	NA	NA	NA	NA	NA	NA	NA	NA	NA	NA	NA	NA	NA	NA	NA	NA
GO:0030099~myeloid cell differentiation	0.0930984	NA	NA	NA	NA	NA	NA	NA	NA	NA	NA	0.0732686	NA	NA	NA	NA	NA	NA	NA	NA	NA	NA	NA	NA	NA	NA	NA	NA	NA	NA	NA	NA	NA	NA	NA	NA	NA	NA	NA	NA	NA	NA	NA	NA	NA
GO:0030199~collagen fibril organization	0.0506996	NA	NA	NA	NA	NA	NA	NA	NA	NA	NA	NA	NA	NA	NA	NA	NA	NA	NA	NA	NA	NA	NA	NA	NA	NA	NA	NA	NA	NA	NA	NA	NA	NA	NA	NA	NA	NA	NA	NA	NA	NA	NA	NA	NA
GO:0030218~erythrocyte differentiation	NA	NA	NA	NA	NA	NA	NA	NA	NA	NA	NA	NA	NA	NA	NA	NA	NA	NA	NA	NA	NA	NA	NA	0.0819518	0.081128	NA	NA	NA	0.0526932	NA	NA	NA	NA	NA	NA	NA	NA	NA	NA	NA	NA	NA	NA	NA	NA
GO:0030282~bone mineralization	NA	NA	NA	0.0914245	NA	NA	NA	NA	NA	NA	NA	NA	NA	NA	NA	NA	NA	NA	NA	NA	NA	NA	NA	NA	NA	NA	NA	NA	NA	NA	NA	NA	NA	NA	NA	NA	NA	NA	NA	NA	NA	NA	NA	NA	NA
GO:0030307~positive regulation of cell growth	NA	NA	NA	NA	NA	NA	NA	NA	NA	NA	NA	NA	NA	NA	NA	NA	NA	NA	NA	NA	NA	NA	NA	NA	NA	NA	NA	NA	NA	NA	NA	NA	NA	NA	0.0855985	NA	NA	NA	NA	NA	NA	NA	NA	NA	NA
GO:0030432~peristalsis	NA	NA	NA	NA	0.0812226	NA	NA	NA	NA	NA	NA	NA	NA	NA	NA	NA	NA	NA	NA	NA	NA	NA	NA	NA	NA	NA	NA	NA	NA	NA	NA	NA	NA	NA	NA	NA	NA	NA	NA	NA	NA	NA	NA	NA	NA
GO:0030518~steroid hormone receptor signaling pathway	NA	NA	NA	NA	NA	NA	NA	NA	NA	NA	NA	NA	NA	NA	0.0795826	NA	NA	NA	NA	NA	NA	NA	NA	NA	NA	NA	NA	NA	NA	NA	NA	NA	NA	NA	NA	NA	NA	NA	NA	NA	NA	NA	NA	NA	NA
GO:0030728~ovulation	0.0945882	NA	NA	NA	NA	0.0927315	NA	NA	NA	NA	NA	NA	NA	NA	NA	NA	NA	NA	NA	NA	NA	NA	NA	NA	NA	NA	NA	NA	NA	NA	NA	NA	NA	NA	NA	NA	NA	NA	NA	NA	NA	NA	NA	NA	NA
GO:0031017~exocrine pancreas development	NA	NA	NA	NA	NA	NA	0.0682184	NA	NA	NA	NA	NA	NA	NA	NA	NA	NA	NA	NA	NA	NA	NA	NA	NA	NA	NA	NA	NA	NA	NA	NA	NA	NA	NA	NA	NA	NA	NA	NA	NA	NA	NA	NA	NA	NA
GO:0031056~regulation of histone modification	NA	NA	NA	NA	NA	NA	NA	NA	NA	0.0918579	NA	NA	NA	NA	NA	NA	NA	NA	NA	NA	NA	NA	NA	NA	NA	NA	NA	NA	NA	NA	NA	NA	NA	NA	NA	NA	NA	NA	NA	NA	NA	NA	NA	NA	NA
GO:0031214~biomineral formation	NA	0.0620599	NA	NA	NA	NA	NA	NA	NA	NA	NA	NA	NA	NA	NA	NA	NA	NA	NA	NA	NA	NA	NA	NA	NA	NA	NA	NA	NA	NA	NA	NA	NA	NA	NA	NA	NA	NA	NA	NA	NA	NA	NA	NA	NA
GO:0031348~negative regulation of defense response	NA	NA	NA	NA	NA	NA	NA	NA	NA	NA	0.0908009	NA	NA	NA	NA	NA	NA	NA	NA	NA	NA	NA	NA	NA	NA	NA	NA	NA	NA	NA	NA	NA	NA	NA	NA	NA	NA	NA	NA	NA	NA	NA	NA	NA	NA
GO:0031646~positive regulation of neurological system process	0.0706579	NA	NA	NA	NA	NA	NA	NA	NA	NA	NA	NA	NA	NA	NA	NA	NA	NA	NA	NA	NA	NA	NA	NA	NA	NA	NA	NA	NA	NA	NA	NA	NA	NA	NA	NA	NA	NA	NA	NA	NA	NA	NA	NA	NA
GO:0032230~positive regulation of synaptic transmission, GABAergic	0.0791101	NA	NA	NA	NA	NA	NA	NA	NA	NA	NA	NA	NA	NA	NA	NA	NA	NA	NA	NA	NA	NA	NA	NA	NA	NA	NA	NA	NA	NA	NA	NA	NA	NA	NA	NA	NA	NA	NA	NA	NA	NA	NA	NA	NA
GO:0032268~regulation of cellular protein metabolic process	NA	NA	0.062909	NA	NA	0.0583129	NA	NA	NA	NA	NA	NA	NA	NA	0.0979566	NA	NA	NA	NA	NA	NA	NA	NA	NA	NA	NA	NA	NA	NA	NA	NA	NA	NA	NA	NA	NA	NA	NA	NA	NA	NA	NA	NA	NA	NA
GO:0032269~negative regulation of cellular protein metabolic process	NA	NA	NA	NA	NA	NA	NA	NA	NA	NA	NA	NA	NA	NA	NA	NA	NA	NA	NA	NA	NA	NA	0.0920037	NA	NA	NA	NA	NA	NA	NA	NA	NA	NA	NA	NA	NA	NA	NA	NA	NA	NA	NA	NA	NA	NA
GO:0032469~endoplasmic reticulum calcium ion homeostasis	NA	NA	NA	NA	NA	NA	0.0516095	NA	NA	NA	NA	NA	NA	NA	NA	NA	NA	NA	NA	NA	NA	NA	NA	NA	NA	NA	NA	NA	NA	NA	NA	NA	NA	NA	NA	NA	NA	NA	NA	NA	NA	NA	NA	NA	NA
GO:0032526~response to retinoic acid	NA	NA	NA	NA	NA	NA	NA	NA	NA	NA	NA	NA	NA	NA	NA	NA	NA	NA	NA	NA	NA	NA	NA	NA	NA	NA	NA	NA	NA	NA	0.0656856	NA	NA	NA	NA	NA	NA	NA	NA	NA	NA	NA	NA	NA	NA
GO:0032869~cellular response to insulin stimulus	NA	NA	NA	NA	NA	NA	0.0547936	NA	NA	NA	NA	NA	NA	NA	NA	NA	NA	NA	NA	NA	NA	NA	NA	NA	NA	NA	NA	NA	NA	NA	NA	NA	NA	NA	NA	NA	NA	NA	NA	NA	NA	NA	NA	NA	NA
GO:0032880~regulation of protein localization	NA	0.0869786	NA	NA	NA	NA	NA	NA	NA	NA	NA	NA	NA	NA	NA	NA	NA	NA	NA	NA	NA	NA	NA	NA	NA	NA	NA	NA	NA	NA	NA	NA	NA	NA	NA	NA	NA	NA	NA	NA	NA	NA	NA	NA	NA
GO:0032890~regulation of organic acid transport	NA	NA	NA	NA	NA	NA	0.0845388	NA	NA	NA	NA	NA	NA	NA	NA	NA	NA	NA	NA	NA	NA	NA	NA	NA	NA	NA	NA	NA	NA	NA	NA	NA	NA	NA	NA	NA	NA	NA	NA	NA	NA	NA	NA	NA	NA
GO:0033152~immunoglobulin V(D)J recombination	NA	NA	NA	NA	0.0587099	NA	NA	NA	NA	NA	NA	NA	NA	NA	NA	NA	NA	NA	NA	NA	NA	NA	NA	NA	NA	NA	NA	NA	NA	NA	NA	NA	NA	NA	NA	NA	NA	NA	NA	NA	NA	NA	NA	NA	NA
GO:0033189~response to vitamin A	NA	NA	NA	NA	NA	NA	NA	NA	NA	NA	NA	NA	NA	NA	NA	NA	NA	NA	NA	NA	NA	NA	NA	NA	NA	NA	NA	NA	NA	NA	0.0828641	NA	NA	NA	NA	NA	NA	NA	NA	NA	NA	NA	NA	NA	NA
GO:0033500~carbohydrate homeostasis	NA	NA	NA	NA	NA	NA	NA	NA	NA	NA	NA	NA	NA	NA	NA	0.0965557	NA	NA	NA	NA	NA	NA	NA	NA	NA	NA	NA	NA	NA	NA	NA	NA	NA	NA	0.0991584	NA	NA	NA	NA	NA	NA	NA	NA	NA	NA
GO:0035088~establishment or maintenance of apical/basal cell polarity	NA	NA	NA	0.0976287	NA	NA	NA	NA	NA	NA	NA	NA	NA	NA	NA	NA	NA	NA	NA	NA	NA	NA	NA	NA	NA	NA	NA	NA	NA	NA	NA	NA	NA	NA	NA	NA	NA	NA	NA	NA	NA	NA	NA	NA	NA
GO:0035095~behavioral response to nicotine	NA	NA	NA	NA	NA	NA	0.0516095	NA	NA	NA	NA	NA	NA	NA	NA	NA	NA	NA	NA	NA	NA	NA	NA	NA	NA	NA	NA	NA	NA	NA	NA	NA	NA	NA	NA	NA	NA	NA	NA	NA	NA	NA	NA	NA	NA
GO:0035112~genitalia morphogenesis	NA	NA	NA	0.0533022	NA	NA	NA	NA	NA	NA	NA	NA	NA	NA	NA	NA	NA	NA	NA	NA	NA	NA	NA	NA	NA	NA	NA	NA	NA	NA	NA	NA	NA	NA	NA	NA	NA	NA	NA	NA	NA	NA	NA	NA	NA
GO:0035150~regulation of tube size	NA	NA	NA	NA	NA	NA	NA	NA	NA	NA	NA	NA	NA	NA	NA	NA	NA	NA	NA	NA	NA	NA	NA	NA	NA	NA	NA	NA	NA	NA	NA	NA	NA	NA	NA	NA	NA	NA	NA	NA	NA	0.0780103	NA	NA	NA
GO:0040034~regulation of development, heterochronic	NA	NA	NA	0.0533022	NA	NA	NA	NA	NA	NA	NA	NA	NA	NA	NA	NA	NA	NA	NA	NA	NA	NA	NA	NA	NA	NA	NA	NA	NA	NA	NA	NA	NA	NA	NA	NA	NA	NA	NA	NA	NA	NA	NA	NA	NA
GO:0042136~neurotransmitter biosynthetic process	NA	NA	0.0733611	NA	NA	NA	NA	NA	NA	NA	NA	NA	NA	NA	NA	NA	NA	NA	NA	NA	NA	NA	NA	NA	NA	NA	NA	NA	NA	NA	NA	NA	NA	NA	NA	NA	NA	NA	NA	NA	NA	NA	NA	NA	NA
GO:0042220~response to cocaine	0.0945882	NA	NA	0.085178	NA	NA	NA	NA	NA	0.0801101	NA	NA	NA	NA	NA	NA	NA	NA	NA	NA	NA	NA	NA	NA	NA	NA	NA	NA	NA	NA	NA	NA	NA	NA	NA	NA	NA	NA	NA	NA	NA	NA	NA	NA	NA
GO:0042311~vasodilation	NA	NA	NA	NA	NA	NA	NA	NA	NA	NA	0.0820965	NA	NA	NA	NA	NA	NA	NA	NA	NA	NA	NA	NA	NA	NA	NA	NA	NA	NA	NA	NA	NA	NA	NA	NA	NA	NA	NA	NA	NA	NA	NA	NA	NA	NA
GO:0042326~negative regulation of phosphorylation	0.0935735	NA	NA	NA	NA	NA	NA	NA	NA	NA	NA	NA	NA	NA	NA	NA	NA	NA	NA	NA	NA	NA	NA	NA	NA	NA	NA	NA	NA	NA	NA	NA	NA	NA	NA	NA	NA	NA	NA	NA	NA	NA	NA	NA	NA
GO:0042403~thyroid hormone metabolic process	0.0702962	NA	NA	NA	NA	NA	NA	NA	NA	NA	NA	NA	NA	NA	NA	NA	NA	NA	NA	NA	NA	NA	NA	NA	NA	NA	NA	NA	NA	NA	NA	NA	NA	NA	NA	NA	NA	NA	NA	NA	NA	NA	NA	NA	NA
GO:0042593~glucose homeostasis	NA	NA	NA	NA	NA	NA	NA	NA	NA	NA	NA	NA	NA	NA	NA	0.0965557	NA	NA	NA	NA	NA	NA	NA	NA	NA	NA	NA	NA	NA	NA	NA	NA	NA	NA	0.0991584	NA	NA	NA	NA	NA	NA	NA	NA	NA	NA
GO:0043374~CD8-positive, alpha-beta T cell differentiation	NA	NA	0.0733611	NA	NA	NA	NA	NA	NA	NA	NA	NA	NA	NA	NA	NA	NA	NA	NA	NA	NA	NA	NA	NA	NA	NA	NA	NA	NA	NA	NA	NA	NA	NA	NA	NA	NA	NA	NA	NA	NA	NA	NA	NA	NA
GO:0043524~negative regulation of neuron apoptosis	NA	NA	NA	NA	NA	NA	NA	NA	NA	NA	NA	NA	0.0832662	NA	NA	NA	NA	NA	NA	NA	NA	NA	NA	NA	NA	NA	NA	NA	NA	NA	NA	NA	NA	NA	NA	NA	NA	NA	NA	NA	NA	NA	NA	NA	NA
GO:0043542~endothelial cell migration	0.0702962	NA	NA	NA	NA	NA	NA	NA	NA	NA	NA	NA	NA	NA	NA	NA	NA	NA	NA	NA	NA	NA	NA	NA	NA	NA	NA	NA	NA	NA	NA	NA	NA	NA	NA	NA	NA	NA	NA	NA	NA	NA	NA	NA	NA
GO:0044065~regulation of respiratory system process	0.0821634	NA	NA	NA	NA	NA	NA	NA	NA	NA	NA	NA	NA	NA	NA	NA	NA	NA	NA	NA	NA	NA	NA	NA	NA	NA	NA	NA	NA	NA	NA	NA	NA	NA	NA	NA	NA	NA	NA	NA	NA	NA	NA	NA	NA
GO:0045445~myoblast differentiation	NA	NA	NA	NA	NA	NA	NA	0.0982746	NA	NA	NA	NA	NA	NA	NA	NA	NA	NA	NA	NA	NA	NA	NA	NA	NA	NA	NA	NA	NA	NA	NA	NA	NA	NA	NA	NA	NA	NA	NA	NA	NA	NA	NA	NA	NA
GO:0045581~negative regulation of T cell differentiation	NA	NA	NA	0.0725572	NA	NA	NA	NA	NA	NA	NA	NA	NA	NA	NA	NA	NA	NA	NA	NA	NA	NA	NA	NA	NA	NA	NA	NA	NA	NA	NA	NA	NA	NA	NA	NA	NA	NA	NA	NA	NA	NA	NA	NA	NA
GO:0045598~regulation of fat cell differentiation	NA	NA	NA	NA	NA	NA	NA	NA	NA	NA	NA	NA	NA	NA	0.0649195	NA	NA	NA	NA	0.0592885	NA	NA	NA	NA	NA	NA	NA	NA	NA	NA	NA	NA	NA	NA	NA	NA	NA	NA	NA	NA	NA	NA	NA	NA	NA
GO:0045604~regulation of epidermal cell differentiation	0.0590552	NA	NA	NA	NA	NA	NA	NA	NA	NA	NA	NA	NA	NA	NA	NA	NA	NA	NA	NA	NA	NA	NA	NA	NA	NA	NA	NA	NA	NA	NA	NA	NA	NA	NA	NA	NA	NA	NA	NA	NA	NA	NA	NA	NA
GO:0045620~negative regulation of lymphocyte differentiation	NA	NA	NA	0.085178	NA	NA	NA	NA	NA	NA	NA	NA	NA	NA	NA	NA	NA	NA	NA	NA	NA	NA	NA	NA	NA	NA	NA	NA	NA	NA	NA	NA	NA	NA	NA	NA	NA	NA	NA	NA	NA	NA	NA	NA	NA
GO:0045639~positive regulation of myeloid cell differentiation	0.077984	NA	NA	NA	NA	NA	NA	NA	NA	NA	NA	NA	NA	NA	NA	NA	NA	NA	NA	NA	NA	NA	NA	NA	NA	NA	NA	NA	NA	NA	NA	NA	NA	NA	NA	NA	NA	NA	NA	NA	NA	NA	NA	NA	NA
GO:0045687~positive regulation of glial cell differentiation	NA	0.0784716	NA	NA	NA	NA	NA	NA	NA	NA	NA	NA	NA	NA	NA	NA	NA	NA	NA	NA	NA	NA	NA	NA	NA	NA	NA	NA	NA	NA	NA	NA	NA	NA	NA	NA	NA	NA	NA	NA	NA	NA	NA	NA	NA
GO:0045793~positive regulation of cell size	NA	NA	NA	NA	NA	NA	NA	NA	NA	NA	NA	NA	NA	NA	NA	NA	NA	NA	NA	NA	NA	NA	NA	NA	NA	NA	NA	NA	NA	NA	NA	NA	NA	NA	0.0972332	NA	NA	NA	NA	NA	NA	NA	NA	NA	NA
GO:0046164~alcohol catabolic process	NA	NA	NA	NA	NA	NA	NA	NA	NA	NA	NA	NA	NA	NA	NA	NA	NA	NA	NA	NA	NA	NA	NA	NA	NA	NA	NA	NA	NA	NA	NA	NA	NA	NA	NA	NA	NA	0.0880082	NA	NA	NA	NA	NA	NA	NA
GO:0046513~ceramide biosynthetic process	0.0821634	NA	NA	NA	NA	NA	NA	NA	NA	NA	NA	NA	NA	NA	NA	NA	NA	NA	NA	NA	NA	NA	NA	NA	NA	NA	NA	NA	NA	NA	NA	NA	NA	NA	NA	NA	NA	NA	NA	NA	NA	NA	NA	NA	NA
GO:0046519~sphingoid metabolic process	0.0657781	NA	NA	NA	NA	NA	NA	NA	NA	NA	NA	NA	NA	NA	NA	NA	NA	NA	NA	NA	NA	NA	NA	NA	NA	NA	NA	NA	NA	NA	NA	NA	NA	NA	NA	NA	NA	NA	NA	NA	NA	NA	NA	NA	NA
GO:0046520~sphingoid biosynthetic process	0.0945882	NA	NA	NA	NA	NA	NA	NA	NA	NA	NA	NA	NA	NA	NA	NA	NA	NA	NA	NA	NA	NA	NA	NA	NA	NA	NA	NA	NA	NA	NA	NA	NA	NA	NA	NA	NA	NA	NA	NA	NA	NA	NA	NA	NA
GO:0046579~positive regulation of Ras protein signal transduction	NA	NA	NA	0.0914245	NA	NA	NA	NA	NA	NA	NA	NA	NA	NA	NA	NA	NA	NA	NA	NA	NA	NA	NA	NA	NA	NA	NA	NA	NA	NA	NA	NA	NA	NA	NA	NA	NA	NA	NA	NA	NA	NA	NA	NA	NA
GO:0046637~regulation of alpha-beta T cell differentiation	NA	NA	NA	NA	NA	NA	NA	NA	0.0659581	NA	NA	NA	NA	NA	NA	NA	NA	NA	NA	NA	NA	NA	NA	NA	NA	NA	NA	NA	NA	NA	NA	NA	NA	NA	NA	NA	NA	NA	NA	NA	NA	NA	NA	NA	NA
GO:0046777~protein amino acid autophosphorylation	NA	NA	NA	NA	NA	NA	NA	NA	NA	NA	NA	NA	NA	NA	NA	NA	NA	NA	NA	NA	NA	NA	NA	NA	NA	NA	NA	NA	NA	NA	NA	NA	NA	NA	NA	NA	NA	0.0921602	NA	NA	NA	NA	NA	NA	NA
GO:0048009~insulin-like growth factor receptor signaling pathway	NA	NA	NA	NA	NA	NA	0.0764144	NA	NA	NA	NA	NA	NA	NA	NA	NA	NA	NA	NA	NA	NA	NA	NA	NA	NA	NA	NA	NA	NA	NA	NA	NA	NA	NA	NA	NA	NA	NA	NA	NA	NA	NA	NA	NA	NA
GO:0048070~regulation of pigmentation during development	0.0702962	NA	NA	NA	NA	NA	NA	NA	NA	NA	NA	NA	NA	NA	NA	NA	NA	NA	NA	NA	NA	NA	NA	NA	NA	NA	NA	NA	NA	NA	NA	NA	NA	NA	NA	NA	NA	NA	NA	NA	NA	NA	NA	NA	NA
GO:0048148~behavioral response to cocaine	NA	NA	NA	NA	0.0922774	NA	NA	NA	NA	NA	NA	NA	NA	NA	NA	NA	NA	NA	NA	NA	NA	NA	NA	NA	NA	NA	NA	NA	NA	NA	NA	NA	NA	NA	NA	NA	NA	NA	NA	NA	NA	NA	NA	NA	NA
GO:0048168~regulation of neuronal synaptic plasticity	0.0935735	NA	NA	NA	NA	NA	NA	NA	NA	NA	NA	NA	NA	NA	NA	NA	NA	NA	NA	NA	NA	NA	NA	NA	NA	NA	NA	NA	NA	NA	NA	NA	NA	NA	NA	NA	NA	NA	NA	NA	NA	NA	NA	NA	NA
GO:0048384~retinoic acid receptor signaling pathway	NA	NA	NA	NA	NA	NA	NA	NA	NA	0.068212	NA	NA	NA	NA	NA	NA	NA	NA	NA	NA	NA	NA	NA	NA	NA	NA	NA	NA	NA	NA	NA	NA	NA	NA	NA	NA	NA	NA	NA	NA	NA	NA	NA	NA	NA
GO:0048485~sympathetic nervous system development	NA	NA	0.0733611	NA	NA	NA	NA	NA	NA	NA	NA	NA	NA	NA	NA	NA	NA	NA	NA	NA	NA	NA	NA	NA	NA	NA	NA	NA	NA	NA	NA	NA	NA	NA	NA	NA	NA	NA	NA	NA	NA	NA	NA	NA	NA
GO:0048505~regulation of timing of cell differentiation	NA	NA	NA	0.0533022	NA	NA	NA	NA	NA	NA	NA	NA	NA	NA	NA	NA	NA	NA	NA	NA	NA	NA	NA	NA	NA	NA	NA	NA	NA	NA	NA	NA	NA	NA	NA	NA	NA	NA	NA	NA	NA	NA	NA	NA	NA
GO:0048566~embryonic gut development	NA	NA	NA	NA	NA	0.0995012	NA	NA	NA	0.0860027	NA	NA	NA	NA	NA	NA	NA	NA	NA	NA	NA	NA	NA	NA	NA	NA	NA	NA	NA	NA	NA	NA	NA	NA	NA	NA	NA	NA	NA	NA	NA	NA	NA	NA	NA
GO:0048584~positive regulation of response to stimulus	NA	NA	NA	NA	NA	NA	NA	NA	NA	NA	NA	NA	NA	NA	NA	NA	NA	0.0841635	NA	NA	NA	NA	NA	NA	NA	NA	NA	NA	NA	NA	NA	NA	NA	NA	NA	NA	NA	NA	NA	NA	NA	NA	NA	NA	NA
GO:0048599~oocyte development	NA	NA	NA	NA	NA	NA	NA	NA	NA	NA	0.0524892	NA	NA	NA	NA	NA	NA	NA	NA	NA	NA	NA	NA	NA	NA	NA	NA	NA	NA	NA	NA	NA	NA	NA	NA	NA	NA	NA	NA	NA	NA	NA	NA	NA	NA
GO:0048639~positive regulation of developmental growth	0.0945882	NA	NA	NA	NA	NA	NA	NA	NA	NA	NA	NA	NA	NA	NA	NA	NA	NA	NA	NA	NA	NA	NA	NA	NA	NA	NA	NA	NA	NA	NA	NA	NA	NA	NA	NA	NA	NA	NA	NA	NA	NA	NA	NA	NA
GO:0048710~regulation of astrocyte differentiation	NA	NA	0.0733611	NA	NA	NA	NA	NA	NA	NA	NA	NA	NA	NA	NA	NA	NA	NA	NA	NA	NA	NA	NA	NA	NA	NA	NA	NA	NA	NA	NA	NA	NA	NA	NA	NA	NA	NA	NA	NA	NA	NA	NA	NA	NA
GO:0048714~positive regulation of oligodendrocyte differentiation	0.0791101	NA	NA	NA	NA	NA	NA	NA	NA	NA	NA	NA	NA	NA	NA	NA	NA	NA	NA	NA	NA	NA	NA	NA	NA	NA	NA	NA	NA	NA	NA	NA	NA	NA	NA	NA	NA	NA	NA	NA	NA	NA	NA	NA	NA
GO:0048730~epidermis morphogenesis	0.0636608	NA	NA	NA	NA	NA	NA	NA	NA	NA	NA	NA	NA	NA	NA	NA	NA	NA	NA	NA	NA	NA	NA	NA	NA	NA	NA	NA	NA	NA	NA	NA	NA	NA	NA	NA	NA	NA	NA	NA	NA	NA	NA	NA	NA
GO:0048863~stem cell differentiation	NA	NA	0.0794995	NA	NA	NA	NA	NA	NA	NA	NA	NA	NA	NA	NA	NA	NA	NA	NA	NA	NA	NA	NA	NA	NA	NA	NA	NA	NA	NA	NA	NA	NA	NA	NA	NA	NA	NA	NA	NA	NA	NA	NA	NA	NA
GO:0048934~peripheral nervous system neuron differentiation	NA	0.0566977	NA	NA	NA	NA	NA	NA	NA	NA	NA	NA	NA	NA	NA	NA	NA	NA	NA	NA	NA	NA	NA	NA	NA	NA	NA	NA	NA	NA	NA	NA	NA	NA	NA	NA	NA	NA	NA	NA	NA	NA	NA	NA	NA
GO:0050680~negative regulation of epithelial cell proliferation	0.0935735	NA	NA	NA	NA	NA	NA	NA	NA	NA	NA	NA	NA	NA	NA	NA	NA	NA	NA	NA	NA	NA	NA	NA	NA	NA	NA	NA	NA	NA	NA	NA	NA	NA	NA	NA	NA	NA	NA	NA	NA	NA	NA	NA	NA
GO:0050728~negative regulation of inflammatory response	NA	NA	NA	NA	NA	NA	NA	NA	NA	NA	0.0674077	NA	NA	NA	NA	NA	NA	NA	NA	NA	NA	NA	NA	NA	NA	NA	NA	NA	NA	NA	NA	NA	NA	NA	NA	NA	NA	NA	NA	NA	NA	NA	NA	NA	NA
GO:0050776~regulation of immune response	NA	NA	NA	NA	NA	NA	NA	NA	NA	NA	NA	NA	NA	NA	NA	NA	NA	0.0781324	NA	NA	NA	NA	NA	NA	NA	NA	NA	NA	NA	NA	NA	NA	NA	NA	NA	NA	NA	NA	NA	NA	NA	NA	NA	NA	NA
GO:0050777~negative regulation of immune response	NA	NA	NA	NA	NA	NA	NA	NA	NA	NA	NA	NA	NA	NA	NA	NA	NA	NA	NA	NA	NA	NA	NA	NA	NA	NA	NA	NA	NA	NA	NA	0.0535238	NA	NA	NA	NA	NA	NA	NA	NA	NA	NA	NA	NA	NA
GO:0050880~regulation of blood vessel size	NA	NA	NA	NA	NA	NA	NA	NA	NA	NA	NA	NA	NA	NA	NA	NA	NA	NA	NA	NA	NA	NA	NA	NA	NA	NA	NA	NA	NA	NA	NA	NA	NA	NA	NA	NA	NA	NA	NA	NA	NA	0.0780103	NA	NA	NA
GO:0050884~neuromuscular process controlling posture	0.0821634	NA	NA	0.078889	NA	NA	NA	0.0982746	NA	NA	NA	NA	NA	NA	NA	NA	NA	NA	NA	NA	NA	NA	NA	NA	NA	NA	NA	NA	NA	NA	NA	NA	NA	NA	NA	NA	NA	NA	NA	NA	NA	NA	NA	NA	NA
GO:0050900~leukocyte migration	NA	NA	NA	NA	NA	NA	NA	NA	NA	NA	NA	NA	0.0926136	NA	NA	NA	NA	NA	NA	NA	NA	NA	NA	NA	NA	NA	NA	NA	NA	NA	NA	NA	NA	NA	NA	NA	NA	NA	NA	NA	NA	NA	NA	NA	NA
GO:0051047~positive regulation of secretion	0.0618139	NA	NA	NA	NA	NA	NA	NA	NA	NA	NA	NA	NA	NA	NA	NA	NA	NA	NA	NA	NA	NA	NA	NA	NA	NA	NA	NA	NA	NA	NA	NA	NA	NA	NA	NA	NA	NA	NA	NA	NA	NA	NA	NA	NA
GO:0051048~negative regulation of secretion	NA	NA	0.0623849	NA	NA	NA	NA	NA	NA	NA	NA	NA	NA	NA	NA	0.0662146	NA	NA	NA	NA	NA	NA	NA	NA	NA	NA	NA	NA	NA	NA	NA	NA	NA	NA	NA	NA	NA	NA	NA	NA	NA	NA	NA	NA	NA
GO:0051056~regulation of small GTPase mediated signal transduction	NA	NA	NA	NA	0.0574348	NA	NA	NA	NA	NA	NA	NA	NA	NA	0.0606911	NA	NA	NA	NA	NA	NA	NA	NA	NA	NA	NA	NA	NA	NA	NA	NA	NA	NA	NA	NA	NA	NA	NA	NA	NA	NA	NA	NA	NA	NA
GO:0051129~negative regulation of cellular component organization	0.0817752	NA	NA	NA	NA	NA	NA	NA	NA	NA	NA	NA	NA	NA	NA	NA	NA	NA	NA	NA	NA	NA	NA	NA	NA	NA	NA	NA	NA	NA	NA	NA	NA	NA	NA	NA	NA	NA	NA	NA	NA	NA	NA	NA	NA
GO:0051149~positive regulation of muscle cell differentiation	NA	NA	NA	NA	NA	NA	NA	0.0746431	NA	0.0561617	NA	NA	NA	NA	NA	NA	NA	NA	NA	NA	NA	NA	NA	NA	NA	NA	NA	NA	NA	NA	NA	NA	NA	NA	NA	NA	NA	NA	NA	NA	NA	NA	NA	NA	NA
GO:0051246~regulation of protein metabolic process	NA	NA	0.0858237	NA	NA	NA	NA	NA	NA	NA	NA	NA	0.06379	NA	NA	NA	NA	NA	NA	NA	NA	NA	NA	NA	NA	NA	NA	NA	NA	NA	NA	NA	NA	NA	NA	NA	NA	NA	NA	NA	NA	NA	NA	NA	NA
GO:0051248~negative regulation of protein metabolic process	NA	NA	NA	NA	NA	NA	NA	NA	NA	NA	NA	NA	NA	NA	NA	NA	NA	NA	NA	NA	NA	NA	0.0992973	NA	NA	NA	NA	NA	NA	NA	NA	NA	NA	NA	NA	NA	NA	NA	NA	NA	NA	NA	NA	NA	NA
GO:0051272~positive regulation of cell motion	0.082263	NA	NA	NA	NA	NA	0.0503202	NA	NA	NA	NA	NA	NA	0.0723906	NA	NA	NA	NA	NA	NA	NA	NA	NA	NA	NA	NA	0.0615962	NA	NA	NA	NA	NA	NA	NA	NA	NA	NA	NA	NA	NA	NA	NA	NA	NA	NA
GO:0051606~detection of stimulus	NA	NA	NA	NA	NA	NA	NA	NA	NA	NA	NA	NA	NA	NA	NA	NA	NA	NA	NA	NA	NA	NA	NA	NA	NA	NA	NA	NA	NA	0.0966531	NA	NA	NA	NA	NA	NA	NA	NA	NA	NA	NA	NA	NA	NA	NA
GO:0051647~nucleus localization	0.0821634	NA	NA	NA	NA	NA	NA	NA	NA	NA	NA	NA	NA	NA	NA	NA	NA	NA	NA	NA	NA	NA	NA	NA	NA	NA	NA	NA	NA	NA	NA	NA	NA	NA	NA	NA	NA	NA	NA	NA	NA	NA	NA	NA	NA
GO:0051704~multi-organism process	NA	NA	NA	NA	NA	NA	NA	NA	0.0985425	NA	NA	NA	NA	NA	NA	NA	NA	NA	NA	NA	NA	NA	NA	NA	NA	NA	NA	NA	NA	NA	NA	NA	NA	NA	NA	NA	NA	NA	NA	NA	NA	NA	NA	NA	NA
GO:0051705~behavioral interaction between organisms	NA	NA	NA	NA	0.0532524	NA	NA	NA	NA	NA	NA	NA	NA	NA	NA	NA	NA	NA	NA	NA	NA	NA	NA	NA	NA	NA	NA	NA	NA	NA	NA	NA	NA	NA	NA	NA	NA	NA	NA	NA	NA	NA	NA	NA	NA
GO:0051799~negative regulation of hair follicle development	0.0791101	NA	NA	NA	NA	NA	NA	NA	NA	NA	NA	NA	NA	NA	NA	NA	NA	NA	NA	NA	NA	NA	NA	NA	NA	NA	NA	NA	NA	NA	NA	NA	NA	NA	NA	NA	NA	NA	NA	NA	NA	NA	NA	NA	NA
GO:0051926~negative regulation of calcium ion transport	NA	NA	NA	NA	NA	NA	0.0599503	NA	NA	NA	NA	NA	NA	NA	NA	NA	NA	NA	NA	NA	NA	NA	NA	NA	NA	NA	NA	NA	NA	NA	NA	NA	NA	NA	NA	NA	NA	NA	NA	NA	NA	NA	NA	NA	NA
GO:0051955~regulation of amino acid transport	NA	NA	NA	NA	NA	NA	0.0845388	NA	NA	NA	NA	NA	NA	NA	NA	NA	NA	NA	NA	NA	NA	NA	NA	NA	NA	NA	NA	NA	NA	NA	NA	NA	NA	NA	NA	NA	NA	NA	NA	NA	NA	NA	NA	NA	NA
GO:0060012~synaptic transmission, glycinergic	0.0791101	NA	NA	NA	NA	NA	NA	NA	NA	NA	NA	NA	NA	NA	NA	NA	NA	NA	NA	NA	NA	NA	NA	NA	NA	NA	NA	NA	NA	NA	NA	NA	NA	NA	NA	NA	NA	NA	NA	NA	NA	NA	NA	NA	NA
GO:0060042~retina morphogenesis in camera-type eye	NA	NA	NA	NA	NA	NA	NA	NA	NA	NA	NA	NA	NA	NA	0.0575022	NA	NA	NA	NA	NA	NA	NA	NA	NA	NA	NA	NA	NA	NA	NA	NA	NA	NA	NA	NA	NA	NA	NA	NA	NA	NA	NA	NA	NA	NA
GO:0060070~Wnt receptor signaling pathway through beta-catenin	NA	NA	NA	NA	NA	NA	NA	NA	NA	NA	NA	NA	NA	NA	0.0612181	NA	NA	NA	NA	NA	NA	NA	NA	NA	NA	NA	NA	NA	NA	NA	NA	NA	NA	NA	NA	NA	NA	NA	NA	NA	NA	NA	NA	NA	NA
GO:0060073~micturition	NA	NA	0.0873773	NA	NA	NA	NA	NA	NA	NA	NA	NA	NA	NA	NA	NA	NA	NA	NA	NA	NA	NA	NA	NA	NA	NA	NA	NA	NA	NA	NA	NA	NA	NA	NA	NA	NA	NA	NA	NA	NA	NA	NA	NA	NA
GO:0060191~regulation of lipase activity	NA	NA	NA	NA	NA	NA	NA	NA	NA	NA	NA	NA	NA	0.0569451	NA	NA	NA	NA	NA	NA	NA	NA	NA	NA	NA	NA	NA	NA	NA	NA	NA	NA	NA	NA	NA	NA	NA	NA	NA	NA	NA	NA	NA	NA	NA
GO:0060216~definitive hemopoiesis	0.0590552	NA	NA	NA	NA	NA	NA	NA	NA	NA	NA	NA	NA	NA	NA	NA	NA	NA	NA	NA	NA	NA	NA	NA	NA	NA	NA	NA	NA	NA	NA	NA	NA	NA	NA	NA	NA	NA	NA	NA	NA	NA	NA	NA	NA
GO:0060231~mesenchymal to epithelial transition	0.0791101	NA	NA	NA	NA	NA	NA	NA	NA	NA	NA	NA	NA	NA	NA	NA	NA	NA	NA	NA	NA	NA	NA	NA	NA	NA	NA	NA	NA	NA	NA	NA	NA	NA	NA	NA	NA	NA	NA	NA	NA	NA	NA	NA	NA
GO:0060428~lung epithelium development	NA	0.0784716	NA	NA	NA	0.0510416	NA	NA	NA	NA	NA	NA	NA	NA	NA	NA	NA	NA	NA	NA	NA	NA	NA	NA	NA	NA	NA	NA	NA	NA	NA	NA	NA	NA	NA	NA	NA	NA	NA	NA	NA	NA	NA	NA	NA
GO:0060526~prostate glandular acinus morphogenesis	NA	0.0784716	NA	NA	NA	NA	NA	NA	NA	NA	NA	NA	NA	NA	NA	NA	NA	NA	NA	NA	NA	NA	NA	NA	NA	NA	NA	NA	NA	NA	NA	NA	NA	NA	NA	NA	NA	NA	NA	NA	NA	NA	NA	NA	NA
GO:0060527~prostate epithelial cord arborization involved in prostate glandular acinus morphogenesis	NA	0.0784716	NA	NA	NA	NA	NA	NA	NA	NA	NA	NA	NA	NA	NA	NA	NA	NA	NA	NA	NA	NA	NA	NA	NA	NA	NA	NA	NA	NA	NA	NA	NA	NA	NA	NA	NA	NA	NA	NA	NA	NA	NA	NA	NA
GO:0060579~ventral spinal cord interneuron fate commitment	NA	NA	NA	NA	NA	0.0581194	NA	NA	NA	NA	NA	NA	NA	NA	NA	NA	NA	NA	NA	NA	NA	NA	NA	NA	NA	NA	NA	NA	NA	NA	NA	NA	NA	NA	NA	NA	NA	NA	NA	NA	NA	NA	NA	NA	NA
GO:0060601~lateral sprouting from an epithelium	NA	NA	NA	NA	NA	NA	0.0516095	NA	NA	NA	NA	NA	NA	NA	NA	NA	NA	NA	NA	NA	NA	NA	NA	NA	NA	NA	NA	NA	NA	NA	NA	NA	NA	NA	NA	NA	NA	NA	NA	NA	NA	NA	NA	NA	NA
GO:0060674~placenta blood vessel development	NA	NA	NA	NA	NA	NA	NA	NA	NA	NA	NA	NA	NA	NA	NA	NA	NA	NA	NA	NA	0.0721536	NA	NA	NA	NA	NA	NA	NA	NA	NA	NA	NA	NA	NA	NA	NA	NA	NA	NA	NA	NA	NA	NA	NA	NA
GO:0060687~regulation of branching involved in prostate gland morphogenesis	NA	0.0784716	NA	NA	0.0812226	0.0510416	NA	NA	NA	NA	NA	NA	NA	NA	NA	NA	NA	NA	NA	NA	NA	NA	NA	NA	NA	NA	NA	NA	NA	NA	NA	NA	NA	NA	NA	NA	NA	NA	NA	NA	NA	NA	NA	NA	NA
GO:0060710~chorio-allantoic fusion	NA	NA	NA	NA	0.0812226	NA	NA	NA	NA	NA	NA	NA	NA	NA	NA	NA	NA	NA	NA	NA	NA	NA	NA	NA	NA	NA	NA	NA	NA	NA	NA	NA	NA	NA	NA	NA	NA	NA	NA	NA	NA	NA	NA	NA	NA
GO:0060711~labyrinthine layer development	0.0512113	NA	0.0978718	NA	0.0660682	NA	NA	NA	NA	NA	NA	NA	NA	NA	NA	NA	NA	NA	NA	NA	NA	NA	NA	NA	NA	NA	NA	NA	NA	NA	NA	NA	NA	NA	NA	NA	NA	NA	NA	NA	NA	NA	NA	NA	NA
GO:0060716~labyrinthine layer blood vessel development	NA	NA	NA	NA	NA	NA	NA	NA	NA	NA	NA	NA	NA	NA	NA	NA	NA	NA	NA	NA	0.0565754	NA	NA	NA	NA	NA	NA	NA	NA	NA	NA	NA	NA	NA	NA	NA	NA	NA	NA	NA	NA	NA	NA	NA	NA
GO:0060768~regulation of epithelial cell proliferation involved in prostate gland development	NA	NA	NA	0.0661823	NA	NA	NA	NA	NA	NA	NA	NA	NA	NA	NA	NA	NA	NA	NA	NA	NA	NA	NA	NA	NA	NA	NA	NA	NA	NA	NA	NA	NA	NA	NA	NA	NA	NA	NA	NA	NA	NA	NA	NA	NA
GO:0065003~macromolecular complex assembly	NA	NA	0.0717436	NA	NA	NA	NA	NA	NA	NA	NA	NA	NA	NA	NA	NA	NA	NA	NA	NA	NA	NA	NA	NA	NA	NA	NA	NA	NA	NA	NA	NA	NA	NA	NA	NA	NA	NA	NA	NA	NA	NA	NA	NA	NA
GO:0070227~lymphocyte apoptosis	0.0821634	NA	NA	NA	NA	NA	NA	NA	NA	NA	NA	NA	NA	NA	NA	NA	NA	NA	NA	NA	NA	NA	NA	NA	NA	NA	NA	NA	NA	NA	NA	NA	NA	NA	NA	NA	NA	NA	NA	NA	NA	NA	NA	NA	NA
GO:0070663~regulation of leukocyte proliferation	NA	NA	NA	NA	0.0761171	NA	NA	NA	NA	NA	NA	NA	NA	NA	NA	NA	NA	NA	NA	NA	NA	NA	NA	NA	NA	NA	NA	NA	NA	NA	NA	NA	NA	NA	NA	NA	NA	NA	NA	NA	NA	NA	NA	NA	NA
