# Supplementary material for: Analysis of spatial-temporal gene expression patterns reveals dynamics and regionalization in developing mouse brain
Source: Sci Rep. 2016 Jan 20;6:19274. doi: 10.1038/srep19274 (PMC4726224; doi:10.1038/srep19274)
Supplement: Supplementary Table 5 [file srep19274-s6.xls]

## Sheet: Sheet1
GeneID	Gene_length	Em1-Expression	Ewt2-Expression	Em1-RPKM	Ewt2-RPKM	log2 Ratio(Ewt2/Em1)	Up-Down-Regulation(Ewt2/Em1)	P-value	FDR	Symbol
13190	2279	0	227	0.01	12.0207	10.2313	Up	7.29e-67	9.87e-65	Dct
104370	98	0	3	0.01	3.69441	8.5292	Up	0.1366	0.282536	Snora68
100302567	94	0	2	0.01	2.56774	8.00436	Up	0.267206	0.457644	LOC100302567
100217418	117	0	2	0.01	2.06297	7.68858	Up	0.267206	0.454302	Snora44
100302499	120	0	2	0.01	2.0114	7.65206	Up	0.267206	0.454834	Snora3
18788	2007	0	29	0.01	1.74381	7.4461	Up	3.62e-09	3.8e-08	Serpinb2
449631	145	0	2	0.01	1.66461	7.37904	Up	0.267206	0.456793	Snord15b
100124438	75	0	1	0.01	1.60912	7.33013	Up	0.522684	0.693615	Mir343
100216533	78	0	1	0.01	1.54723	7.27354	Up	0.522684	0.692037	Snord55
751518	78	0	1	0.01	1.54723	7.27354	Up	0.522684	0.680936	Mir677
100316709	78	0	1	0.01	1.54723	7.27354	Up	0.522684	0.678506	Mir1960
735285	79	0	1	0.01	1.52765	7.25517	Up	0.522684	0.675343	Mir700
100316810	81	0	1	0.01	1.48993	7.2191	Up	0.522684	0.683691	Mir1894
100316821	82	0	1	0.01	1.47176	7.20139	Up	0.522684	0.69351	Mir1981
100124470	83	0	1	0.01	1.45402	7.18391	Up	0.522684	0.69293	Mir92b
100526466	83	0	1	0.01	1.45402	7.18391	Up	0.522684	0.67765	Mir3060
108637	87	0	1	0.01	1.38717	7.116	Up	0.522684	0.69251	Snord14c
735271	88	0	1	0.01	1.37141	7.09952	Up	0.522684	0.689788	Mir709
723819	89	0	1	0.01	1.356	7.08321	Up	0.522684	0.676194	Mir181c
100526467	91	0	1	0.01	1.3262	7.05115	Up	0.522684	0.691985	Mir3061
723931	95	0	1	0.01	1.27036	6.98909	Up	0.522684	0.691199	Mir344
387135	96	0	1	0.01	1.25712	6.97398	Up	0.522684	0.690205	Mir18
723843	97	0	1	0.01	1.24416	6.95903	Up	0.522684	0.685642	Mir337
100217458	98	0	1	0.01	1.23147	6.94424	Up	0.522684	0.679972	Snord67
19874	101	0	1	0.01	1.19489	6.90074	Up	0.522684	0.682566	Rny3
100526545	105	0	1	0.01	1.14937	6.8447	Up	0.522684	0.686726	Mir3062
735268	109	0	1	0.01	1.10719	6.79076	Up	0.522684	0.693457	Mir680-1
735277	109	0	1	0.01	1.10719	6.79076	Up	0.522684	0.6923	Mir697
387211	112	0	1	0.01	1.07754	6.75159	Up	0.522684	0.680073	Mir215
100303740	116	0	1	0.01	1.04038	6.70097	Up	0.522684	0.692562	Snora75
97418	116	0	1	0.01	1.04038	6.70097	Up	0.522684	0.676344	Rnu5g
100316839	120	0	1	0.01	1.0057	6.65206	Up	0.522684	0.679112	Mir1191
100217450	126	0	1	0.01	0.957809	6.58167	Up	0.522684	0.683435	Snora47
319186	381	0	3	0.01	0.950268	6.57026	Up	0.1366	0.283409	Hist1h2bm
333588	414	0	3	0.01	0.874522	6.45042	Up	0.1366	0.282938	Gm15104
21925	705	0	5	0.01	0.855915	6.4194	Up	0.0356994	0.0983508	Tnnc2
17001	588	0	4	0.01	0.82098	6.35927	Up	0.069832	0.169352	Ltc4s
67081	894	0	6	0.01	0.80996	6.33978	Up	0.0182501	0.0558963	1700025F24Rik
76814	316	0	2	0.01	0.763823	6.25517	Up	0.267206	0.457375	2600006L11Rik
75610	548	0	3	0.01	0.660679	6.04588	Up	0.1366	0.28277	2010109A12Rik
319151	411	0	2	0.01	0.58727	5.87595	Up	0.267206	0.455544	Hist1h3e
75641	420	0	2	0.01	0.574686	5.8447	Up	0.267206	0.457914	1700029I15Rik
19861	218	0	1	0.01	0.553596	5.79076	Up	0.522684	0.673499	Rnu3b4
234836	656	0	3	0.01	0.551909	5.78636	Up	0.1366	0.282402	Il17c
100313519	221	0	1	0.01	0.546081	5.77104	Up	0.522684	0.687191	Snord17
100504026	1147	0	5	0.01	0.526085	5.71723	Up	0.0356994	0.0983974	Gm16157
71100	922	0	4	0.01	0.523575	5.71032	Up	0.069832	0.169117	4933413L06Rik
386454	1446	0	6	0.01	0.500763	5.64606	Up	0.0182501	0.0558474	Rnf39
75853	987	0	4	0.01	0.489094	5.61204	Up	0.069832	0.169188	4930592I03Rik
550619	1751	0	7	0.01	0.48246	5.59234	Up	0.00932976	0.0318053	Arid3c
NR_046281	755	0	3	0.01	0.479539	5.58358	Up	0.1366	0.283308	-
319172	506	0	2	0.01	0.477012	5.57595	Up	0.267206	0.454214	Hist1h2ab
379043	1274	0	5	0.01	0.473642	5.56573	Up	0.0356994	0.0983663	Raet1e
66952	1296	0	5	0.01	0.465602	5.54102	Up	0.0356994	0.0984129	2310030G06Rik
333883	796	0	3	0.01	0.454839	5.50728	Up	0.1366	0.282905	Cd59b
433099	1068	0	4	0.01	0.452	5.49825	Up	0.069832	0.169282	Ly6g6f
100271704	540	0	2	0.01	0.446978	5.48213	Up	0.267206	0.458004	Gm17660
100042049	810	0	3	0.01	0.446978	5.48213	Up	0.1366	0.282737	Gm15421
208990	549	0	2	0.01	0.43965	5.45828	Up	0.267206	0.455722	Npb
257947	1130	0	4	0.01	0.4272	5.41684	Up	0.069832	0.169305	Olfr543
667794	570	0	2	0.01	0.423453	5.40413	Up	0.267206	0.456079	Gm8817
22364	602	0	2	0.01	0.400943	5.32533	Up	0.267206	0.458229	Vpreb3
216635	604	0	2	0.01	0.399616	5.32054	Up	0.267206	0.454922	Hbq1a
319157	312	0	1	0.01	0.386808	5.27354	Up	0.522684	0.683537	Hist1h4f
74267	633	0	2	0.01	0.381308	5.25289	Up	0.267206	0.454701	Iqcf1
242607	3005	0	9	0.01	0.36145	5.17572	Up	0.00243826	0.00991026	Slc1a7
378472	345	0	1	0.01	0.349809	5.12849	Up	0.522684	0.683742	Vaultrc5
73835	734	0	2	0.01	0.328839	5.03931	Up	0.267206	0.456257	Ifitm5
NR_045844	1115	0	3	0.01	0.32471	5.02108	Up	0.1366	0.283375	-
64214	1859	0	5	0.01	0.324594	5.02056	Up	0.0356994	0.0983353	Rgs18
NR_045857	744	0	2	0.01	0.324419	5.01979	Up	0.267206	0.458184	-
12869	383	0	1	0.01	0.315102	4.97775	Up	0.522684	0.679618	Cox8b
69303	771	0	2	0.01	0.313058	4.96836	Up	0.267206	0.453684	1700001G11Rik
231691	1164	0	3	0.01	0.311041	4.95903	Up	0.1366	0.283274	Sds
403185	781	0	2	0.01	0.30905	4.94977	Up	0.267206	0.455811	4932443I19Rik
319170	393	0	1	0.01	0.307084	4.94056	Up	0.522684	0.674495	Hist1h2an
629820	401	0	1	0.01	0.300958	4.91149	Up	0.522684	0.690885	Gm7008
384185	402	0	1	0.01	0.300209	4.9079	Up	0.522684	0.685436	Arl9
54368	811	0	2	0.01	0.297618	4.89539	Up	0.267206	0.452671	Gp9
12223	2876	0	7	0.01	0.293737	4.87645	Up	0.00932976	0.0317991	Btc
319154	411	0	1	0.01	0.293635	4.87595	Up	0.522684	0.686055	Hist2h3b
12643	1653	0	4	0.01	0.292036	4.86808	Up	0.069832	0.169376	Chad
67640	1262	0	3	0.01	0.286887	4.84241	Up	0.1366	0.283173	4930465K10Rik
240322	4666	4	119	0.108207	3.07788	4.83008	Up	1.2e-29	4.84e-28	Adamts19
434858	1733	0	4	0.01	0.278555	4.79989	Up	0.069832	0.169211	Gm5643
193286	883	0	2	0.01	0.27335	4.77268	Up	0.267206	0.455589	BC049762
12922	2655	0	6	0.01	0.272732	4.76941	Up	0.0182501	0.0558669	Crhr2
213742	17918	14	390	0.0986227	2.62679	4.73524	Up	3.13e-93	7.28e-91	Xist
232409	2271	0	5	0.01	0.265707	4.73176	Up	0.0356994	0.0983818	Clec2e
107970	917	0	2	0.01	0.263215	4.71817	Up	0.267206	0.456659	Hist1h1t
14913	917	0	2	0.01	0.263215	4.71817	Up	0.267206	0.4559	Guca1a
12353	1380	0	3	0.01	0.262357	4.71346	Up	0.1366	0.282603	Car6
77836	461	0	1	0.01	0.261787	4.71032	Up	0.522684	0.679466	Mlana
20608	1388	0	3	0.01	0.260844	4.70512	Up	0.1366	0.28314	Sstr4
73435	928	0	2	0.01	0.260095	4.70097	Up	0.267206	0.453331	1700057K13Rik
258470	939	0	2	0.01	0.257048	4.68397	Up	0.267206	0.45742	Olfr91
NR_046006	473	0	1	0.01	0.255146	4.67325	Up	0.522684	0.681699	-
68386	951	0	2	0.01	0.253804	4.66565	Up	0.267206	0.453111	0610039K10Rik
319849	1909	0	4	0.01	0.252874	4.66035	Up	0.069832	0.169094	B230378P21Rik
231510	2877	0	6	0.01	0.251687	4.65356	Up	0.0182501	0.0558767	Agpat9
12309	480	0	1	0.01	0.251425	4.65206	Up	0.522684	0.682974	S100g
NR_045903	964	0	2	0.01	0.250382	4.64606	Up	0.267206	0.45386	-
319152	488	0	1	0.01	0.247303	4.62821	Up	0.522684	0.674395	Hist1h3h
66532	982	0	2	0.01	0.245792	4.61937	Up	0.267206	0.456838	Rep15
77717	1967	0	4	0.01	0.245417	4.61717	Up	0.069832	0.169329	6030408B16Rik
11833	1486	0	3	0.01	0.243642	4.60669	Up	0.1366	0.282436	Aqp8
238555	2983	0	6	0.01	0.242744	4.60136	Up	0.0182501	0.0558865	Btn2a2
NR_045944	2001	0	4	0.01	0.241247	4.59244	Up	0.069832	0.169258	-
50782	2006	0	4	0.01	0.240646	4.58884	Up	0.069832	0.169164	Rgs11
NR_045847	1006	0	2	0.01	0.239928	4.58453	Up	0.267206	0.454878	-
100043315	1006	0	2	0.01	0.239928	4.58453	Up	0.267206	0.45254	LOC100043315
73183	1007	0	2	0.01	0.23969	4.5831	Up	0.267206	0.456748	5430402O13Rik
433102	506	0	1	0.01	0.238506	4.57595	Up	0.522684	0.678204	Sfta2
78118	511	0	1	0.01	0.236172	4.56177	Up	0.522684	0.6859	4930451I11Rik
217212	511	0	1	0.01	0.236172	4.56177	Up	0.522684	0.677197	Pyy
72249	515	0	1	0.01	0.234338	4.55052	Up	0.522684	0.679567	1700019G24Rik
100504249	518	0	1	0.01	0.232981	4.54214	Up	0.522684	0.688695	Gm15350
171588	1557	0	3	0.01	0.232532	4.53936	Up	0.1366	0.283106	LOC171588
100504477	521	0	1	0.01	0.231639	4.53381	Up	0.522684	0.686984	Gm16677
100043644	532	0	1	0.01	0.22685	4.50366	Up	0.522684	0.674445	Gm4566
66402	536	0	1	0.01	0.225157	4.49286	Up	0.522684	0.679213	Sln
19674	1076	0	2	0.01	0.22432	4.48748	Up	0.267206	0.456525	Rcvrn
382075	1080	0	2	0.01	0.223489	4.48213	Up	0.267206	0.453904	Odf3l1
73480	547	0	1	0.01	0.220629	4.46355	Up	0.522684	0.680479	1700074H08Rik
241070	1647	0	3	0.01	0.219825	4.45828	Up	0.1366	0.283039	Gpr1
433801	1659	0	3	0.01	0.218235	4.44781	Up	0.1366	0.283342	Gm13212
76643	561	0	1	0.01	0.215123	4.42709	Up	0.522684	0.685025	1700121L16Rik
68230	563	0	1	0.01	0.214359	4.42196	Up	0.522684	0.677952	1700102H20Rik
69299	1128	0	2	0.01	0.213979	4.4194	Up	0.267206	0.456302	Asb9
60531	567	0	1	0.01	0.212847	4.41174	Up	0.522684	0.678355	Npvf
279706	1144	0	2	0.01	0.210986	4.39908	Up	0.267206	0.452452	Nup62cl
12425	2929	4	87	0.172377	3.58467	4.3782	Up	7.61e-21	1.91e-19	Cckar
629678	1163	0	2	0.01	0.207539	4.37531	Up	0.267206	0.454568	Gm6994
72274	583	0	1	0.01	0.207005	4.37159	Up	0.522684	0.681546	1700027H10Rik
13070	1774	0	3	0.01	0.204088	4.35112	Up	0.1366	0.283005	Cyp11a1
100503496	1776	0	3	0.01	0.203858	4.34949	Up	0.1366	0.283073	LOC100503496
22403	1784	0	3	0.01	0.202944	4.34301	Up	0.1366	0.282503	Wisp2
114889	3579	0	6	0.01	0.20232	4.33857	Up	0.0182501	0.0558571	Vsx1
232077	1206	0	2	0.01	0.200139	4.32293	Up	0.267206	0.456882	Foxi3
107753	607	0	1	0.01	0.19882	4.31339	Up	0.522684	0.674844	Lgals2
NR_045979	610	0	1	0.01	0.197843	4.30628	Up	0.522684	0.685128	-
77337	1222	0	2	0.01	0.197519	4.30392	Up	0.267206	0.452759	Akr1c21
209488	1225	0	2	0.01	0.197035	4.30038	Up	0.267206	0.456972	Hsh2d
100502920	1230	0	2	0.01	0.196234	4.2945	Up	0.267206	0.454745	Gm16998
24113	1233	0	2	0.01	0.195757	4.29099	Up	0.267206	0.454081	Vax2
68400	618	0	1	0.01	0.195282	4.28748	Up	0.522684	0.680631	0610043K17Rik
72277	621	0	1	0.01	0.194338	4.2805	Up	0.522684	0.683281	1700030F18Rik
629114	624	0	1	0.01	0.193404	4.27354	Up	0.522684	0.673449	Defb23
107766	1252	0	2	0.01	0.192786	4.26893	Up	0.267206	0.455322	Haao
69397	627	0	1	0.01	0.192478	4.26663	Up	0.522684	0.690832	1700019A02Rik
246746	1885	0	3	0.01	0.19207	4.26356	Up	0.1366	0.282972	Cd300lf
74945	629	0	1	0.01	0.191866	4.26203	Up	0.522684	0.676444	4930471I20Rik
72122	631	0	1	0.01	0.191258	4.25745	Up	0.522684	0.677298	2010308F09Rik
240675	3885	1	20	0.0324898	0.621282	4.25719	Up	1.71e-05	0.000109484	Vwa2
56734	1901	0	3	0.01	0.190453	4.25137	Up	0.1366	0.282469	Tulp2
26367	3827	0	6	0.01	0.189209	4.24191	Up	0.0182501	0.0559061	Ceacam2
71363	641	0	1	0.01	0.188275	4.23477	Up	0.522684	0.687968	Krtap7-1
54120	1286	0	2	0.01	0.187689	4.23027	Up	0.267206	0.456123	Gipc2
71223	1290	0	2	0.01	0.187107	4.22579	Up	0.267206	0.454435	Gpr15
13615	1296	0	2	0.01	0.186241	4.2191	Up	0.267206	0.457062	Edn2
109335	1303	0	2	0.01	0.18524	4.21133	Up	0.267206	0.457824	9230102K24Rik
668433	653	0	1	0.01	0.184815	4.20801	Up	0.522684	0.675043	4930544D05Rik
77705	658	0	1	0.01	0.18341	4.197	Up	0.522684	0.682362	9230104L09Rik
100503337	664	0	1	0.01	0.181753	4.18391	Up	0.522684	0.676394	Gm9895
NM_001256174	666	0	1	0.01	0.181207	4.17957	Up	0.522684	0.684101	-
69361	666	0	1	0.01	0.181207	4.17957	Up	0.522684	0.677147	Cypt3
21953	667	0	1	0.01	0.180936	4.1774	Up	0.522684	0.684562	Tnni2
382097	1337	0	2	0.01	0.18053	4.17416	Up	0.267206	0.453772	Gm1123
100579151	674	0	1	0.01	0.179056	4.16234	Up	0.522684	0.681139	Gm16833
74361	2037	0	3	0.01	0.177738	4.15168	Up	0.1366	0.283207	4931429L15Rik
16534	2041	0	3	0.01	0.17739	4.14885	Up	0.1366	0.283443	Kcnn4
17259	1378	0	2	0.01	0.175158	4.13059	Up	0.267206	0.455678	Mef2b
18506	1378	0	2	0.01	0.175158	4.13059	Up	0.267206	0.455633	Pax4
73326	690	0	1	0.01	0.174904	4.12849	Up	0.522684	0.679921	4932702P03Rik
319579	690	0	1	0.01	0.174904	4.12849	Up	0.522684	0.673897	Defb20
100503969	691	0	1	0.01	0.174651	4.1264	Up	0.522684	0.676795	1810008I18Rik
50518	692	0	1	0.01	0.174399	4.12432	Up	0.522684	0.690414	a
100504608	699	0	1	0.01	0.172652	4.1098	Up	0.522684	0.686777	LOC100504608
16854	1406	0	2	0.01	0.17167	4.10157	Up	0.267206	0.456391	Lgals3
20132	1407	0	2	0.01	0.171548	4.10054	Up	0.267206	0.454037	Rrh
114668	709	0	1	0.01	0.170217	4.0893	Up	0.522684	0.685694	5033404E19Rik
654467	1428	0	2	0.01	0.169025	4.07917	Up	0.267206	0.45417	Gm10052
15024	2859	3	53	0.132448	2.23723	4.07822	Up	1.33e-12	1.85e-11	H2-T10
278180	1432	0	2	0.01	0.168553	4.07513	Up	0.267206	0.455189	Vsig4
NR_046066	1433	0	2	0.01	0.168435	4.07412	Up	0.267206	0.453243	-
69469	719	0	1	0.01	0.16785	4.0691	Up	0.522684	0.689475	Tmco2
75656	724	0	1	0.01	0.166691	4.0591	Up	0.522684	0.674594	1700020A23Rik
14840	1448	0	2	0.01	0.166691	4.0591	Up	0.267206	0.452627	Gsg1
319216	729	0	1	0.01	0.165547	4.04917	Up	0.522684	0.69272	4932441J04Rik
381810	1458	0	2	0.01	0.165547	4.04917	Up	0.267206	0.455989	Lpar5
16770	733	0	1	0.01	0.164644	4.04128	Up	0.522684	0.681343	Lalba
15458	1489	0	2	0.01	0.162101	4.01882	Up	0.267206	0.457286	Hpx
67765	1494	0	2	0.01	0.161558	4.01398	Up	0.267206	0.454612	5830432E09Rik
544763	748	0	1	0.01	0.161342	4.01205	Up	0.522684	0.675243	Hbq1b
12169	3005	0	4	0.01	0.160644	4.0058	Up	0.069832	0.169235	Bmx
235854	1503	0	2	0.01	0.160591	4.00532	Up	0.267206	0.453067	Mrgpra4
67342	753	0	1	0.01	0.160271	4.00244	Up	0.522684	0.687243	1700058G18Rik
16669	1509	0	2	0.01	0.159952	3.99957	Up	0.267206	0.45364	Krt19
100039060	4539	0	6	0.01	0.159529	3.99575	Up	0.0182501	0.0558376	0610010B08Rik
69060	1515	0	2	0.01	0.159319	3.99384	Up	0.267206	0.454125	Pnlip
26910	759	0	1	0.01	0.159004	3.99099	Up	0.522684	0.686416	Figla
18489	759	0	1	0.01	0.159004	3.99099	Up	0.522684	0.680581	Reg3b
69121	1520	0	2	0.01	0.158795	3.98909	Up	0.267206	0.457196	Chrdl2
330188	2283	0	3	0.01	0.158586	3.98719	Up	0.1366	0.28351	Ccdc63
327747	1529	0	2	0.01	0.15786	3.98057	Up	0.267206	0.457241	9030224M15Rik
73693	1534	0	2	0.01	0.157345	3.97586	Up	0.267206	0.457959	Dppa4
18405	768	0	1	0.01	0.157141	3.97398	Up	0.522684	0.685282	Orm1
75453	1542	0	2	0.01	0.156529	3.96836	Up	0.267206	0.457465	1700008F21Rik
18407	773	0	1	0.01	0.156124	3.96462	Up	0.522684	0.675393	Orm3
78243	778	0	1	0.01	0.155121	3.95532	Up	0.522684	0.69078	9230112D13Rik
665119	2337	0	3	0.01	0.154922	3.95347	Up	0.1366	0.28267	Sec14l5
629024	787	0	1	0.01	0.153347	3.93873	Up	0.522684	0.687139	Gm6938
21941	1575	0	2	0.01	0.15325	3.93781	Up	0.267206	0.457106	Tnfrsf8
70874	1576	0	2	0.01	0.153152	3.93689	Up	0.267206	0.457555	4921513I03Rik
75573	789	0	1	0.01	0.152958	3.93507	Up	0.522684	0.679415	2310007L24Rik
329483	3949	0	5	0.01	0.152803	3.9336	Up	0.0356994	0.0983198	Gm14015
27278	1586	0	2	0.01	0.152187	3.92777	Up	0.267206	0.455455	Clnk
100038657	794	0	1	0.01	0.151995	3.92595	Up	0.522684	0.693668	7420461P10Rik
67355	798	0	1	0.01	0.151233	3.9187	Up	0.522684	0.690989	1700109G14Rik
12994	1597	0	2	0.01	0.151138	3.9178	Up	0.267206	0.456346	Csn3
20389	804	0	1	0.01	0.150104	3.9079	Up	0.522684	0.680784	Sftpc
238377	3241	0	4	0.01	0.148947	3.89672	Up	0.069832	0.169141	Gpr68
545645	811	0	1	0.01	0.148809	3.89539	Up	0.522684	0.689059	Gm13283
545648	811	0	1	0.01	0.148809	3.89539	Up	0.522684	0.682259	Gm13272
70550	812	0	1	0.01	0.148626	3.89361	Up	0.522684	0.693299	5730416F02Rik
72310	813	0	1	0.01	0.148443	3.89184	Up	0.522684	0.680276	Nkg7
20494	1629	0	2	0.01	0.148169	3.88918	Up	0.267206	0.452408	Slc10a2
22227	1644	0	2	0.01	0.146818	3.87595	Up	0.267206	0.458274	Ucp1
NR_045938	824	0	1	0.01	0.146461	3.87245	Up	0.522684	0.684819	-
270152	2472	0	3	0.01	0.146461	3.87245	Up	0.1366	0.282838	Amica1
68453	826	0	1	0.01	0.146107	3.86895	Up	0.522684	0.683793	Gpihbp1
16174	2496	0	3	0.01	0.145053	3.85851	Up	0.1366	0.282335	Il18rap
546723	836	0	1	0.01	0.144359	3.85159	Up	0.522684	0.68119	Ppp1r2-ps3
20203	1676	0	2	0.01	0.144014	3.84814	Up	0.267206	0.458094	S100b
192658	1677	0	2	0.01	0.143928	3.84728	Up	0.267206	0.455055	Rfpl4
107477	1681	0	2	0.01	0.143586	3.84384	Up	0.267206	0.458139	Guca1b
67522	845	0	1	0.01	0.142821	3.83614	Up	0.522684	0.673002	1700097N02Rik
27027	1582	0	2	0.01	0.142232	3.83018	Up	0.267206	0.455278	Tspan32
72054	1702	0	2	0.01	0.141814	3.82593	Up	0.267206	0.453596	Cyp4f18
108096	2559	0	3	0.01	0.141482	3.82254	Up	0.1366	0.282871	Slco1a5
232408	1708	0	2	0.01	0.141316	3.82085	Up	0.267206	0.454789	Klrb1f
13142	1712	0	2	0.01	0.140986	3.81748	Up	0.267206	0.455856	Dao
620393	858	0	1	0.01	0.140657	3.81411	Up	0.522684	0.685333	Fam150a
100043254	860	0	1	0.01	0.14033	3.81075	Up	0.522684	0.687864	Nps
320893	1723	0	2	0.01	0.140086	3.80824	Up	0.267206	0.453287	6430562O15Rik
NR_046192	865	0	1	0.01	0.139519	3.80239	Up	0.522684	0.685848	-
435528	873	0	1	0.01	0.138241	3.78911	Up	0.522684	0.675143	Glyatl3
27220	874	0	1	0.01	0.138082	3.78746	Up	0.522684	0.68323	Cartpt
14938	878	0	1	0.01	0.137453	3.78087	Up	0.522684	0.693141	Gzma
73915	881	0	1	0.01	0.136985	3.77595	Up	0.522684	0.679719	4833419F23Rik
NR_045947	884	0	1	0.01	0.13652	3.77104	Up	0.522684	0.693773	-
329436	1780	0	2	0.01	0.1356	3.76129	Up	0.267206	0.45733	Gm14461
433632	891	0	1	0.01	0.135448	3.75967	Up	0.522684	0.683077	Gm5544
71000	891	0	1	0.01	0.135448	3.75967	Up	0.522684	0.675593	4931440J10Rik
74473	1789	0	2	0.01	0.134918	3.75401	Up	0.267206	0.453463	4933433H22Rik
75485	896	0	1	0.01	0.134692	3.75159	Up	0.522684	0.676545	1700010B08Rik
75066	906	0	1	0.01	0.133205	3.73558	Up	0.522684	0.691827	4930521E06Rik
544707	907	0	1	0.01	0.133058	3.73399	Up	0.522684	0.683588	Gm5779
381337	1672	0	1	0.01	0.132766	3.73081	Up	0.522684	0.683128	Fam178b
72282	911	0	1	0.01	0.132474	3.72764	Up	0.522684	0.692615	1810062G17Rik
15379	1824	0	2	0.01	0.132329	3.72606	Up	0.267206	0.45751	Onecut1
20306	912	0	1	0.01	0.132329	3.72606	Up	0.522684	0.690675	Ccl7
11537	926	0	1	0.01	0.130328	3.70408	Up	0.522684	0.685797	Cfd
71581	927	0	1	0.01	0.130188	3.70252	Up	0.522684	0.683025	9130015A21Rik
12578	929	0	1	0.01	0.129907	3.69941	Up	0.522684	0.688228	Cdkn2a
50930	1862	0	2	0.01	0.129628	3.69631	Up	0.267206	0.452979	Tnfsf14
258460	936	0	1	0.01	0.128936	3.68858	Up	0.522684	0.692983	Olfr1391
258463	936	0	1	0.01	0.128936	3.68858	Up	0.522684	0.688279	Olfr1393
258660	939	0	1	0.01	0.128524	3.68397	Up	0.522684	0.686209	Olfr736
68354	941	0	1	0.01	0.128251	3.6809	Up	0.522684	0.684152	0610009B14Rik
258922	942	0	1	0.01	0.128115	3.67936	Up	0.522684	0.692247	Olfr267
258436	942	0	1	0.01	0.128115	3.67936	Up	0.522684	0.687554	Olfr458
14620	1886	0	2	0.01	0.127979	3.67783	Up	0.267206	0.45657	Gjb3
246730	1889	0	2	0.01	0.127776	3.67554	Up	0.267206	0.453949	Oas1a
223262	946	0	1	0.01	0.127573	3.67325	Up	0.522684	0.676093	Timm8a2
236643	2301	3	40	0.164567	2.09794	3.67223	Up	3.77e-09	3.93e-08	Sytl5
56636	947	0	1	0.01	0.127438	3.67173	Up	0.522684	0.67977	Fgf21
258837	951	0	1	0.01	0.126902	3.66565	Up	0.522684	0.672953	Olfr545
328059	1907	0	2	0.01	0.126569	3.66186	Up	0.267206	0.4555	Slc7a15
72058	1907	0	2	0.01	0.126569	3.66186	Up	0.267206	0.454346	Igsf5
18113	954	0	1	0.01	0.126503	3.6611	Up	0.522684	0.679668	Nnmt
100041965	963	0	1	0.01	0.125321	3.64755	Up	0.522684	0.691042	Oaz1-ps
14699	963	0	1	0.01	0.125321	3.64755	Up	0.522684	0.682617	Gngt1
75886	964	0	1	0.01	0.125191	3.64606	Up	0.522684	0.678657	Gstt4
14527	1929	0	2	0.01	0.125126	3.64531	Up	0.267206	0.457017	Gcgr
73813	2900	0	3	0.01	0.124846	3.64207	Up	0.1366	0.282569	Fam83e
402728	1464	1	13	0.0862179	1.07165	3.6357	Up	0.00130611	0.00567032	Pax6os1
435285	972	0	1	0.01	0.12416	3.63413	Up	0.522684	0.686261	Krtap4-16
99899	2916	0	3	0.01	0.12416	3.63413	Up	0.1366	0.282804	Ifi44
625716	1953	0	2	0.01	0.123588	3.62747	Up	0.267206	0.454967	Gm6614
78460	980	0	1	0.01	0.123147	3.62231	Up	0.522684	0.678304	1700057H15Rik
110557	981	0	1	0.01	0.123021	3.62084	Up	0.522684	0.681648	H2-Q6
75604	981	0	1	0.01	0.123021	3.62084	Up	0.522684	0.680225	Tm4sf5
74649	1963	0	2	0.01	0.122959	3.6201	Up	0.267206	0.456436	Cpa5
328657	982	0	1	0.01	0.122896	3.61937	Up	0.522684	0.683486	Gm1968
18566	1972	0	2	0.01	0.122398	3.6135	Up	0.267206	0.453155	Pdcd1
19127	1000	0	1	0.01	0.120684	3.59316	Up	0.522684	0.692878	Prop1
13710	2000	0	2	0.01	0.120684	3.59316	Up	0.267206	0.453375	Elf3
574417	1002	0	1	0.01	0.120443	3.59028	Up	0.522684	0.686571	Tas2r137
14531	2034	0	2	0.01	0.118667	3.56884	Up	0.267206	0.452803	Gcm1
667931	1019	0	1	0.01	0.118434	3.56601	Up	0.522684	0.681954	Gm8883
NR_046184	1033	0	1	0.01	0.116829	3.54632	Up	0.522684	0.680987	-
20211	2067	0	2	0.01	0.116772	3.54562	Up	0.267206	0.453419	Saa4
258423	1039	0	1	0.01	0.116154	3.53797	Up	0.522684	0.6777	Olfr1510
66727	1044	0	1	0.01	0.115598	3.53104	Up	0.522684	0.674046	Hrasls5
623166	1059	0	1	0.01	0.11396	3.51046	Up	0.522684	0.675193	Prr23a
15101	4265	0	4	0.01	0.113185	3.50062	Up	0.069832	0.169399	H60a
328594	1071	0	1	0.01	0.112683	3.4942	Up	0.522684	0.686933	D630010B17Rik
320500	3218	0	3	0.01	0.112508	3.49196	Up	0.1366	0.282636	Tmem215
78520	1077	0	1	0.01	0.112056	3.48614	Up	0.522684	0.679871	C330022C24Rik
751865	1079	0	1	0.01	0.111848	3.48347	Up	0.522684	0.674196	Sap25
67325	1081	0	1	0.01	0.111641	3.4808	Up	0.522684	0.682005	1700034G24Rik
14960	1084	0	1	0.01	0.111332	3.4768	Up	0.522684	0.689736	H2-Aa
NR_046029	2171	0	2	0.01	0.111178	3.4748	Up	0.267206	0.455144	-
276891	2175	0	2	0.01	0.110974	3.47215	Up	0.267206	0.4551	Timd4
50929	1088	0	1	0.01	0.110923	3.47148	Up	0.522684	0.691303	Il22
67638	1094	0	1	0.01	0.110314	3.46355	Up	0.522684	0.687761	4930483J18Rik
100043899	1094	0	1	0.01	0.110314	3.46355	Up	0.522684	0.6734	R3hdml
NR_046043	1096	0	1	0.01	0.110113	3.46091	Up	0.522684	0.688487	-
216781	2192	0	2	0.01	0.110113	3.46091	Up	0.267206	0.453023	Trim58
329554	1097	0	1	0.01	0.110013	3.4596	Up	0.522684	0.675793	Gm826
100416830	1098	0	1	0.01	0.109913	3.45828	Up	0.522684	0.680327	Zfp572
494546	1109	0	1	0.01	0.108822	3.4439	Up	0.522684	0.689007	Taar8c
433004	1119	0	1	0.01	0.10785	3.43095	Up	0.522684	0.688539	B830017H08Rik
100502871	2238	0	2	0.01	0.10785	3.43095	Up	0.267206	0.455767	Gm19424
234199	1120	0	1	0.01	0.107754	3.42966	Up	0.522684	0.684049	Fgl1
227288	1125	0	1	0.01	0.107275	3.42324	Up	0.522684	0.689944	Cxcr1
NR_045989	1126	0	1	0.01	0.107179	3.42196	Up	0.522684	0.685385	-
74305	1133	0	1	0.01	0.106517	3.41301	Up	0.522684	0.672854	1700111N16Rik
232970	2282	0	2	0.01	0.10577	3.40286	Up	0.267206	0.454656	Phldb3
15235	2286	0	2	0.01	0.105585	3.40034	Up	0.267206	0.453551	Mst1
16530	1146	0	1	0.01	0.105309	3.39656	Up	0.522684	0.690049	Kcnk7
98365	1152	0	1	0.01	0.10476	3.38902	Up	0.522684	0.689632	Slamf9
13162	3456	0	3	0.01	0.10476	3.38902	Up	0.1366	0.282703	Slc6a3
54200	1153	0	1	0.01	0.10467	3.38777	Up	0.522684	0.688072	Sult2b1
100502624	1160	0	1	0.01	0.104038	3.37904	Up	0.522684	0.682311	Gm13483
17147	2322	0	2	0.01	0.103948	3.37779	Up	0.267206	0.457151	Mageb3
93841	1162	0	1	0.01	0.103859	3.37655	Up	0.522684	0.680378	Uchl4
71939	2066	0	2	0.01	0.103814	3.37593	Up	0.267206	0.456212	Apol6
435518	2342	0	2	0.01	0.103061	3.36542	Up	0.267206	0.457599	Pdxk-ps
70129	2345	0	2	0.01	0.102929	3.36357	Up	0.267206	0.455011	Slc44a4
17286	2348	0	2	0.01	0.102797	3.36173	Up	0.267206	0.454391	Meox2
14836	1183	0	1	0.01	0.102015	3.35071	Up	0.522684	0.677499	Gsc
210554	1186	0	1	0.01	0.101757	3.34706	Up	0.522684	0.687346	Hus1b
70090	1186	0	1	0.01	0.101757	3.34706	Up	0.522684	0.675443	2310005E17Rik
21338	3764	5	53	0.167671	1.69932	3.34125	Up	5.67e-11	6.98e-10	Tacr3
627585	1195	0	1	0.01	0.100991	3.33615	Up	0.522684	0.69372	Gm13034
20849	2981	9	95	0.381082	3.84602	3.33519	Up	1.12e-18	2.47e-17	Stat4
75753	3595	0	3	0.01	0.10071	3.33213	Up	0.1366	0.283241	Klf17
NR_045876	2398	0	2	0.01	0.100654	3.33133	Up	0.267206	0.455233	-
26945	1217	0	1	0.01	0.0991652	3.30983	Up	0.522684	0.685488	Tpsg1
75514	1224	0	1	0.01	0.098598	3.30156	Up	0.522684	0.677549	1700013H16Rik
622402	1231	0	1	0.01	0.0980374	3.29333	Up	0.522684	0.692142	Akr1c12
78004	1381	9	92	0.822597	8.03977	3.2889	Up	6.43e-18	1.36e-16	Prr15
75863	1239	0	1	0.01	0.0974044	3.28399	Up	0.522684	0.673201	Clec4g
382384	1248	0	1	0.01	0.0967019	3.27354	Up	0.522684	0.679011	Odf3l2
75275	1254	0	1	0.01	0.0962392	3.26663	Up	0.522684	0.680175	Tmco5b
22095	4332	6	60	0.174824	1.67152	3.25719	Up	5.07e-12	6.74e-11	Tshr
13491	1366	1	10	0.0924033	0.883485	3.25719	Up	0.00794832	0.0277017	Drd4
107626	1273	0	1	0.01	0.0948028	3.24493	Up	0.522684	0.674544	Asmt
317755	1284	0	1	0.01	0.0939906	3.23252	Up	0.522684	0.686158	Zar1
435653	1284	0	1	0.01	0.0939906	3.23252	Up	0.522684	0.676144	Fcrlb
68308	1293	0	1	0.01	0.0933364	3.22244	Up	0.522684	0.677348	4933406F09Rik
237362	1307	0	1	0.01	0.0923366	3.2069	Up	0.522684	0.68958	Npffr1
328783	2628	0	2	0.01	0.0918447	3.1992	Up	0.267206	0.454479	Mslnl
73936	2630	0	2	0.01	0.0917749	3.1981	Up	0.267206	0.453816	Ccdc175
74757	2630	0	2	0.01	0.0917749	3.1981	Up	0.267206	0.453199	5830416I19Rik
18503	2639	0	2	0.01	0.0914619	3.19317	Up	0.267206	0.455411	Pax1
16997	6620	0	5	0.01	0.0911511	3.18826	Up	0.0356994	0.0983042	Ltbp2
11945	1327	0	1	0.01	0.090945	3.18499	Up	0.522684	0.689892	Atp4b
269275	9033	4	38	0.0558941	0.507693	3.18319	Up	6.78e-08	6.16e-07	Acvr1c
75828	1343	0	1	0.01	0.0898615	3.1677	Up	0.522684	0.689423	Hormad2
27218	2688	0	2	0.01	0.0897946	3.16663	Up	0.267206	0.456168	Slamf1
76856	1352	0	1	0.01	0.0892633	3.15807	Up	0.522684	0.673052	Catsper3
50540	1356	0	1	0.01	0.089	3.15381	Up	0.522684	0.684922	Igbp1b
667977	1357	0	1	0.01	0.0889344	3.15274	Up	0.522684	0.678002	Gm8909
13076	2716	0	2	0.01	0.0888689	3.15168	Up	0.267206	0.457734	Cyp1a1
114564	2719	0	2	0.01	0.0887709	3.15009	Up	0.267206	0.455366	Csprs
16178	1360	0	1	0.01	0.0887382	3.14956	Up	0.522684	0.691775	Il1r2
666926	1374	0	1	0.01	0.0878341	3.13478	Up	0.522684	0.677599	Gm8369
100503307	1379	0	1	0.01	0.0875156	3.12954	Up	0.522684	0.677448	Gm15408
69481	1380	0	1	0.01	0.0874522	3.12849	Up	0.522684	0.693562	Actl9
100504268	1394	0	1	0.01	0.0865739	3.11393	Up	0.522684	0.676695	2310005A03Rik
100504710	1395	0	1	0.01	0.0865118	3.1129	Up	0.522684	0.675893	Gm11128
329514	1396	0	1	0.01	0.0864499	3.11186	Up	0.522684	0.682923	Gm14047
16533	4188	0	3	0.01	0.0864499	3.11186	Up	0.1366	0.282369	Kcnmb1
28194	1618	1	9	0.0780117	0.671295	3.10519	Up	0.0143561	0.0458015	Apon
16596	1534	1	9	0.0822835	0.708055	3.10519	Up	0.0143561	0.045768	Klf1
319764	4707	1	9	0.026816	0.230753	3.10519	Up	0.0143561	0.0457848	A730046J19Rik
381059	781	1	9	0.161617	1.39072	3.10519	Up	0.0143561	0.0457931	Gm1604b
71690	2163	1	9	0.0583555	0.502153	3.10519	Up	0.0143561	0.0457764	Esm1
69787	1408	0	1	0.01	0.0857131	3.09952	Up	0.522684	0.685591	Anxa13
94346	1414	0	1	0.01	0.0853494	3.09338	Up	0.522684	0.674794	Tmem40
19219	2831	0	2	0.01	0.0852589	3.09185	Up	0.267206	0.457779	Ptger4
214158	1416	0	1	0.01	0.0852288	3.09134	Up	0.522684	0.681088	Trim38
229302	1417	0	1	0.01	0.0851687	3.09032	Up	0.522684	0.682158	Tm4sf4
16992	1423	0	1	0.01	0.0848096	3.08423	Up	0.522684	0.690362	Lta
100463519	1424	0	1	0.01	0.08475	3.08321	Up	0.522684	0.691722	BB283400
433315	1432	0	1	0.01	0.0842765	3.07513	Up	0.522684	0.675093	Gm13749
554292	1449	0	1	0.01	0.0832878	3.0581	Up	0.522684	0.684357	AB099516
76615	1451	0	1	0.01	0.083173	3.05611	Up	0.522684	0.69209	Got1l1
259051	2912	0	2	0.01	0.0828874	3.05115	Up	0.267206	0.452496	Olfr658
17086	1463	0	1	0.01	0.0824908	3.04423	Up	0.522684	0.674943	Ncr1
56460	2926	0	2	0.01	0.0824908	3.04423	Up	0.267206	0.452584	Pkp3
14621	1464	0	1	0.01	0.0824344	3.04325	Up	0.522684	0.684614	Gjb4
320871	2935	0	2	0.01	0.0822378	3.0398	Up	0.267206	0.452364	B230206H07Rik
17773	1503	0	1	0.01	0.0802954	3.00532	Up	0.522684	0.693879	Mtnr1a
226604	3012	0	2	0.01	0.0801355	3.00244	Up	0.267206	0.454524	Gm4847
239083	1508	0	1	0.01	0.0800292	3.00053	Up	0.522684	0.693826	Ccnb1ip1
545817	1512	0	1	0.01	0.0798175	2.9967	Up	0.522684	0.691565	Cyp2w1
50501	1513	0	1	0.01	0.0797647	2.99575	Up	0.522684	0.689527	Prok2
11602	1530	0	1	0.01	0.0788784	2.97963	Up	0.522684	0.675993	Angpt4
110558	1539	0	1	0.01	0.0784171	2.97117	Up	0.522684	0.687709	H2-Q9
22144	1540	0	1	0.01	0.0783662	2.97023	Up	0.522684	0.677046	Tuba3a
22349	3117	0	2	0.01	0.077436	2.953	Up	0.267206	0.457869	Vil1
NM_001256501	1573	0	1	0.01	0.0767222	2.93964	Up	0.522684	0.673748	-
218624	3680	1	8	0.0342997	0.262357	2.93526	Up	0.025751	0.0753289	Il31ra
208426	1579	0	1	0.01	0.0764306	2.93415	Up	0.522684	0.686313	Iqcj
114230	1586	0	1	0.01	0.0760933	2.92777	Up	0.522684	0.690258	Aipl1
209550	3175	0	2	0.01	0.0760214	2.92641	Up	0.267206	0.45648	Rad51ap2
403183	3181	0	2	0.01	0.075878	2.92368	Up	0.267206	0.453507	4832428D23Rik
18947	1593	0	1	0.01	0.0757589	2.92142	Up	0.522684	0.682413	Pnliprp2
NR_046074	1594	0	1	0.01	0.0757114	2.92051	Up	0.522684	0.688435	-
71287	1597	0	1	0.01	0.0755692	2.9178	Up	0.522684	0.685952	Cpvl
NR_045906	1597	0	1	0.01	0.0755692	2.9178	Up	0.522684	0.681444	-
380839	1599	0	1	0.01	0.0754747	2.91599	Up	0.522684	0.677398	Serpinb1c
20429	1603	0	1	0.01	0.0752863	2.91239	Up	0.522684	0.686881	Shox2
110957	3212	0	2	0.01	0.0751457	2.90969	Up	0.267206	0.457689	D1Pas1
19092	4696	12	94	0.322546	2.41574	2.90489	Up	2.2e-16	4.18e-15	Prkg2
13984	1615	0	1	0.01	0.0747269	2.90163	Up	0.522684	0.673102	Esx1
75795	1616	0	1	0.01	0.0746807	2.90074	Up	0.522684	0.691618	4930455D15Rik
71241	1619	0	1	0.01	0.0745423	2.89806	Up	0.522684	0.678405	Dmrtc2
21926	1619	0	1	0.01	0.0745423	2.89806	Up	0.522684	0.673549	Tnf
74624	1624	0	1	0.01	0.0743128	2.89361	Up	0.522684	0.684716	4930429D17Rik
330956	1637	0	1	0.01	0.0737227	2.88211	Up	0.522684	0.68984	Gm5122
69771	1647	0	1	0.01	0.073275	2.87332	Up	0.522684	0.677097	1810019D21Rik
140494	3300	0	2	0.01	0.0731418	2.8707	Up	0.267206	0.452847	Atp6v0a4
666422	1660	0	1	0.01	0.0727012	2.86198	Up	0.522684	0.689215	Gm8096
329763	1665	0	1	0.01	0.0724829	2.85764	Up	0.522684	0.688383	Gm5105
625360	1678	0	1	0.01	0.0719213	2.84642	Up	0.522684	0.693246	BC147527
75010	1680	0	1	0.01	0.0718357	2.8447	Up	0.522684	0.674295	4930511M11Rik
378775	3370	0	2	0.01	0.0716225	2.84041	Up	0.267206	0.454258	9430032N09Rik
100038577	1696	0	1	0.01	0.071158	2.83103	Up	0.522684	0.673698	Gm10790
71884	1711	0	1	0.01	0.0705342	2.81832	Up	0.522684	0.679365	Chit1
73270	669	3	22	0.566022	3.96868	2.80973	Up	0.000137714	0.000741939	1700024F13Rik
64380	1723	0	1	0.01	0.0700429	2.80824	Up	0.522684	0.67775	Ms4a4c
77058	1725	0	1	0.01	0.0699617	2.80657	Up	0.522684	0.681903	4921530D09Rik
192136	1727	0	1	0.01	0.0698807	2.80489	Up	0.522684	0.688176	5033411D12Rik
12231	3454	0	2	0.01	0.0698807	2.80489	Up	0.267206	0.455945	Btn1a1
74456	1745	0	1	0.01	0.0691599	2.78994	Up	0.522684	0.686467	4933424G05Rik
224840	1745	0	1	0.01	0.0691599	2.78994	Up	0.522684	0.675843	Treml4
23993	1745	0	1	0.01	0.0691599	2.78994	Up	0.522684	0.674345	Klk7
100504714	1746	0	1	0.01	0.0691203	2.78911	Up	0.522684	0.683383	Gm16793
20519	3501	0	2	0.01	0.0689426	2.7854	Up	0.267206	0.452891	Slc22a3
16528	1757	0	1	0.01	0.0686875	2.78005	Up	0.522684	0.687916	Kcnk4
56753	1764	0	1	0.01	0.068415	2.77431	Up	0.522684	0.674146	Tacstd2
13082	1781	0	1	0.01	0.0677619	2.76047	Up	0.522684	0.680124	Cyp26a1
12467	1784	0	1	0.01	0.067648	2.75805	Up	0.522684	0.685076	Cct6b
277343	1794	0	1	0.01	0.0672709	2.74998	Up	0.522684	0.692405	Wfdc8
664702	1795	0	1	0.01	0.0672334	2.74918	Up	0.522684	0.673847	A530088E08Rik
70086	1802	0	1	0.01	0.0669722	2.74356	Up	0.522684	0.678607	Cysltr2
100041585	3201	1	7	0.0394323	0.263914	2.74262	Up	0.0458116	0.120979	Amd2
100306944	205	1	7	0.615722	4.12092	2.74262	Up	0.0458116	0.121016	Snora73a
234311	5989	1	7	0.0210758	0.141057	2.74262	Up	0.0458116	0.120998	Ddx60
27052	2915	1	7	0.0433012	0.289807	2.74262	Up	0.0458116	0.121089	Aoah
100502946	3172	1	7	0.0397929	0.266327	2.74262	Up	0.0458116	0.121071	Gm16796
231805	2588	1	7	0.0487724	0.326425	2.74262	Up	0.0458116	0.121034	Pilra
70859	2519	1	7	0.0501084	0.335366	2.74262	Up	0.0458116	0.121053	Lrrc63
80978	1809	0	1	0.01	0.0667131	2.73797	Up	0.522684	0.68053	Mrgprh
195564	3627	0	2	0.01	0.0665476	2.73439	Up	0.267206	0.452935	Skint3
71979	1814	0	1	0.01	0.0665292	2.73399	Up	0.522684	0.673947	2410012M07Rik
403180	1819	0	1	0.01	0.0663463	2.73002	Up	0.522684	0.680733	Ccdc121
546519	1820	0	1	0.01	0.0663099	2.72922	Up	0.522684	0.675543	Tmem235
66650	1823	0	1	0.01	0.0662008	2.72685	Up	0.522684	0.690571	Nepn
237091	1827	0	1	0.01	0.0660558	2.72369	Up	0.522684	0.683998	Lhfpl1
100038554	3655	0	2	0.01	0.0660378	2.72329	Up	0.267206	0.456704	Gm15348
15207	1829	0	1	0.01	0.0659836	2.72211	Up	0.522684	0.673797	Hes3
12051	1835	0	1	0.01	0.0657678	2.71738	Up	0.522684	0.683947	Bcl3
239552	1838	0	1	0.01	0.0656605	2.71503	Up	0.522684	0.678557	Apol8
69564	1840	0	1	0.01	0.0655891	2.71346	Up	0.522684	0.681495	Nmrk2
13074	1841	0	1	0.01	0.0655535	2.71267	Up	0.522684	0.677247	Cyp17a1
70720	1850	0	1	0.01	0.0652346	2.70564	Up	0.522684	0.682719	6330407A03Rik
214766	1858	0	1	0.01	0.0649537	2.69941	Up	0.522684	0.687605	Mmp21
NR_045819	1873	0	1	0.01	0.0644335	2.68781	Up	0.522684	0.684306	-
100102	3512	7	47	0.251583	1.61508	2.68249	Up	3.26e-08	3.09e-07	Pcsk9
320363	1892	0	1	0.01	0.0637865	2.67325	Up	0.522684	0.693036	D030045P18Rik
619326	1898	0	1	0.01	0.0635848	2.66868	Up	0.522684	0.673648	9130409I23Rik
58865	1900	0	1	0.01	0.0635179	2.66716	Up	0.522684	0.690623	Tdh
18741	2309	0	1	0.01	0.0634178	2.66489	Up	0.522684	0.689319	Pitx2
677296	1914	0	1	0.01	0.0630533	2.65657	Up	0.522684	0.692825	Fcrl6
11449	1921	0	1	0.01	0.0628235	2.6513	Up	0.522684	0.688903	Chrng
432613	1932	0	1	0.01	0.0624658	2.64307	Up	0.522684	0.688591	4933422H20Rik
73606	1932	0	1	0.01	0.0624658	2.64307	Up	0.522684	0.676645	1700120E14Rik
15450	1934	0	1	0.01	0.0624012	2.64157	Up	0.522684	0.685179	Lipc
73703	1941	0	1	0.01	0.0621762	2.63636	Up	0.522684	0.684768	Dppa2
13124	1950	0	1	0.01	0.0618892	2.62969	Up	0.522684	0.68745	Cyp8b1
16545	1950	0	1	0.01	0.0618892	2.62969	Up	0.522684	0.675743	Kera
NM_001256104	1959	0	1	0.01	0.0616049	2.62305	Up	0.522684	0.675693	-
210530	2248	12	77	0.673788	4.13375	2.61708	Up	2.25e-12	3.08e-11	Leprel1
12797	1987	0	1	0.01	0.0607368	2.60257	Up	0.522684	0.677801	Cnn1
72082	1989	0	1	0.01	0.0606757	2.60112	Up	0.522684	0.67896	Cyp2c55
17180	2002	0	1	0.01	0.0602817	2.59172	Up	0.522684	0.673996	Matn1
70862	2011	0	1	0.01	0.0600119	2.58525	Up	0.522684	0.685539	Spata16
93790	4023	0	2	0.01	0.059997	2.58489	Up	0.267206	0.453993	Nipa2
70971	2012	0	1	0.01	0.0599821	2.58453	Up	0.522684	0.676946	4931429P17Rik
240216	2016	0	1	0.01	0.0598631	2.58167	Up	0.522684	0.686829	E230025N22Rik
214601	2028	0	1	0.01	0.0595089	2.5731	Up	0.522684	0.685231	Slc10a3
11801	2037	0	1	0.01	0.0592459	2.56672	Up	0.522684	0.678758	Cd5l
12613	2046	0	1	0.01	0.0589853	2.56036	Up	0.522684	0.674894	Cel
110958	2051	0	1	0.01	0.0588415	2.55683	Up	0.522684	0.676244	D6Mm5e
73344	2054	0	1	0.01	0.0587556	2.55473	Up	0.522684	0.680428	1700034J05Rik
767814	2061	0	1	0.01	0.058556	2.54982	Up	0.522684	0.693351	AU019990
74548	2084	0	1	0.01	0.0579098	2.53381	Up	0.522684	0.686364	Gsdmc4
212989	2089	0	1	0.01	0.0577712	2.53035	Up	0.522684	0.684871	Best2
NR_046210	2103	0	1	0.01	0.0573866	2.52071	Up	0.522684	0.687813	-
67749	1444	1	6	0.087412	0.501457	2.52022	Up	0.0806924	0.189914	Mgarp
116838	7278	1	6	0.0173431	0.0994922	2.52022	Up	0.0806924	0.189965	Rims2
63857	2532	1	6	0.0498511	0.285981	2.52022	Up	0.0806924	0.189863	Bcmo1
100503040	2530	1	6	0.0498905	0.286207	2.52022	Up	0.0806924	0.189888	Gm19522
52570	1419	1	6	0.088952	0.510292	2.52022	Up	0.0806924	0.190016	Ccdc69
381693	2482	1	6	0.0508553	0.291742	2.52022	Up	0.0806924	0.189991	Wdr95
19296	3074	4	24	0.164246	0.94223	2.52022	Up	0.000166178	0.000884373	Pvt1
103978	2885	1	6	0.0437515	0.250989	2.52022	Up	0.0806924	0.189939	Gpc5
18782	2264	1	6	0.0557522	0.319834	2.52022	Up	0.0806924	0.190042	Pla2g2d
252837	2109	0	1	0.01	0.0572233	2.5166	Up	0.522684	0.692195	Ccrl1
26437	2126	0	1	0.01	0.0567658	2.50502	Up	0.522684	0.687295	Psg17
640543	2133	0	1	0.01	0.0565795	2.50028	Up	0.522684	0.673251	Tgm7
233801	2153	0	1	0.01	0.0560539	2.48681	Up	0.522684	0.675643	Acsm4
330228	2158	0	1	0.01	0.055924	2.48347	Up	0.522684	0.687088	4933411G11Rik
66112	2161	0	1	0.01	0.0558464	2.48146	Up	0.522684	0.676595	Mosc1
384077	2162	0	1	0.01	0.0558205	2.4808	Up	0.522684	0.679162	Pramel5
NR_046053	2166	0	1	0.01	0.0557174	2.47813	Up	0.522684	0.69188	-
620079	2188	0	1	0.01	0.0551572	2.46355	Up	0.522684	0.67982	Gm17751
20500	2191	0	1	0.01	0.0550817	2.46157	Up	0.522684	0.673151	Slc13a2
118454	2206	0	1	0.01	0.0547072	2.45173	Up	0.522684	0.679061	Gjc2
16871	2208	0	1	0.01	0.0546576	2.45042	Up	0.522684	0.689163	Lhx3
13479	2249	0	1	0.01	0.0536612	2.42388	Up	0.522684	0.687398	Dpep1
667766	1883	5	28	0.335164	1.79456	2.42069	Up	6.61e-05	0.000379766	Gm8801
11609	2868	5	28	0.220054	1.17823	2.42069	Up	6.61e-05	0.00037964	Agtr2
231798	2264	0	1	0.01	0.0533057	2.41429	Up	0.522684	0.693088	Lrch4
268491	4573	0	2	0.01	0.0527811	2.40002	Up	0.267206	0.456034	Gm1564
280408	1489	2	11	0.169541	0.891554	2.39469	Up	0.0162493	0.0508841	Rilp
77779	2319	2	11	0.10886	0.572455	2.39469	Up	0.0162493	0.050875	A930007I19Rik
271424	2305	0	1	0.01	0.0523575	2.3884	Up	0.522684	0.686003	Ip6k3
72090	2306	0	1	0.01	0.0523348	2.38777	Up	0.522684	0.679264	Entpd8
14451	3149	387	2113	15.5123	80.9798	2.38415	Up	2.41e-270	3.83e-267	Gas1
18168	2314	0	1	0.01	0.0521538	2.38277	Up	0.522684	0.676043	Npy5r
545861	4643	0	2	0.01	0.0519854	2.37811	Up	0.267206	0.456614	Gm5878
242726	2333	0	1	0.01	0.0517291	2.37098	Up	0.522684	0.68277	Padi6
219134	3164	197	1065	7.85901	40.6221	2.36985	Up	3.07e-136	1.31e-133	Shisa2
19132	1865	5	27	0.338399	1.74717	2.36822	Up	0.000110931	0.000611221	Prph
14237	2345	0	1	0.01	0.0514644	2.36357	Up	0.522684	0.685745	Foxd4
244180	2350	0	1	0.01	0.0513549	2.3605	Up	0.522684	0.682464	E030002O03Rik
74434	2351	0	1	0.01	0.051333	2.35989	Up	0.522684	0.690466	Sohlh2
71960	6376	6	32	0.118779	0.605691	2.3503	Up	2.62e-05	0.000162138	Myh14
76915	874	3	16	0.43326	2.20932	2.3503	Up	0.00353802	0.0137619	Mnd1
54420	2368	0	1	0.01	0.0509645	2.34949	Up	0.522684	0.682872	Cldn8
15426	2369	0	1	0.01	0.050943	2.34888	Up	0.522684	0.674993	Hoxc8
100503044	2384	0	1	0.01	0.0506225	2.33978	Up	0.522684	0.688955	A730020M07Rik
227394	2394	0	1	0.01	0.050411	2.33374	Up	0.522684	0.674694	Slco4c1
100505386	2397	0	1	0.01	0.0503479	2.33193	Up	0.522684	0.688124	Iqcj-schip1
347710	2399	0	1	0.01	0.050306	2.33073	Up	0.522684	0.691356	Pramel4
218030	2403	0	1	0.01	0.0502222	2.32833	Up	0.522684	0.675293	Pou6f2
20508	2414	0	1	0.01	0.0499934	2.32174	Up	0.522684	0.690519	Slc18a3
100038607	2419	0	1	0.01	0.04989	2.31875	Up	0.522684	0.682668	Gm10636
17858	2428	0	1	0.01	0.0497051	2.31339	Up	0.522684	0.689997	Mx2
15422	2433	0	1	0.01	0.049603	2.31043	Up	0.522684	0.680023	Hoxc13
70941	2448	0	1	0.01	0.049299	2.30156	Up	0.522684	0.676896	4921539E11Rik
NR_046162	2450	0	1	0.01	0.0492588	2.30038	Up	0.522684	0.688331	-
57746	4913	0	2	0.01	0.0491284	2.29656	Up	0.267206	0.452715	Piwil2
22145	2053	24	123	1.47557	7.23046	2.29281	Up	1.74e-16	3.33e-15	Tuba4a
12426	2483	0	1	0.01	0.0486041	2.28108	Up	0.522684	0.684511	Cckbr
100125586	2484	0	1	0.01	0.0485845	2.2805	Up	0.522684	0.693404	Vmn2r2
266815	2489	0	1	0.01	0.0484869	2.2776	Up	0.522684	0.691146	Mill1
320132	2500	0	1	0.01	0.0482736	2.27123	Up	0.522684	0.69031	A230108P19Rik
100417125	2506	0	1	0.01	0.048158	2.26778	Up	0.522684	0.686519	Gm18409
13168	575	1	5	0.219518	1.04943	2.25719	Up	0.140395	0.288099	Dbil5
18302	2716	1	5	0.0464738	0.222172	2.25719	Up	0.140395	0.288133	Oit3
15245	9094	1	5	0.0138798	0.0663536	2.25719	Up	0.140395	0.288302	Hhip
21387	3011	1	5	0.0419206	0.200405	2.25719	Up	0.140395	0.288065	Tbx4
72495	1717	1	5	0.0735137	0.351439	2.25719	Up	0.140395	0.288201	2610206C17Rik
70652	2292	12	60	0.660853	3.15927	2.25719	Up	1.43e-08	1.41e-07	Tmem144
26972	1716	1	5	0.0735565	0.351643	2.25719	Up	0.140395	0.288574	Spo11
56096	1070	1	5	0.117965	0.563944	2.25719	Up	0.140395	0.288506	Plac1
74080	2160	2	10	0.116873	0.558722	2.25719	Up	0.0276028	0.0796122	Nmnat3
104816	2732	1	5	0.0462017	0.220871	2.25719	Up	0.140395	0.28837	Aspg
100502820	658	1	5	0.191828	0.917052	2.25719	Up	0.140395	0.288234	Gm19395
271970	3690	1	5	0.0342068	0.163528	2.25719	Up	0.140395	0.288167	Arsj
71872	4976	2	10	0.0507327	0.242532	2.25719	Up	0.0276028	0.0795991	Aox4
22115	1403	1	5	0.0899665	0.430093	2.25719	Up	0.140395	0.288608	Tssk2
77558	1319	2	10	0.191392	0.914966	2.25719	Up	0.0276028	0.0795728	9330179D12Rik
545700	3752	1	5	0.0336415	0.160826	2.25719	Up	0.140395	0.288472	Smarca5-ps
20840	2515	9	45	0.451692	2.15936	2.25719	Up	9.91e-07	7.62e-06	Stac
171282	2325	1	5	0.0542894	0.259535	2.25719	Up	0.140395	0.28854	Acot4
12480	1246	2	10	0.202605	0.968571	2.25719	Up	0.0276028	0.0795859	Cd1d2
73863	566	1	5	0.223009	1.06611	2.25719	Up	0.140395	0.288336	4930415O20Rik
100041515	780	1	5	0.161824	0.773615	2.25719	Up	0.140395	0.288404	Gm3383
14709	920	1	5	0.137199	0.655891	2.25719	Up	0.140395	0.288268	Gng8
74190	2943	1	5	0.0428892	0.205036	2.25719	Up	0.140395	0.288438	Exoc3l4
15436	2560	0	1	0.01	0.0471422	2.23702	Up	0.522684	0.67891	Hoxd4
20526	2571	0	1	0.01	0.0469405	2.23083	Up	0.522684	0.691513	Slc2a2
56362	2604	0	1	0.01	0.0463456	2.21243	Up	0.522684	0.681801	Sult1b1
245572	5222	0	2	0.01	0.0462214	2.20856	Up	0.267206	0.453728	Tbx22
17201	2623	0	1	0.01	0.0460099	2.20194	Up	0.522684	0.690101	Mc3r
13487	2628	0	1	0.01	0.0459224	2.1992	Up	0.522684	0.676846	Slc26a3
330890	2637	0	1	0.01	0.0457656	2.19426	Up	0.522684	0.682107	Piwil4
317677	2662	0	1	0.01	0.0453358	2.18065	Up	0.522684	0.681852	Gm5077
381058	2666	0	1	0.01	0.0452678	2.17849	Up	0.522684	0.682821	Unc93a
104943	2684	0	1	0.01	0.0449642	2.16878	Up	0.522684	0.678103	Fam110c
243822	2687	0	1	0.01	0.044914	2.16717	Up	0.522684	0.690937	Fam71e2
71111	2690	0	1	0.01	0.0448639	2.16556	Up	0.522684	0.675493	Gpr39
13861	2691	0	1	0.01	0.0448473	2.16502	Up	0.522684	0.674744	Epx
73106	2693	0	1	0.01	0.044814	2.16395	Up	0.522684	0.676494	Prss57
107868	8094	0	3	0.01	0.0447309	2.16127	Up	0.1366	0.283476	Usp9y
71760	2704	0	1	0.01	0.0446317	2.15807	Up	0.522684	0.684408	Agxt2l1
100038514	896	3	14	0.422621	1.88569	2.15765	Up	0.0099103	0.0335096	Gm11837
217122	2707	0	1	0.01	0.0445822	2.15647	Up	0.522684	0.676996	Gm11545
15417	2711	0	1	0.01	0.0445164	2.15434	Up	0.522684	0.689111	Hoxb9
16185	2712	0	1	0.01	0.0445	2.15381	Up	0.522684	0.681394	Il2rb
13090	2720	0	1	0.01	0.0443691	2.14956	Up	0.522684	0.677901	Cyp2b19
18733	2728	0	1	0.01	0.044239	2.14532	Up	0.522684	0.689371	Lilrb3
14580	2733	0	1	0.01	0.0441581	2.14268	Up	0.522684	0.691251	Gfap
69547	2753	0	1	0.01	0.0438373	2.13216	Up	0.522684	0.683332	Nkpd1
13796	1188	211	964	22.4184	97.9288	2.12705	Up	2.56e-108	7.59e-106	Emx1
29818	2768	0	1	0.01	0.0435997	2.12432	Up	0.522684	0.686622	Hspb7
244183	2771	0	1	0.01	0.0435525	2.12276	Up	0.522684	0.683179	Trim30b
11629	875	2	9	0.28851	1.24132	2.10519	Up	0.0463948	0.122279	Aif1
NR_045874	1935	2	9	0.130463	0.561321	2.10519	Up	0.0463948	0.122261	-
70274	1137	2	9	0.222028	0.955282	2.10519	Up	0.0463948	0.122298	Ly6g6e
21331	1755	2	9	0.143844	0.618892	2.10519	Up	0.0463948	0.122316	T2
57349	1107	4	18	0.45609	1.96234	2.10519	Up	0.0036546	0.0141586	Ppbp
670558	2817	0	1	0.01	0.0428413	2.099	Up	0.522684	0.680885	H60c
14468	2820	0	1	0.01	0.0427957	2.09747	Up	0.522684	0.684665	Gbp1
NM_001256520	2821	0	1	0.01	0.0427806	2.09696	Up	0.522684	0.684973	-
210198	2856	0	1	0.01	0.0422563	2.07917	Up	0.522684	0.672903	Gprc6a
67531	408	5	22	1.54685	6.50747	2.07276	Up	0.00137106	0.00592724	5730408K05Rik
14427	2871	0	1	0.01	0.0420355	2.07161	Up	0.522684	0.69167	Galr1
114606	2015	3	13	0.187925	0.778606	2.05074	Up	0.0163739	0.0512099	Tle6
78376	953	3	13	0.397344	1.64627	2.05074	Up	0.0163739	0.051219	Ng23
NM_001256517	2919	0	1	0.01	0.0413443	2.04769	Up	0.522684	0.688643	-
654796	2926	0	1	0.01	0.0412454	2.04423	Up	0.522684	0.692457	9530036O11Rik
17287	2937	0	1	0.01	0.0410909	2.03882	Up	0.522684	0.676294	Mep1a
50908	2947	0	1	0.01	0.0409515	2.03392	Up	0.522684	0.690153	C1s
17063	2969	0	1	0.01	0.040648	2.02319	Up	0.522684	0.676745	Muc13
13654	2972	0	1	0.01	0.040607	2.02173	Up	0.522684	0.689684	Egr2
99169	2982	0	1	0.01	0.0404708	2.01688	Up	0.522684	0.688851	AU015228
19059	2985	0	1	0.01	0.0404301	2.01543	Up	0.522684	0.692667	Ppp3r2
57810	7236	1229	5174	21.4384	86.2934	2.00906	Up	0	0	Cdon
11835	2999	0	1	0.01	0.0402414	2.00868	Up	0.522684	0.687502	Ar
213956	3010	0	1	0.01	0.0400944	2.0034	Up	0.522684	0.674245	Fam83f
70788	3020	0	1	0.01	0.0399616	1.99861	Up	0.522684	0.678708	Klhl30
279499	3035	0	1	0.01	0.0397641	1.99147	Up	0.522684	0.678052	Kctd19
17748	583	33	137	7.14469	28.3597	1.9889	Up	1.85e-15	3.28e-14	Mt1
14579	2257	9	37	0.503326	1.97843	1.97479	Up	4.78e-05	0.000281154	Gem
20958	3113	0	1	0.01	0.0387677	1.95486	Up	0.522684	0.6733	Sycp1-ps1
17005	3115	0	1	0.01	0.0387429	1.95393	Up	0.522684	0.692352	Ltk
231296	3116	0	1	0.01	0.0387304	1.95347	Up	0.522684	0.678859	Lrrc66
238463	3122	0	1	0.01	0.038656	1.95069	Up	0.522684	0.679314	Tubal3
19041	6277	0	2	0.01	0.0384528	1.94309	Up	0.267206	0.456927	Ppl
12813	3139	0	1	0.01	0.0384466	1.94286	Up	0.522684	0.690728	Col10a1
NM_001256131	3148	0	1	0.01	0.0383367	1.93873	Up	0.522684	0.681292	-
74307	380	2	8	0.664331	2.54072	1.93526	Up	0.0770276	0.18344	1700092M07Rik
213435	3070	1	4	0.041115	0.157243	1.93526	Up	0.240496	0.426715	Mylk3
50702	1732	1	4	0.072877	0.278716	1.93526	Up	0.240496	0.426671	Cfhr1
NR_045806	1185	1	4	0.106517	0.407372	1.93526	Up	0.240496	0.426541	-
665037	2459	1	4	0.051331	0.196314	1.93526	Up	0.240496	0.426412	Gm7457
54357	2966	7	28	0.297896	1.1393	1.93526	Up	0.000513784	0.00248923	Epb4.1l4b
94094	2600	1	4	0.0485473	0.185668	1.93526	Up	0.240496	0.426195	Trim34a
67261	2033	1	4	0.062087	0.23745	1.93526	Up	0.240496	0.426368	2900005J15Rik
14991	1425	1	4	0.0885775	0.338762	1.93526	Up	0.240496	0.426325	H2-M3
381375	1219	1	4	0.103546	0.39601	1.93526	Up	0.240496	0.426152	Dfnb59
71920	1704	1	4	0.0740745	0.283296	1.93526	Up	0.240496	0.425979	Epgn
70393	1504	1	4	0.0839248	0.320968	1.93526	Up	0.240496	0.426585	2210416O15Rik
319433	1402	1	4	0.0900306	0.34432	1.93526	Up	0.240496	0.426238	Serpine3
77296	555	1	4	0.227429	0.869795	1.93526	Up	0.240496	0.426628	Fam162b
57246	6436	1	4	0.019612	0.0750056	1.93526	Up	0.240496	0.425893	Tbx20
20684	2158	1	4	0.0584907	0.223696	1.93526	Up	0.240496	0.426758	Sp100
72778	1475	1	4	0.0855749	0.327279	1.93526	Up	0.240496	0.425806	Dnajc22
331524	2898	2	8	0.0871104	0.333151	1.93526	Up	0.0770276	0.183515	Xkrx
64654	1814	1	4	0.0695827	0.266117	1.93526	Up	0.240496	0.426455	Fgf23
23961	1837	1	4	0.0683025	0.261221	1.93526	Up	0.240496	0.426065	Oas1b
17451	1449	1	4	0.0871104	0.333151	1.93526	Up	0.240496	0.425936	Mos
27208	82	1	4	1.5393	5.88702	1.93526	Up	0.240496	0.426498	Snord33
20216	2777	1	4	0.045453	0.173834	1.93526	Up	0.240496	0.426802	Acsm3
192161	5341	3	12	0.0708985	0.271149	1.93526	Up	0.0267862	0.0777579	Pcdha9
73363	967	2	8	0.261061	0.99842	1.93526	Up	0.0770276	0.183465	1700056E22Rik
56219	4129	1	4	0.0305699	0.116914	1.93526	Up	0.240496	0.426282	Extl1
213439	5211	1	4	0.0242224	0.0926379	1.93526	Up	0.240496	0.426845	Gpr174
329753	4188	1	4	0.0301392	0.115266	1.93526	Up	0.240496	0.426109	9830132P13
17880	6632	1	4	0.0190324	0.0727889	1.93526	Up	0.240496	0.426022	Myh11
24053	3515	1	4	0.0359098	0.137336	1.93526	Up	0.240496	0.425849	Sgcg
71836	2045	2	8	0.123445	0.472113	1.93526	Up	0.0770276	0.18349	Shcbp1l
241230	3166	0	1	0.01	0.0381188	1.9305	Up	0.522684	0.69146	St8sia6
236285	3920	25	99	0.804993	3.04789	1.92076	Up	4.28e-11	5.32e-10	Lancl3
17306	3247	22	86	0.855222	3.19643	1.90209	Up	1.06e-09	1.16e-08	Sypl2
208154	3235	0	1	0.01	0.0373057	1.8994	Up	0.522684	0.675943	Btla
216749	3276	0	1	0.01	0.0368388	1.88123	Up	0.522684	0.683844	Nmur2
93673	3280	0	1	0.01	0.0367939	1.87947	Up	0.522684	0.67335	Cml2
667338	611	46	177	9.50287	34.9608	1.8793	Up	3.01e-18	6.47e-17	Gm8580
17433	3286	0	1	0.01	0.0367267	1.87683	Up	0.522684	0.68175	Mobp
14464	3302	0	1	0.01	0.0365488	1.86982	Up	0.522684	0.681597	Gata5
75288	1881	5	19	0.335521	1.21903	1.86126	Up	0.00574298	0.0209568	Slc35f4
55993	3327	0	1	0.01	0.0362741	1.85894	Up	0.522684	0.691094	Msh4
239739	3343	0	1	0.01	0.0361005	1.85202	Up	0.522684	0.691932	Lamp3
77015	2662	559	2105	26.5059	95.4319	1.84816	Up	5.43e-195	4.52e-192	Mpped2
71086	1724	4	15	0.292861	1.05003	1.84215	Up	0.0155737	0.0490851	4933412E12Rik
216984	3944	4	15	0.128015	0.458991	1.84215	Up	0.0155737	0.0490674	Evi2b
77543	1034	8	30	0.97658	3.50147	1.84215	Up	0.000494608	0.00240567	8030442B05Rik
232016	3284	4	15	0.153743	0.551236	1.84215	Up	0.0155737	0.0490763	Ccdc129
18198	3422	0	1	0.01	0.0352671	1.81832	Up	0.522684	0.693193	Musk
432677	3440	0	1	0.01	0.0350826	1.81075	Up	0.522684	0.678153	Vrtn
76937	585	8	29	1.72613	5.98263	1.79324	Up	0.000776814	0.00360073	2810429I04Rik
241197	3490	0	1	0.01	0.0345799	1.78994	Up	0.522684	0.682056	Serpinb10
77596	3504	0	1	0.01	0.0344418	1.78416	Up	0.522684	0.684203	Gpr110
56072	2755	5	18	0.22908	0.788498	1.78326	Up	0.00911316	0.0311704	Lgals12
12389	2638	137	491	6.55517	22.4624	1.77681	Up	1.78e-44	1.34e-42	Cav1
58198	5275	731	2614	17.4917	59.8044	1.77358	Up	1.87e-228	1.92e-225	Sall1
14918	3540	0	1	0.01	0.0340915	1.76941	Up	0.522684	0.680682	Gucy2d
442809	3556	0	1	0.01	0.0339381	1.76291	Up	0.522684	0.684254	4932416K20Rik
63859	3587	0	1	0.01	0.0336448	1.75038	Up	0.522684	0.689267	Impg1
73990	1016	2	7	0.24847	0.831484	1.74262	Up	0.126054	0.265986	4930455C13Rik
17896	883	2	7	0.285896	0.956725	1.74262	Up	0.126054	0.265922	Myl4
11937	3486	2	7	0.0724171	0.242337	1.74262	Up	0.126054	0.266082	Atp2a1
20371	3832	2	7	0.0658784	0.220456	1.74262	Up	0.126054	0.26605	Foxp3
170721	4375	2	7	0.0577019	0.193094	1.74262	Up	0.126054	0.265954	Papln
100503565	4892	2	7	0.0516038	0.172688	1.74262	Up	0.126054	0.266018	Gm9926
234329	3633	0	1	0.01	0.0332188	1.732	Up	0.522684	0.674644	Trim60
237029	3634	0	1	0.01	0.0332097	1.7316	Up	0.522684	0.686674	4932411N23Rik
240816	3640	0	1	0.01	0.0331549	1.72922	Up	0.522684	0.679516	Rgsl1
100473	3655	0	1	0.01	0.0330189	1.72329	Up	0.522684	0.692773	BB031773
245026	7098	9	31	0.160046	0.527079	1.71953	Up	0.000725488	0.00339345	Col6a6
104174	3769	215	730	7.2003	23.3747	1.69882	Up	1.98e-61	2.41e-59	Gldc
328829	3730	0	1	0.01	0.032355	1.69399	Up	0.522684	0.687036	9830107B12Rik
240025	2849	11	37	0.487347	1.56732	1.68528	Up	0.000261224	0.00134036	Dact2
64008	2644	3	10	0.143218	0.456445	1.67223	Up	0.0692322	0.168295	Aqp9
97086	2243	3	10	0.168822	0.538047	1.67223	Up	0.0692322	0.168365	Nhedc2
380732	1320	3	10	0.28687	0.914273	1.67223	Up	0.0692322	0.168412	Gm885
26388	1796	3	10	0.21084	0.67196	1.67223	Up	0.0692322	0.168342	Ifi202b
78919	2081	3	10	0.181965	0.579933	1.67223	Up	0.0692322	0.168318	Fndc8
140703	1911	42	140	2.77413	8.84132	1.67223	Up	9.39e-13	1.33e-11	Emid1
74706	2194	3	10	0.172593	0.550064	1.67223	Up	0.0692322	0.168389	4930507D05Rik
320046	1552	26	86	2.11456	6.68739	1.66109	Up	2.77e-08	2.64e-07	F730043M19Rik
381269	2493	7	23	0.354417	1.11341	1.65147	Up	0.00490878	0.0183028	Mreg
72834	1365	7	23	0.647297	2.0335	1.65147	Up	0.00490878	0.0183068	2810468N07Rik
109332	3849	0	1	0.01	0.0313546	1.64868	Up	0.522684	0.673598	Cdcp1
15465	3868	0	1	0.01	0.0312006	1.64157	Up	0.522684	0.683639	Hrh1
22341	1881	41	133	2.75127	8.53321	1.63299	Up	7.91e-12	1.03e-10	Vegfc
14164	3909	0	1	0.01	0.0308734	1.62636	Up	0.522684	0.688799	Fgf1
14613	3166	14	45	0.558156	1.71534	1.61976	Up	8.68e-05	0.000487993	Gja5
269053	3939	0	1	0.01	0.0306382	1.61533	Up	0.522684	0.677851	Gpr152
100340	1925	16	51	1.04913	3.19734	1.60769	Up	3.16e-05	0.000192342	Smpdl3b
100043424	2797	6	19	0.270768	0.819805	1.59823	Up	0.0129217	0.041798	Gm14005
73713	6607	104	325	1.98686	5.93648	1.57912	Up	1.29e-25	4.29e-24	Rbm20
21808	4725	103	318	2.75153	8.12222	1.56164	Up	1.02e-24	3.21e-23	Tgfb2
70489	887	3	9	0.42691	1.22453	1.52022	Up	0.109035	0.240781	5730405O15Rik
71003	1128	1	3	0.1119	0.320968	1.52022	Up	0.40367	0.605436	Prss41
74489	2295	2	6	0.109998	0.315514	1.52022	Up	0.202776	0.380186	5430421F17Rik
19415	3225	1	3	0.0391389	0.112264	1.52022	Up	0.40367	0.605644	Rasal1
435529	3283	1	3	0.0384474	0.110281	1.52022	Up	0.40367	0.606008	Gpr111
75860	1094	5	15	0.576887	1.65472	1.52022	Up	0.0343986	0.0952933	4930588N13Rik
100502945	2306	1	3	0.0547367	0.157004	1.52022	Up	0.40367	0.606165	Gm19466
110877	3118	1	3	0.040482	0.116117	1.52022	Up	0.40367	0.605384	Slc18a1
58206	1783	2	6	0.141585	0.406116	1.52022	Up	0.202776	0.380308	Zbtb32
11870	1417	1	3	0.0890776	0.255506	1.52022	Up	0.40367	0.604657	Art1
58251	1993	1	3	0.0633331	0.181662	1.52022	Up	0.40367	0.606686	BC100451
231044	1452	1	3	0.0869304	0.249347	1.52022	Up	0.40367	0.605748	Gbx1
237887	3516	2	6	0.0717992	0.205945	1.52022	Up	0.202776	0.380064	Slfn10-ps
320737	551	1	3	0.22908	0.657082	1.52022	Up	0.40367	0.606791	4732416N19Rik
67855	1550	2	6	0.162868	0.467164	1.52022	Up	0.202776	0.380268	Asprv1
70358	1216	3	9	0.311405	0.89322	1.52022	Up	0.109035	0.24069	Steap1
27384	1232	2	6	0.204907	0.587747	1.52022	Up	0.202776	0.380145	Akr1c13
208080	1381	2	6	0.182799	0.524333	1.52022	Up	0.202776	0.38039	Gm514
22116	1833	1	3	0.0688614	0.197519	1.52022	Up	0.40367	0.606217	Tsks
NM_001256432	5186	1	3	0.0243392	0.0698133	1.52022	Up	0.40367	0.604501	-
104368	129	3	9	2.93542	8.41981	1.52022	Up	0.109035	0.240903	Snora70
22061	5382	2	6	0.0469056	0.134542	1.52022	Up	0.202776	0.380431	Trp63
20198	513	1	3	0.246049	0.705754	1.52022	Up	0.40367	0.605332	S100a4
16970	2313	1	3	0.0545711	0.156529	1.52022	Up	0.40367	0.604605	Lrmp
20215	1718	1	3	0.0734709	0.21074	1.52022	Up	0.40367	0.604242	Sag
320482	3653	1	3	0.0345532	0.0991109	1.52022	Up	0.40367	0.604968	Nron
20302	804	1	3	0.156994	0.450313	1.52022	Up	0.40367	0.604864	Ccl3
57394	1262	1	3	0.100018	0.286887	1.52022	Up	0.40367	0.606739	Tmem27
70415	2016	18	54	1.12699	3.23261	1.52022	Up	3.89e-05	0.000232217	2610018G03Rik
545814	2723	1	3	0.0463544	0.132961	1.52022	Up	0.40367	0.606269	Smok3a
319169	393	1	3	0.321178	0.921252	1.52022	Up	0.40367	0.605592	Hist1h2ak
70891	1891	3	9	0.200248	0.574382	1.52022	Up	0.109035	0.240751	Spdya
319173	393	1	3	0.321178	0.921252	1.52022	Up	0.40367	0.604553	Hist1h2af
12362	1533	1	3	0.0823372	0.236172	1.52022	Up	0.40367	0.606843	Casp1
71950	1356	1	3	0.0930848	0.267	1.52022	Up	0.40367	0.606478	Nanog
NR_045776	1479	1	3	0.0853434	0.244795	1.52022	Up	0.40367	0.605696	-
338535	2773	2	6	0.0910371	0.261127	1.52022	Up	0.202776	0.380104	E030013I19Rik
12960	873	2	6	0.289171	0.829443	1.52022	Up	0.202776	0.379982	Crybb1
211896	1734	3	9	0.218379	0.626388	1.52022	Up	0.109035	0.240873	Depdc7
16326	2135	1	3	0.0591208	0.169579	1.52022	Up	0.40367	0.605852	Inhbe
108115	3100	3	9	0.122151	0.350373	1.52022	Up	0.109035	0.24072	Slco4a1
654472	1742	1	3	0.0724586	0.207837	1.52022	Up	0.40367	0.605072	Gm12070
76824	1986	1	3	0.0635564	0.182302	1.52022	Up	0.40367	0.60653	Fam54b
67425	2522	2	6	0.100097	0.287115	1.52022	Up	0.202776	0.380349	Eps8l1
21952	1086	1	3	0.116227	0.333381	1.52022	Up	0.40367	0.605228	Tnni1
18689	1391	3	9	0.272228	0.780845	1.52022	Up	0.109035	0.240842	Phxr4
791318	1509	1	3	0.0836467	0.239928	1.52022	Up	0.40367	0.60606	Gm10125
16012	1305	1	3	0.0967226	0.277434	1.52022	Up	0.40367	0.605956	Igfbp6
252973	4950	1	3	0.0254996	0.0731418	1.52022	Up	0.40367	0.6058	Grhl2
12145	2636	1	3	0.0478843	0.137349	1.52022	Up	0.40367	0.604138	Cxcr5
140806	1064	1	3	0.118631	0.340274	1.52022	Up	0.40367	0.60502	Il25
14064	2464	1	3	0.0512268	0.146937	1.52022	Up	0.40367	0.606321	F2rl2
72121	2068	1	3	0.0608303	0.174483	1.52022	Up	0.40367	0.605176	Dennd2d
NR_046142	3732	1	3	0.0338218	0.0970129	1.52022	Up	0.40367	0.605124	-
246086	4705	1	3	0.0268274	0.0769505	1.52022	Up	0.40367	0.604708	Onecut3
96875	4278	1	3	0.0295051	0.0846311	1.52022	Up	0.40367	0.604346	Prg4
77017	1309	1	3	0.096427	0.276587	1.52022	Up	0.40367	0.60528	E130018N17Rik
18682	2391	2	6	0.105582	0.302846	1.52022	Up	0.202776	0.380023	Phkg1
442829	2030	1	3	0.0621788	0.178351	1.52022	Up	0.40367	0.606582	Ccin
213527	2414	1	3	0.0522879	0.14998	1.52022	Up	0.40367	0.606425	Pth2r
66120	799	3	9	0.473928	1.35939	1.52022	Up	0.109035	0.240812	Fkbp11
100038394	1170	1	3	0.107883	0.309446	1.52022	Up	0.40367	0.606373	Gm10512
631037	564	1	3	0.2238	0.641936	1.52022	Up	0.40367	0.604035	Gm12839
100040462	1930	1	3	0.0654005	0.187592	1.52022	Up	0.40367	0.606112	Mndal
215031	1483	1	3	0.0851132	0.244135	1.52022	Up	0.40367	0.605488	Vgll2
23959	3580	3	9	0.105773	0.303396	1.52022	Up	0.109035	0.240659	Nt5e
30051	1824	1	3	0.0692012	0.198493	1.52022	Up	0.40367	0.605904	Spdef
75697	1348	1	3	0.0936372	0.268585	1.52022	Up	0.40367	0.60554	C2cd4b
22114	1466	1	3	0.0861002	0.246966	1.52022	Up	0.40367	0.604087	Tssk1
16994	1122	1	3	0.112498	0.322684	1.52022	Up	0.40367	0.604916	Ltb
70727	3236	1	3	0.0390059	0.111883	1.52022	Up	0.40367	0.60476	Rasgef1a
100040421	2339	1	3	0.0539645	0.154789	1.52022	Up	0.40367	0.604449	Gm2762
212733	1936	1	3	0.0651978	0.18701	1.52022	Up	0.40367	0.604397	Ccdc64b
328235	1220	1	3	0.103461	0.296764	1.52022	Up	0.40367	0.60419	Gm5083
628813	1229	1	3	0.102704	0.294591	1.52022	Up	0.40367	0.606634	Gm11437
319819	3402	1	3	0.0371026	0.106423	1.52022	Up	0.40367	0.604294	4932435O22Rik
114643	2286	2	6	0.110431	0.316756	1.52022	Up	0.202776	0.380227	Oas1c
52685	2732	1	3	0.0462017	0.132523	1.52022	Up	0.40367	0.604812	Cd300lg
14370	3346	317	937	11.9584	33.7958	1.49883	Up	1.15e-65	1.51e-63	Fzd8
320183	3723	111	328	3.76329	10.6324	1.4984	Up	4.82e-24	1.45e-22	Msrb3
16979	3756	756	2202	25.4059	70.7524	1.47762	Up	1.1e-148	5.51e-146	Lrrn1
109594	1146	39	113	4.29555	11.8999	1.47004	Up	5.38e-09	5.54e-08	Lmo1
258693	4361	0	1	0.01	0.0276735	1.4685	Up	0.522684	0.681038	Olfr1443
216456	2460	9	26	0.461791	1.27552	1.46577	Up	0.00594712	0.0216069	Gls2
237886	3856	122	352	3.99357	11.0168	1.46395	Up	7.15e-25	2.28e-23	Slfn9
15116	2107	8	23	0.479252	1.31739	1.45882	Up	0.0101266	0.0341352	Has1
66293	2014	31	89	1.94286	5.33311	1.4568	Up	2.79e-07	2.33e-06	1810032O08Rik
73040	2585	7	20	0.341803	0.933725	1.44983	Up	0.0173547	0.0537289	2900052N01Rik
74519	1944	13	37	0.844083	2.29697	1.44427	Up	0.0010965	0.00483363	Cyp2j9
26886	1239	68	193	6.92749	18.799	1.44025	Up	5.31e-14	8.38e-13	Cenph
15561	2089	11	31	0.664649	1.79091	1.43002	Up	0.00309422	0.0122541	Htr3a
22439	5062	97	273	2.41873	6.50864	1.4281	Up	5.64e-19	1.26e-17	Xk
76389	4491	0	1	0.01	0.0268724	1.42613	Up	0.522684	0.68802	Ankrd36
15205	1487	166	466	14.0908	37.8203	1.42441	Up	3.54e-31	1.56e-29	Hes1
328440	997	5	14	0.633014	1.69466	1.42069	Up	0.0523976	0.135003	Npm2
104367	118	5	14	5.34843	14.3184	1.42069	Up	0.0523976	0.134983	Snora65
16891	3787	30	83	0.999918	2.64504	1.40341	Up	1.42e-06	1.07e-05	Lipg
72401	2539	54	149	2.68454	7.08228	1.39954	Up	1.01e-10	1.22e-09	Slc43a1
20514	2758	116	320	5.30887	14.0025	1.39921	Up	2.32e-21	5.96e-20	Slc1a5
319562	3406	103	284	3.81708	10.0629	1.39851	Up	4.08e-19	9.2e-18	9630028B13Rik
279028	4580	0	1	0.01	0.0263502	1.39781	Up	0.522684	0.678456	Adamts13
22436	4587	0	1	0.01	0.02631	1.39561	Up	0.522684	0.678809	Xdh
108052	3880	4	11	0.130127	0.342145	1.39469	Up	0.0929816	0.212925	Slc14a1
319930	3361	4	11	0.150221	0.394979	1.39469	Up	0.0929816	0.212869	Ceacam19
76229	2559	4	11	0.313792	0.825061	1.39469	Up	0.0929816	0.212897	Vmn2r29
11498	2330	4	11	0.216692	0.569753	1.39469	Up	0.0929816	0.212841	Adam4
69938	1777	404	1111	28.6967	75.453	1.39469	Up	8.67e-70	1.26e-67	Scrn1
14735	2325	229	627	12.4323	32.5457	1.38838	Up	7.11e-40	4.42e-38	Gpc4
12032	3267	78	212	3.01359	7.83135	1.37778	Up	2.38e-14	3.88e-13	Bcan
666731	1990	7	19	0.444	1.15226	1.37583	Up	0.0259546	0.0757975	Trim43c
15213	2215	271	733	15.4431	39.9374	1.37078	Up	1.79e-45	1.41e-43	Hey1
208618	7413	497	1341	8.46254	21.8315	1.36725	Up	2.02e-81	3.84e-79	Etl4
71889	3884	3	8	0.0974945	0.248577	1.3503	Up	0.168926	0.33194	Epn3
66857	1974	3	8	0.191828	0.489094	1.3503	Up	0.168926	0.331865	Plbd1
170947	3397	3	8	0.111472	0.284213	1.3503	Up	0.168926	0.331828	Myoz3
109323	1652	3	8	0.229218	0.584426	1.3503	Up	0.168926	0.331902	C1qtnf7
66838	619	6	16	1.22349	3.11946	1.3503	Up	0.0449594	0.119379	0610009L18Rik
193003	3014	3	8	0.125637	0.320329	1.3503	Up	0.168926	0.33179	Pirt
14199	2686	797	2118	37.4533	95.1633	1.34531	Up	1.92e-124	6.85e-122	Fhl1
209200	5181	75	199	1.8272	4.63542	1.34307	Up	4.27e-13	6.26e-12	Dtx3l
72107	1327	19	50	1.80726	4.54725	1.33119	Up	0.000342586	0.00171943	Dscc1
22355	3403	27	71	1.00148	2.51794	1.33012	Up	1.89e-05	0.000120497	Vipr2
237403	3456	8	21	0.292183	0.733323	1.32758	Up	0.0223558	0.0665453	Lingo3
225845	3523	15	39	0.537424	1.33599	1.31377	Up	0.00179711	0.00753404	Pla2g16
12571	2470	80	207	4.08819	10.114	1.30682	Up	4.56e-13	6.66e-12	Cdk6
381822	607	33	85	6.8622	16.8997	1.30026	Up	4.15e-06	2.9e-05	1190002F15Rik
234684	1930	7	18	0.457803	1.12555	1.29783	Up	0.0384154	0.104677	Lrrc29
26564	3987	169	433	5.35031	13.1066	1.2926	Up	2.67e-25	8.73e-24	Ror2
20356	10809	1072	2740	12.5184	30.5925	1.28913	Up	2.5e-150	1.32e-147	Sema5a
242523	4073	148	377	4.58654	11.1706	1.28423	Up	5.06e-22	1.37e-20	Dmrta1
246316	1927	11	28	0.720525	1.75358	1.28318	Up	0.00974526	0.0330412	Lgi2
233781	3070	85	216	3.49477	8.49112	1.28076	Up	3.35e-13	4.95e-12	Xylt1
21877	1389	172	436	15.6302	37.8821	1.27718	Up	5.05e-25	1.62e-23	Tk1
19273	5528	418	1055	9.54435	23.0321	1.27093	Up	9.05e-58	1.01e-55	Ptpru
15904	1660	1238	3120	94.1349	226.828	1.26879	Up	8.94e-167	5.57e-164	Id4
18419	10043	0	2	0.01	0.0240335	1.26504	Up	0.267206	0.458049	Otog
110595	1416	2	5	0.178281	0.426144	1.25719	Up	0.319502	0.515651	Timp4
14675	3383	4	10	0.149244	0.356737	1.25719	Up	0.140449	0.287974	Gna14
100043232	2644	2	5	0.0954788	0.228222	1.25719	Up	0.319502	0.515174	3110099E03Rik
631323	2702	2	5	0.0934293	0.223323	1.25719	Up	0.319502	0.515794	Gm12250
243753	2172	2	5	0.116227	0.277818	1.25719	Up	0.319502	0.515508	2010107G12Rik
100270707	1901	2	5	0.132796	0.317422	1.25719	Up	0.319502	0.51527	Gm14379
NR_046048	2102	2	5	0.120098	0.287069	1.25719	Up	0.319502	0.515127	-
319278	1683	2	5	0.149998	0.358538	1.25719	Up	0.319502	0.515317	A230050P20Rik
73453	1084	4	10	0.465767	1.11332	1.25719	Up	0.140449	0.28794	1700067K01Rik
545013	1028	2	5	0.24557	0.586984	1.25719	Up	0.319502	0.515841	Gm5797
329509	1266	2	5	0.199404	0.476635	1.25719	Up	0.319502	0.515698	1810024B03Rik
381827	4600	2	5	0.0548795	0.131178	1.25719	Up	0.319502	0.515222	1700073E17Rik
68986	905	2	5	0.278946	0.666762	1.25719	Up	0.319502	0.51546	1500002O10Rik
73862	753	2	5	0.335253	0.801355	1.25719	Up	0.319502	0.515365	4930415F15Rik
14173	695	2	5	0.363231	0.86823	1.25719	Up	0.319502	0.515412	Fgf2
71846	1230	74	185	7.5939	18.1517	1.25719	Up	3.19e-11	4.01e-10	Syce2
21818	4110	2	5	0.0614224	0.146818	1.25719	Up	0.319502	0.515889	Tgm3
14133	1317	2	5	0.191683	0.458178	1.25719	Up	0.319502	0.516032	Fcna
12500	1330	2	5	0.189809	0.453699	1.25719	Up	0.319502	0.515603	Cd3d
83395	3375	4	10	0.149598	0.357582	1.25719	Up	0.140449	0.288008	Sp6
228765	1414	2	5	0.178533	0.426747	1.25719	Up	0.319502	0.515937	Sdcbp2
258571	3744	2	5	0.0674268	0.16117	1.25719	Up	0.319502	0.515985	Olfr1033
381229	3345	2	5	0.0754696	0.180395	1.25719	Up	0.319502	0.515746	Ccdc147
620631	2008	2	5	0.12572	0.300508	1.25719	Up	0.319502	0.515555	Ttc30a2
20675	2086	381	944	23.0541	54.6144	1.24426	Up	3.05e-50	2.76e-48	Sox3
22634	5279	1986	4918	47.486	112.431	1.24347	Up	1.19e-253	1.73e-250	Plagl1
17750	556	41	101	9.30781	21.9228	1.23592	Up	1.37e-06	1.03e-05	Mt2
214384	5127	0	1	0.01	0.0235389	1.23505	Up	0.522684	0.687657	Myocd
53324	2551	35	86	1.73179	4.06853	1.23224	Up	8.93e-06	5.95e-05	Nptx2
67338	3650	46	113	1.59075	3.73624	1.23188	Up	3.45e-07	2.84e-06	Rffl
57441	995	73	179	9.26058	21.711	1.22925	Up	1.41e-10	1.68e-09	Gmnn
381845	3257	9	22	0.348789	0.815182	1.22477	Up	0.0278646	0.0800895	2310014L17Rik
80861	2427	9	22	0.46807	1.09396	1.22477	Up	0.0278646	0.0800763	Dhx58
21415	2784	404	986	18.3168	42.7422	1.22249	Up	5.13e-51	4.74e-49	Tcf7l1
320845	1406	14	34	1.25684	2.91839	1.21537	Up	0.0061682	0.0222987	A230056P14Rik
231991	2873	124	300	5.44784	12.6019	1.20988	Up	2.21e-16	4.19e-15	Creb5
99377	5073	29	70	0.721558	1.66526	1.20656	Up	8.28e-05	0.000466831	Sall4
19649	4726	163	393	4.35344	10.0357	1.20492	Up	7.24e-21	1.82e-19	Robo3
56175	3736	5	12	0.168928	0.387636	1.19829	Up	0.116864	0.25158	Bace2
654804	1888	5	12	0.334277	0.767059	1.19829	Up	0.116864	0.251549	4732471J01Rik
195046	4806	69	165	1.81219	4.14333	1.19306	Up	1.81e-09	1.96e-08	Nlrp1a
19366	3093	162	387	6.61109	15.1001	1.1916	Up	3.06e-20	7.38e-19	Rad54l
13507	5305	0	1	0.01	0.0227491	1.18581	Up	0.522684	0.681241	Dsc3
320405	4969	45	107	1.14309	2.59875	1.18487	Up	1.52e-06	1.13e-05	Cadps2
217216	2543	93	221	4.6161	10.4881	1.184	Up	4.42e-12	5.9e-11	BC030867
21354	2950	8	19	0.3423	0.777287	1.18319	Up	0.047454	0.124376	Tap1
27279	980	8	19	1.03039	2.33979	1.18319	Up	0.047454	0.124358	Tnfrsf12a
70024	3510	203	480	7.30007	16.5038	1.17681	Up	2.81e-24	8.65e-23	Mcm10
18508	3175	708	1672	28.1467	63.5539	1.17501	Up	3.38e-80	6.28e-78	Pax6
69928	930	34	80	4.6146	10.3814	1.16973	Up	3.97e-05	0.000236782	Apitd1
22256	1934	119	278	7.76656	17.3475	1.15938	Up	2.18e-14	3.57e-13	Ung
28200	1408	122	285	10.9369	24.4282	1.15934	Up	1.03e-14	1.73e-13	Dhrs4
74134	2621	3	7	0.144475	0.322315	1.15765	Up	0.256792	0.446999	Cyp2s1
NR_045946	1938	3	7	0.195392	0.435907	1.15765	Up	0.256792	0.446865	-
14404	2791	9	21	0.407025	0.908049	1.15765	Up	0.0400544	0.108131	Gabre
230603	2343	6	14	0.323234	0.721116	1.15765	Up	0.097395	0.220458	Ttc39a
83672	2308	3	7	0.164068	0.366026	1.15765	Up	0.256792	0.446954	Sytl3
625585	1927	3	7	0.196507	0.438395	1.15765	Up	0.256792	0.446821	Gm6602
72088	3073	3	7	0.123224	0.274907	1.15765	Up	0.256792	0.447133	Ush1c
74153	3162	3	7	0.119756	0.267169	1.15765	Up	0.256792	0.44691	Uba7
240327	2648	3	7	0.143002	0.319029	1.15765	Up	0.256792	0.447177	Gm4951
320640	3997	6	14	0.189477	0.422711	1.15765	Up	0.097395	0.220487	Skint4
74071	1534	3	7	0.246851	0.550709	1.15765	Up	0.256792	0.447043	Ifltd1
216019	3497	3	7	0.108284	0.241575	1.15765	Up	0.256792	0.447088	Hkdc1
13371	5843	6	14	0.129615	0.289162	1.15765	Up	0.097395	0.22043	Dio2
23834	4608	187	435	5.12233	11.3927	1.15324	Up	1.7e-21	4.44e-20	Cdc6
18392	3027	50	116	2.08495	4.62482	1.14938	Up	1.01e-06	7.79e-06	Orc1
114663	1386	19	44	1.73033	3.83124	1.14676	Up	0.00283508	0.0113306	Impa2
218581	2530	89	206	4.44025	9.82644	1.14603	Up	7.43e-11	9.03e-10	Depdc1b
74123	4056	740	1711	23.0288	50.9098	1.1445	Up	9.95e-79	1.76e-76	Foxp4
57339	4809	71	164	1.86355	4.11565	1.14307	Up	6.85e-09	6.96e-08	Jph1
56802	2248	10	23	0.56149	1.23476	1.13689	Up	0.0338212	0.0940969	Nespas
69974	1549	17	39	1.38527	3.03853	1.1332	Up	0.00543816	0.0200033	2810405F15Rik
218973	4190	322	738	9.70019	21.2565	1.13182	Up	2.34e-34	1.19e-32	Wdhd1
100037283	962	7	16	0.918462	2.00722	1.12791	Up	0.0813152	0.190814	Rnaset2a
338367	5353	21	48	0.495177	1.08217	1.12791	Up	0.00207328	0.00856233	Myo1d
74318	1265	46	105	4.58993	10.0172	1.12594	Up	4.8e-06	3.34e-05	Hopx
78177	5104	165	376	4.08048	8.89051	1.12353	Up	4.41e-18	9.37e-17	Ninl
27643	2334	18	41	0.973442	2.11998	1.12289	Up	0.00463814	0.0174502	Ubl4
68145	4192	191	435	5.75109	12.5233	1.1227	Up	1.17e-20	2.91e-19	Etaa1
333564	4830	73	166	1.90772	4.14773	1.12048	Up	9.62e-09	9.65e-08	Fndc3c1
100504518	5553	0	1	0.01	0.0217331	1.1199	Up	0.522684	0.686106	3425401B19Rik
269152	7422	178	404	3.02717	6.56916	1.11774	Up	3.61e-19	8.18e-18	Kif26b
74041	3450	105	238	3.84157	8.32545	1.11583	Up	7.24e-12	9.5e-11	4632434I11Rik
242702	5575	0	1	0.01	0.0216474	1.11419	Up	0.522684	0.682209	Myom3
11982	5469	55	124	1.26938	2.7363	1.1081	Up	9.12e-07	7.06e-06	Atp10a
319166	704	4	9	0.717176	1.54284	1.10519	Up	0.208542	0.387956	Hist1h2ae
654821	2220	4	9	0.227429	0.489259	1.10519	Up	0.208542	0.38808	Gcnt7
384619	2210	4	9	0.228458	0.491473	1.10519	Up	0.208542	0.388162	Ccdc155
225594	2838	4	9	0.177904	0.382719	1.10519	Up	0.208542	0.388038	Gm4841
18509	4275	4	9	0.118103	0.254072	1.10519	Up	0.208542	0.388121	Pax7
100306945	205	4	9	2.46289	5.29832	1.10519	Up	0.208542	0.387997	Snora73b
212377	4482	333	749	9.37801	20.1679	1.1047	Up	1.42e-33	6.98e-32	Mms22l
19361	2138	138	310	8.14722	17.4986	1.10286	Up	9.1e-15	1.54e-13	Rad51
619547	495	170	379	43.3493	92.4025	1.09192	Up	1.83e-17	3.75e-16	Rpl34-ps1
236930	4198	220	490	6.61483	14.0865	1.09054	Up	4.35e-22	1.19e-20	Ercc6l
11534	1838	172	383	11.8119	25.148	1.0902	Up	1.36e-17	2.81e-16	Adk
234878	5692	0	1	0.01	0.0212024	1.08423	Up	0.522684	0.674096	BC021891
70546	2498	131	290	6.61938	14.0106	1.08175	Up	1.58e-13	2.42e-12	Zdhhc2
18974	1695	99	219	7.37231	15.5928	1.08069	Up	1.51e-10	1.79e-09	Pole2
50784	1646	24	53	1.84043	3.88594	1.07822	Up	0.00178738	0.00750048	Ppap2c
19208	1283	5	11	0.491905	1.0347	1.07276	Up	0.170634	0.334505	Ptcra
14711	1042	5	11	0.605676	1.27402	1.07276	Up	0.170634	0.334468	Gnmt
269582	5011	308	677	7.75827	16.3047	1.07149	Up	4.11e-29	1.6e-27	Clspn
338362	4284	46	101	1.35534	2.84526	1.06991	Up	1.68e-05	0.000107932	Ust
80982	7114	68	149	1.20652	2.52768	1.06697	Up	1.76e-07	1.52e-06	9930013L23Rik
76044	6604	380	832	7.26298	15.2043	1.06584	Up	4.11e-35	2.15e-33	Ncapg2
231327	4008	196	429	6.17258	12.9175	1.06538	Up	7.31e-19	1.62e-17	Ppat
18605	3224	22	48	0.861323	1.79678	1.06079	Up	0.00338236	0.0132124	Enpp1
71876	2467	63	137	3.22337	6.70195	1.05601	Up	6.88e-07	5.42e-06	Mlf1ip
78611	2579	23	50	1.12568	2.33974	1.05555	Up	0.00288012	0.0114791	Btbd19
76464	6525	525	1140	10.1559	21.085	1.0539	Up	1.19e-46	9.77e-45	Casc5
63953	2712	70	152	3.25797	6.764	1.0539	Up	1.76e-07	1.52e-06	Dusp10
14260	11925	6	13	0.0635084	0.131563	1.05074	Up	0.140418	0.288045	Fmn1
21380	1777	6	13	0.426189	0.882888	1.05074	Up	0.140418	0.288011	Tbx1
75329	2584	6	13	0.293087	0.607156	1.05074	Up	0.140418	0.288078	Atf7ip2
100504616	2973	18	39	0.764216	1.58314	1.05074	Up	0.00891466	0.0306174	Gm15910
14745	3451	159	344	5.81555	12.0299	1.04864	Up	4.55e-15	7.87e-14	Lpar1
100616095	1500	49	106	4.12328	8.52834	1.04847	Up	1.44e-05	9.34e-05	0610007N19Rik
224171	3974	518	1119	16.4528	33.9822	1.04645	Up	2.58e-45	2.02e-43	C330027C09Rik
240120	1897	13	28	0.864996	1.78131	1.04218	Up	0.0284624	0.0814858	Zfp119b
208628	6961	463	996	8.39552	17.2678	1.04039	Up	3.73e-40	2.33e-38	Kntc1
20425	2074	166	357	10.1027	20.7735	1.04	Up	2.16e-15	3.8e-14	Shmt1
67052	2201	204	438	11.699	24.0162	1.03762	Up	1.76e-18	3.82e-17	Ndc80
69983	5887	0	1	0.01	0.0205001	1.03563	Up	0.522684	0.68446	Sis
210510	7062	7	15	0.125115	0.256338	1.0348	Up	0.116076	0.2505	Tdrd6
791260	1354	21	45	1.95767	4.01092	1.0348	Up	0.00545388	0.0200316	Tomt
78625	2455	7	15	0.359902	0.737377	1.0348	Up	0.116076	0.250407	1700061G19Rik
67576	1950	7	15	0.453108	0.928338	1.0348	Up	0.116076	0.250376	4930429B21Rik
22354	4929	14	30	0.358515	0.734534	1.0348	Up	0.0239984	0.0709029	Vipr1
277328	4263	7	15	0.207263	0.424645	1.0348	Up	0.116076	0.250438	Trpa1
212032	3219	7	15	0.274483	0.562367	1.0348	Up	0.116076	0.250345	Hk3
69627	1315	7	15	0.671909	1.37662	1.0348	Up	0.116076	0.250469	Fam89a
634731	3295	14	30	0.536304	1.09879	1.0348	Up	0.0239984	0.0709149	Susd1
22171	3808	331	708	10.9716	22.4381	1.03218	Up	1.14e-28	4.35e-27	Tyms
24117	2242	36	77	2.02677	4.14481	1.03212	Up	0.000269198	0.00137884	Wif1
16571	4712	550	1173	14.7332	30.0429	1.02796	Up	4.2e-46	3.39e-44	Kif4
67849	1906	138	294	9.13891	18.6155	1.02641	Up	1.09e-12	1.53e-11	Cdca5
20419	2244	170	362	9.56234	19.4686	1.02572	Up	2.85e-15	4.99e-14	Shcbp1
15201	3039	509	1083	21.141	43.0078	1.02456	Up	1.78e-42	1.24e-40	Hells
237625	2642	8	17	0.382204	0.776543	1.02272	Up	0.0963062	0.218503	Pla2g3
69863	8764	272	578	3.91746	7.9593	1.02272	Up	2.28e-23	6.54e-22	Ttc39b
14184	4245	1094	2318	32.5295	65.9	1.01853	Up	4.85e-88	1.03e-85	Fgfr3
67014	2159	59	125	3.44935	6.98726	1.0184	Up	4.18e-06	2.93e-05	Mina
217653	4038	466	986	14.5666	29.4687	1.01652	Up	2.4e-38	1.42e-36	Mis18bp1
404710	5676	321	679	7.1384	14.437	1.0161	Up	6.66e-27	2.35e-25	Iqgap3
16529	3364	71	150	2.66404	5.38127	1.01433	Up	4.96e-07	3.99e-06	Kcnk5
100526796	1223	9	19	0.928869	1.87489	1.01326	Up	0.0801476	0.189244	B930003M22Rik
14156	2215	281	593	16.0129	32.3095	1.01272	Up	1.41e-23	4.13e-22	Fen1
19362	1835	110	232	7.5665	15.2581	1.01188	Up	4.17e-10	4.77e-09	Rad51ap1
12763	9727	538	1132	6.98139	14.0449	1.00846	Up	3.18e-43	2.3e-41	Cmah
20135	2199	932	1959	53.4969	107.512	1.00698	Up	2.45e-73	3.76e-71	Rrm2
108075	5322	365	767	8.65678	17.3928	1.00659	Up	9.68e-30	3.98e-28	Ltbp4
104709	3237	10	21	0.389938	0.782936	1.00565	Up	0.066872	0.163651	Pik3r6
67503	890	10	21	1.41824	2.8476	1.00565	Up	0.066872	0.163674	1700001G17Rik
77782	8569	224	470	3.29956	6.61938	1.00442	Up	8.96e-19	1.98e-17	Polq
54392	3698	413	866	14.0968	28.2619	1.00349	Up	3.31e-33	1.62e-31	Ncapg
26909	5506	214	448	4.90587	9.81955	1.00115	Up	7.05e-18	1.48e-16	Exo1
242705	4746	172	360	4.57445	9.15429	1.00085	Up	1.18e-14	1.98e-13	E2f2
16551	4850	1384	2896	36.0191	72.062	1.00048	Up	2.14e-106	6.02e-104	Kif11
246103	6870	348	728	6.39383	12.7886	1.00011	Up	4.99e-28	1.86e-26	Atxn7
20607	3928	22	46	0.706951	1.41331	0.999391	Up	0.00631286	0.0227089	Sstr3
69922	1906	46	96	3.0463	6.07852	0.996661	Up	7.57e-05	0.000430494	Vrk2
22137	2904	364	759	15.8213	31.5424	0.995422	Up	6.11e-29	2.36e-27	Ttk
11486	1626	24	50	1.86307	3.71107	0.994154	Up	0.0045491	0.0171782	Ada
214424	2483	37	77	1.88089	3.74252	0.992593	Up	0.000418586	0.00206876	Parp16
243219	5838	337	701	7.28625	14.4912	0.991926	Up	1.05e-26	3.64e-25	2900026A02Rik
13116	2146	127	264	7.46986	14.8465	0.99097	Up	5.67e-11	6.98e-10	Cyp46a1
21853	4479	322	669	9.0743	18.0258	0.990206	Up	1.72e-25	5.65e-24	Timeless
102545	1158	52	108	5.66804	11.2555	0.989708	Up	2.97e-05	0.000181811	Cmtm7
320189	3030	39	81	1.62465	3.22621	0.989708	Up	0.000305076	0.00154718	9430076C15Rik
17888	6079	0	1	0.01	0.0198526	0.989328	Up	0.522684	0.691408	Myh6
80285	3564	42	87	1.48748	2.94599	0.985886	Up	0.000190088	0.00100245	Parp9
74107	2761	281	582	12.8463	25.4394	0.985709	Up	3.16e-22	8.69e-21	Cep55
100642166	1551	15	31	1.22072	2.41212	0.982566	Up	0.0278096	0.0800105	LOC100642166
78781	3784	15	31	0.500355	0.98869	0.982566	Up	0.0278096	0.0799973	Zc3hav1
79456	3922	121	250	3.89418	7.69276	0.982181	Up	2.47e-10	2.88e-09	Recql4
620695	1291	62	128	6.06183	11.9656	0.981064	Up	6.3e-06	4.3e-05	Gm13889
209737	4840	740	1527	19.2985	38.0753	0.980363	Up	3.8e-55	3.95e-53	Kif15
19075	1533	294	606	24.2071	47.7068	0.978762	Up	7.91e-23	2.22e-21	Prim1
71988	2899	253	521	11.0157	21.689	0.977406	Up	8.38e-20	1.96e-18	Esco2
268465	2228	187	385	10.5941	20.8543	0.97708	Up	5.08e-15	8.76e-14	Eme1
381359	2471	17	35	0.868389	1.70941	0.97708	Up	0.0197645	0.0598314	Prdm12
12236	3669	880	1811	30.2742	59.569	0.976471	Up	1.18e-64	1.53e-62	Bub1b
12235	4337	525	1080	15.2795	30.0527	0.975902	Up	3.16e-39	1.9e-37	Bub1
234258	2271	179	368	9.94888	19.556	0.975006	Up	2.23e-14	3.65e-13	Neil3
17279	2914	309	635	13.3847	26.2987	0.97441	Up	1.11e-23	3.28e-22	Melk
17218	3422	761	1563	28.07	55.1225	0.97361	Up	8.79e-56	9.25e-54	Mcm5
70218	3345	308	632	11.6223	22.8019	0.972254	Up	1.7e-23	4.94e-22	Kif18b
268319	1906	39	80	2.58274	5.06544	0.971786	Up	0.000408658	0.00202658	BC025920
20878	1905	335	686	22.1967	43.4589	0.969308	Up	3e-25	9.79e-24	Aurka
665433	514	645	1318	158.393	309.458	0.966239	Up	9.64e-47	7.94e-45	Hist1h2ao
78833	2412	94	192	4.91914	9.60669	0.965634	Up	4.62e-08	4.28e-07	Gins3
320145	4480	130	265	3.66272	7.13867	0.962741	Up	1.46e-10	1.74e-09	Sp8
209224	3106	73	148	2.9666	5.75056	0.954889	Up	2.03e-06	1.48e-05	Enox2
224794	4558	76	154	2.10464	4.07752	0.954119	Up	1.28e-06	9.7e-06	Enpp4
66953	2361	580	1174	31.0078	60.0097	0.952568	Up	6.97e-41	4.52e-39	Cdca7
67574	4239	167	338	4.97269	9.62283	0.952435	Up	7.16e-13	1.03e-11	Alg13
381306	2930	177	358	7.62507	14.7457	0.95147	Up	1.58e-13	2.42e-12	BC055324
21973	5217	4080	8236	98.7137	190.522	0.948635	Up	8.73e-274	1.52e-270	Top2a
67733	2738	62	125	2.85823	5.50968	0.946848	Up	1.47e-05	9.51e-05	Itgb3bp
76131	3333	260	522	9.84637	18.901	0.940798	Up	1.03e-18	2.27e-17	Depdc1a
14087	4541	162	325	4.503	8.63737	0.939706	Up	3.45e-12	4.65e-11	Fanca
12649	3397	237	475	8.80625	16.8752	0.938301	Up	4.27e-17	8.52e-16	Chek1
17220	2396	1261	2526	66.4304	127.232	0.937547	Up	1.03e-83	1.99e-81	Mcm7
52372	2227	1	2	0.0566785	0.108383	0.93526	Up	0.659022	0.777302	D6Ertd527e
20834	1236	1	2	0.102122	0.195282	0.93526	Up	0.659022	0.780571	Znrf4
223843	2271	1	2	0.0555803	0.106283	0.93526	Up	0.659022	0.779514	Dbx2
260423	1003	1	2	0.125845	0.240646	0.93526	Up	0.659022	0.779092	Hist1h3f
723902	108	1	2	1.16873	2.23489	0.93526	Up	0.659022	0.778038	Mir7-1
14912	1907	1	2	0.0661893	0.126569	0.93526	Up	0.659022	0.779461	Nkx6-2
109361	3607	2	4	0.0699878	0.133833	0.93526	Up	0.490748	0.66462	D730005E14Rik
12918	1320	2	4	0.191247	0.365709	0.93526	Up	0.490748	0.664878	Crh
232146	1768	2	4	0.142786	0.273041	0.93526	Up	0.490748	0.664775	Fam176a
20272	7333	1	2	0.017213	0.0329153	0.93526	Up	0.659022	0.781207	Scn7a
72433	1577	2	4	0.16008	0.30611	0.93526	Up	0.490748	0.664414	Rab38
11846	1489	1	2	0.0847703	0.162101	0.93526	Up	0.659022	0.777933	Arg1
70843	1489	1	2	0.0847703	0.162101	0.93526	Up	0.659022	0.77746	Krt28
100040972	971	1	2	0.129993	0.248577	0.93526	Up	0.659022	0.78126	Tceal7
15564	2019	1	2	0.0625176	0.119548	0.93526	Up	0.659022	0.782004	Htr5b
213272	1899	1	2	0.0664681	0.127103	0.93526	Up	0.659022	0.776463	Txndc2
69671	968	1	2	0.130396	0.249347	0.93526	Up	0.659022	0.776306	Tmem52
11468	1341	1	2	0.094126	0.179991	0.93526	Up	0.659022	0.778723	Actg2
319859	764	1	2	0.165213	0.315927	0.93526	Up	0.659022	0.779039	E030011O05Rik
17341	3520	2	4	0.0717176	0.137141	0.93526	Up	0.490748	0.664517	Bhlha15
230279	3630	32	64	1.11271	2.12776	0.93526	Up	0.00223164	0.00914925	6330416G13Rik
22637	2180	1	2	0.0579004	0.110719	0.93526	Up	0.659022	0.781366	Zap70
14685	2222	1	2	0.056806	0.108626	0.93526	Up	0.659022	0.780413	Gnat1
20871	1454	1	2	0.0868108	0.166003	0.93526	Up	0.659022	0.778775	Aurkc
624219	887	1	2	0.142303	0.272117	0.93526	Up	0.659022	0.781526	Gm6484
319701	2117	23	46	1.37134	2.62233	0.93526	Up	0.00974358	0.0330419	Fbxo48
75138	1020	1	2	0.123748	0.236635	0.93526	Up	0.659022	0.781685	4930526L06Rik
623169	1356	1	2	0.0930848	0.178	0.93526	Up	0.659022	0.781154	Gm6402
624860	1356	1	2	0.0930848	0.178	0.93526	Up	0.659022	0.780148	Gm12253
327799	2946	17	34	0.728374	1.39282	0.93526	Up	0.0268056	0.0777884	Usp44
116732	1141	1	2	0.110625	0.211541	0.93526	Up	0.659022	0.779197	Tsga13
71133	1356	1	2	0.0930848	0.178	0.93526	Up	0.659022	0.778512	4933422A05Rik
100504101	1089	2	4	0.231814	0.443284	0.93526	Up	0.490748	0.664157	Gm20063
623230	1370	1	2	0.0921335	0.176181	0.93526	Up	0.659022	0.780995	Tmem200b
271639	5209	1	2	0.0242317	0.0463367	0.93526	Up	0.659022	0.779725	Adcy10
246190	3673	1	2	0.0343651	0.0657141	0.93526	Up	0.659022	0.778933	Otoa
74568	1702	1	2	0.0741615	0.141814	0.93526	Up	0.659022	0.778091	Mlkl
73600	389	1	2	0.324481	0.620483	0.93526	Up	0.659022	0.776097	1700120C14Rik
100217448	118	1	2	1.06969	2.04549	0.93526	Up	0.659022	0.782323	Scarna8
140477	4054	1	2	0.0311354	0.0595382	0.93526	Up	0.659022	0.78036	Dmbx1
100039805	1062	2	4	0.237708	0.454554	0.93526	Up	0.490748	0.664569	D5Ertd605e
14793	1488	433	866	36.7302	70.2368	0.93526	Up	1.01e-29	4.12e-28	Cdca3
14710	586	4	8	0.86159	1.64756	0.93526	Up	0.303682	0.497662	Gngt2
664968	1051	8	16	0.960784	1.83724	0.93526	Up	0.134626	0.280312	Tmem238
56373	1503	1	2	0.0839807	0.160591	0.93526	Up	0.659022	0.778196	Cpb2
18256	1799	2	4	0.140326	0.268336	0.93526	Up	0.490748	0.663951	Oc90
320152	3969	1	2	0.0318022	0.0608133	0.93526	Up	0.659022	0.777617	4930412C18Rik
328035	1257	2	4	0.200832	0.384038	0.93526	Up	0.490748	0.664724	Fads6
16325	1988	2	4	0.126985	0.242825	0.93526	Up	0.490748	0.664105	Inhbc
100503460	419	1	2	0.301248	0.576057	0.93526	Up	0.659022	0.777145	Gm19705
70487	2031	1	2	0.0621482	0.118842	0.93526	Up	0.659022	0.780942	5730403I07Rik
83430	1359	1	2	0.0928793	0.177607	0.93526	Up	0.659022	0.779619	Il23a
78088	3900	1	2	0.0323649	0.0618892	0.93526	Up	0.659022	0.777355	Sowahb
76797	865	1	2	0.145922	0.279038	0.93526	Up	0.659022	0.779355	2410137M14Rik
667772	6340	2	4	0.039818	0.0761413	0.93526	Up	0.490748	0.664363	Myh15
433294	1086	1	2	0.116227	0.222254	0.93526	Up	0.659022	0.782376	Mettl21c
227485	3054	1	2	0.0413304	0.0790334	0.93526	Up	0.659022	0.781101	Cdh19
227358	2835	4	8	0.178092	0.340554	0.93526	Up	0.303682	0.497802	Fam132b
NM_001256184	543	1	2	0.232455	0.444508	0.93526	Up	0.659022	0.777407	-
59290	2307	1	2	0.054713	0.104624	0.93526	Up	0.659022	0.78195	Gpa33
70789	2733	1	2	0.0461848	0.0883161	0.93526	Up	0.659022	0.781473	Kynu
19220	4414	4	8	0.114384	0.218729	0.93526	Up	0.303682	0.497709	Ptgfr
171530	1002	1	2	0.125971	0.240886	0.93526	Up	0.659022	0.782057	Ucn2
100127111	126	6	12	6.01062	11.4937	0.93526	Up	0.199328	0.375455	Snord22
17285	2235	3	6	0.169427	0.323984	0.93526	Up	0.381792	0.58309	Meox1
22029	2325	1	2	0.0542894	0.103814	0.93526	Up	0.659022	0.778617	Traf1
66261	1503	3	6	0.251942	0.481772	0.93526	Up	0.381792	0.582733	Tm4sf20
70392	1260	1	2	0.100177	0.191562	0.93526	Up	0.659022	0.780783	Asb12
629750	683	4	8	0.739227	1.41358	0.93526	Up	0.303682	0.497989	Gm11517
13982	4319	1	2	0.029225	0.0558852	0.93526	Up	0.659022	0.779144	Esr1
56517	2297	4	8	0.219805	0.420319	0.93526	Up	0.303682	0.497896	Slc22a21
213765	3731	1	2	0.0338309	0.0646926	0.93526	Up	0.659022	0.777092	BC125332
218476	5107	1	2	0.0247157	0.0472622	0.93526	Up	0.659022	0.776411	Gcnt4
320965	4677	14	28	0.377832	0.722504	0.93526	Up	0.0451092	0.119613	4831440E17Rik
68753	1287	1	2	0.0980753	0.187543	0.93526	Up	0.659022	0.779831	Mybphl
83379	3439	1	2	0.0367034	0.0701855	0.93526	Up	0.659022	0.778881	Klb
76905	1372	1	2	0.0919992	0.175924	0.93526	Up	0.659022	0.778564	Lrg1
75115	1191	1	2	0.105981	0.20266	0.93526	Up	0.659022	0.776882	4930509E16Rik
433406	2790	2	4	0.0904824	0.173024	0.93526	Up	0.490748	0.664002	Gm13363
68338	1842	1	2	0.0685249	0.131036	0.93526	Up	0.659022	0.782216	Golt1a
100328588	2320	2	4	0.108813	0.208076	0.93526	Up	0.490748	0.664981	Nup62-il4i1
18142	2091	4	8	0.241459	0.461727	0.93526	Up	0.303682	0.497943	Npas1
NR_045884	1385	1	2	0.0911357	0.174273	0.93526	Up	0.659022	0.778986	-
73690	1081	1	2	0.116765	0.223282	0.93526	Up	0.659022	0.777775	Glipr1
69308	823	3	6	0.460108	0.879835	0.93526	Up	0.381792	0.582784	1700007P06Rik
12677	3197	1	2	0.0394817	0.0754983	0.93526	Up	0.659022	0.776044	Vsx2
75305	1737	6	12	0.436003	0.833741	0.93526	Up	0.199328	0.375415	Ankrd53
16145	2064	6	12	0.366927	0.701651	0.93526	Up	0.199328	0.375374	Igtp
14813	4895	2	4	0.0515722	0.0986182	0.93526	Up	0.490748	0.664466	Grin2c
433215	569	1	2	0.221833	0.424197	0.93526	Up	0.659022	0.77725	BC048609
18386	4021	1	2	0.0313909	0.0600269	0.93526	Up	0.659022	0.776778	Oprd1
69824	672	1	2	0.187832	0.359179	0.93526	Up	0.659022	0.781048	Glod5
100503924	368	2	4	0.685994	1.31178	0.93526	Up	0.490748	0.66493	Fcor
100504234	2151	2	4	0.117362	0.224424	0.93526	Up	0.490748	0.664672	Ccdc170
19428	1039	1	2	0.121485	0.232308	0.93526	Up	0.659022	0.779567	Rasl2-9
238076	2933	3	6	0.129106	0.246882	0.93526	Up	0.381792	0.583141	Kcns3
14763	3205	8	16	0.315065	0.602479	0.93526	Up	0.134626	0.280245	Gpr37
171188	2442	1	2	0.0516883	0.0988403	0.93526	Up	0.659022	0.776935	Vmn1r32
14528	2764	4	8	0.182667	0.349302	0.93526	Up	0.303682	0.498177	Gch1
75482	726	1	2	0.173861	0.332463	0.93526	Up	0.659022	0.780095	Hspb9
332221	2708	1	2	0.0466111	0.0891315	0.93526	Up	0.659022	0.779989	Zscan10
68528	975	3	6	0.388378	0.742671	0.93526	Up	0.381792	0.582937	1110017F19Rik
381107	2608	2	4	0.0967967	0.185098	0.93526	Up	0.490748	0.664208	Tmem232
545641	1078	3	6	0.35127	0.671711	0.93526	Up	0.381792	0.582632	Gm5860
246735	711	14	28	2.4854	4.75267	0.93526	Up	0.0451092	0.119595	AY074887
18999	1353	1	2	0.0932912	0.178395	0.93526	Up	0.659022	0.78073	Pou5f1
243270	3285	1	2	0.038424	0.0734758	0.93526	Up	0.659022	0.780201	Gpr81
68764	2953	1	2	0.042744	0.0817365	0.93526	Up	0.659022	0.778301	Cdhr3
227659	2136	8	16	0.472745	0.904	0.93526	Up	0.134626	0.280279	Slc2a6
16175	1974	3	6	0.191828	0.366821	0.93526	Up	0.381792	0.582886	Il1a
11595	7355	3	6	0.0514845	0.0984506	0.93526	Up	0.381792	0.583396	Acan
16538	2727	1	2	0.0462864	0.0885104	0.93526	Up	0.659022	0.781579	Kcns1
67622	1725	44	88	3.2196	6.15663	0.93526	Up	0.000327644	0.00164965	Mxra7
17171	2475	1	2	0.0509992	0.0975224	0.93526	Up	0.659022	0.780889	Mas1
11810	2265	27	54	1.50464	2.87723	0.93526	Up	0.00503554	0.0187315	Apobec1
21683	7338	5	10	0.0860064	0.164464	0.93526	Up	0.244878	0.431595	Tecta
233649	2480	1	2	0.0508963	0.0973258	0.93526	Up	0.659022	0.780254	Cnga4
237178	2483	1	2	0.0508349	0.0972082	0.93526	Up	0.659022	0.779937	Ppef1
170484	3108	1	2	0.0406123	0.0776602	0.93526	Up	0.659022	0.777512	Nphs2
12854	498	1	2	0.25346	0.484675	0.93526	Up	0.659022	0.776515	Cort
432555	2971	5	10	0.212425	0.406207	0.93526	Up	0.244878	0.431639	Gm5431
237558	3114	1	2	0.040534	0.0775106	0.93526	Up	0.659022	0.782163	Gm239
23968	3511	1	2	0.0359507	0.0687462	0.93526	Up	0.659022	0.776673	Nlrp5
14012	3216	4	8	0.156994	0.300209	0.93526	Up	0.303682	0.497756	Mpzl2
71182	961	1	2	0.131345	0.251163	0.93526	Up	0.659022	0.780836	4933417G07Rik
383787	4861	3	6	0.0778994	0.148962	0.93526	Up	0.381792	0.582988	Gm1337
237858	3237	1	2	0.0389938	0.0745653	0.93526	Up	0.659022	0.777985	Tusc5
58861	2754	1	2	0.0458326	0.0876427	0.93526	Up	0.659022	0.77704	Cysltr1
72243	695	2	4	0.363231	0.694584	0.93526	Up	0.490748	0.665033	1700012D01Rik
26365	3736	10	20	0.337856	0.64606	0.93526	Up	0.0925128	0.212102	Ceacam1
NR_045888	2284	1	2	0.055264	0.105678	0.93526	Up	0.659022	0.778459	-
22094	645	1	2	0.195694	0.374214	0.93526	Up	0.659022	0.776254	Tshb
75013	1203	1	2	0.104923	0.200638	0.93526	Up	0.659022	0.777197	4930502E18Rik
53624	1311	1	2	0.0962799	0.18411	0.93526	Up	0.659022	0.776987	Cldn7
109857	1178	1	2	0.10715	0.204896	0.93526	Up	0.659022	0.776201	Cbr3
54698	1876	1	2	0.067283	0.128661	0.93526	Up	0.659022	0.781791	Crtam
57385	4434	1	2	0.0284671	0.0544357	0.93526	Up	0.659022	0.781419	P2ry4
268534	2337	1	2	0.0540107	0.103281	0.93526	Up	0.659022	0.781313	Sntg2
56869	2747	27	54	1.24063	2.37238	0.93526	Up	0.00503554	0.0187355	Zfp109
114654	605	1	2	0.208633	0.398955	0.93526	Up	0.659022	0.780307	Ly6g6d
403175	3459	1	2	0.0364912	0.0697797	0.93526	Up	0.659022	0.779884	Tigd4
320696	3636	6	12	0.208289	0.398297	0.93526	Up	0.199328	0.375334	Ccdc158
74446	2245	1	2	0.056224	0.107514	0.93526	Up	0.659022	0.777723	Nhedc1
630499	1324	1	2	0.0953345	0.182302	0.93526	Up	0.659022	0.77683	H2-K2
71868	1876	1	2	0.067283	0.128661	0.93526	Up	0.659022	0.77662	1700023E05Rik
14102	1486	1	2	0.0849414	0.162428	0.93526	Up	0.659022	0.780624	Fas
171209	1978	3	6	0.19144	0.366079	0.93526	Up	0.381792	0.583243	Accn3
100038602	712	1	2	0.177279	0.339	0.93526	Up	0.659022	0.77867	Gm10865
67573	5447	1	2	0.0231729	0.0443121	0.93526	Up	0.659022	0.778143	Loxl4
625342	1981	3	6	0.19115	0.365524	0.93526	Up	0.381792	0.582835	Gm13315
NR_046081	3160	3	6	0.119832	0.229147	0.93526	Up	0.381792	0.58253	-
69069	1473	1	2	0.0856911	0.163861	0.93526	Up	0.659022	0.779778	1810011H11Rik
100306952	157	1	2	0.803968	1.53738	0.93526	Up	0.659022	0.779303	Snora78
NM_001256384	3740	1	2	0.0337494	0.0645369	0.93526	Up	0.659022	0.77925	-
319215	2765	1	2	0.0456503	0.087294	0.93526	Up	0.659022	0.777565	4932413F04Rik
57816	942	6	12	0.803968	1.53738	0.93526	Up	0.199328	0.375293	Tesc
107587	1710	1	2	0.0738146	0.141151	0.93526	Up	0.659022	0.779672	Osr2
215243	2142	2	4	0.117855	0.225367	0.93526	Up	0.490748	0.664311	Traf3ip3
74253	2282	1	2	0.0553124	0.10577	0.93526	Up	0.659022	0.778249	Klrg2
237256	4093	2	4	0.0616775	0.117942	0.93526	Up	0.490748	0.66426	Zc3h12d
74092	1349	2	4	0.187136	0.357847	0.93526	Up	0.490748	0.664054	0610038L08Rik
20700	1939	1	2	0.0650969	0.124481	0.93526	Up	0.659022	0.776568	Serpina1a
100302594	91	2	4	2.77413	5.30479	0.93526	Up	0.490748	0.664827	Snord14e
545527	2195	4	8	0.230019	0.439851	0.93526	Up	0.303682	0.497849	Fam194a
100503636	1066	3	6	0.355224	0.679272	0.93526	Up	0.381792	0.582581	1700123M08Rik
74879	780	1	2	0.161824	0.309446	0.93526	Up	0.659022	0.782269	4930461G14Rik
29865	1745	1	2	0.0723341	0.13832	0.93526	Up	0.659022	0.780518	Cabp5
58991	527	1	2	0.239512	0.458004	0.93526	Up	0.659022	0.776358	Ghrl
260301	814	1	2	0.155065	0.296521	0.93526	Up	0.659022	0.780465	Otos
17182	3014	3	6	0.125637	0.240247	0.93526	Up	0.381792	0.583345	Matn3
100217461	94	1	2	1.3428	2.56774	0.93526	Up	0.659022	0.777828	Snord89
433855	2431	17	34	0.882678	1.68789	0.93526	Up	0.0268056	0.0778013	AI506816
77382	872	8	16	1.15801	2.21439	0.93526	Up	0.134626	0.280346	C030018K13Rik
30943	1469	1	2	0.0859244	0.164308	0.93526	Up	0.659022	0.77788	Prss30
230979	893	1	2	0.141347	0.270289	0.93526	Up	0.659022	0.77767	Tnfrsf14
110074	2358	397	794	21.2513	40.6374	0.93526	Up	2.18e-27	7.87e-26	Dut
22178	2740	4	8	0.184267	0.352362	0.93526	Up	0.303682	0.49813	Tyrp1
66784	1563	1	2	0.0807568	0.154426	0.93526	Up	0.659022	0.780042	Fam187a
110075	3112	20	40	0.811201	1.55121	0.93526	Up	0.0160976	0.0504994	Bmp3
78373	1336	9	18	0.850304	1.62598	0.93526	Up	0.111406	0.24435	Nudt17
83961	1952	9	18	0.581971	1.11286	0.93526	Up	0.111406	0.24438	Nrg4
385354	4647	3	6	0.0814867	0.155822	0.93526	Up	0.381792	0.583294	Frmd7
11634	1936	1	2	0.0651978	0.124674	0.93526	Up	0.659022	0.779408	Aire
545652	1556	1	2	0.0811201	0.155121	0.93526	Up	0.659022	0.778354	Gm13275
66805	1971	1	2	0.0640401	0.12246	0.93526	Up	0.659022	0.781632	Tspan1
16995	1392	1	2	0.0906774	0.173397	0.93526	Up	0.659022	0.780677	Ltb4r1
51791	2356	1	2	0.0535751	0.102448	0.93526	Up	0.659022	0.778828	Rgs14
15437	1424	1	2	0.0886397	0.1695	0.93526	Up	0.659022	0.776725	Hoxd8
12544	2161	202	404	11.7987	22.5619	0.93526	Up	1.08e-14	1.81e-13	Cdc45
27047	1751	3	6	0.216259	0.413537	0.93526	Up	0.381792	0.583192	Omd
99439	5267	3	6	0.0718946	0.137479	0.93526	Up	0.381792	0.582682	Duox1
75721	3643	4	8	0.138592	0.265021	0.93526	Up	0.303682	0.498083	4932414N04Rik
17865	3702	305	610	10.3992	19.8858	0.93526	Up	2.07e-21	5.36e-20	Mybl2
229320	1896	1	2	0.0665733	0.127304	0.93526	Up	0.659022	0.781897	Clrn1
53867	6086	3	6	0.0622197	0.118979	0.93526	Up	0.381792	0.583039	Col5a3
226245	2385	1	2	0.0529237	0.101203	0.93526	Up	0.659022	0.78211	9930023K05Rik
328577	1161	1	2	0.108719	0.207897	0.93526	Up	0.659022	0.781844	7530416G11Rik
432860	2385	1	2	0.0529237	0.101203	0.93526	Up	0.659022	0.778406	B020004C17Rik
66323	954	4	8	0.529237	1.01203	0.93526	Up	0.303682	0.498036	1700001K19Rik
767815	1099	1	2	0.114853	0.219625	0.93526	Up	0.659022	0.776149	BB557941
NR_046279	1030	1	2	0.122547	0.234338	0.93526	Up	0.659022	0.781738	-
170459	2985	161	321	6.808	12.9781	0.930773	Up	6.89e-12	9.06e-11	Stard4
77011	7213	451	898	7.89222	15.0248	0.928848	Up	1.99e-30	8.48e-29	Ticrr
73254	4682	90	179	2.42633	4.61393	0.927223	Up	3.39e-07	2.79e-06	Ccdc18
52615	4449	1061	2105	30.1017	57.1004	0.923656	Up	2.19e-68	3.12e-66	Suz12
214345	3103	179	355	7.28131	13.8069	0.92312	Up	7.76e-13	1.11e-11	Lrrc1
17215	2886	886	1754	38.7504	73.3471	0.92053	Up	5.73e-57	6.22e-55	Mcm3
52033	1663	343	679	26.034	49.2751	0.920463	Up	4.51e-23	1.28e-21	Pbk
66977	2405	387	766	20.3111	38.4382	0.920271	Up	8.15e-26	2.74e-24	Nuf2
26912	2373	88	174	4.68083	8.84914	0.918772	Up	6.04e-07	4.8e-06	Gcat
68520	1310	44	87	4.23955	8.01489	0.918772	Up	0.000433362	0.00213454	Zfyve21
69549	571	43	85	9.50541	17.9652	0.918386	Up	0.000507924	0.00246494	2310009B15Rik
73327	1106	39	77	4.4509	8.40205	0.916645	Up	0.000960822	0.00431505	Pradc1
66231	883	230	454	32.878	62.0504	0.916319	Up	7.93e-16	1.43e-14	Thoc7
381694	4543	262	517	7.27942	13.734	0.915858	Up	8.44e-18	1.76e-16	B3galtl
16476	3187	500	984	19.8028	37.2617	0.91199	Up	3.14e-32	1.46e-30	Jun
68458	531	30	59	7.13124	13.4093	0.911013	Up	0.00410494	0.0157116	Ppp1r14a
20893	3113	89	175	3.60869	6.78436	0.910738	Up	6.79e-07	5.35e-06	Bhlhe40
15476	1685	83	163	6.21751	11.6745	0.908949	Up	1.71e-06	1.27e-05	Hs3st1
83453	4190	27	53	0.81337	1.52655	0.908293	Up	0.00671	0.0238914	Chrdl1
20501	4426	242	475	6.90148	12.9519	0.908181	Up	2.88e-16	5.39e-15	Slc16a1
18973	7167	625	1226	11.0073	20.6444	0.907291	Up	2.05e-39	1.24e-37	Pole
16416	5795	26	51	0.566315	1.0621	0.907246	Up	0.0079126	0.0276103	Itgb3
70472	5683	689	1351	15.3031	28.6898	0.906712	Up	3.25e-43	2.35e-41	Atad2
16870	2286	2656	5205	146.653	274.786	0.905903	Up	5.14e-161	2.99e-158	Lhx2
19183	984	72	141	9.23583	17.2931	0.904887	Up	9.34e-06	6.21e-05	Psmc3ip
66336	1054	46	90	5.50878	10.3051	0.903551	Up	0.000415926	0.0020562	Cenpp
21907	3233	775	1515	30.2576	56.5531	0.90231	Up	7.19e-48	6.12e-46	Nr2e1
99349	1198	65	127	6.84849	12.7937	0.901577	Up	2.77e-05	0.000170548	Dnajc24
50760	1984	21	41	1.33603	2.49397	0.900495	Up	0.0182219	0.055849	Fbxo17
230098	1650	103	201	7.87937	14.7015	0.899811	Up	1.35e-07	1.19e-06	Arhgef39
12532	1941	201	392	13.071	24.3731	0.898918	Up	1.78e-13	2.71e-12	Cdc25c
270685	3743	94	183	3.16991	5.90039	0.896371	Up	5.37e-07	4.3e-06	Mthfd1l
17829	2235	112	218	6.32527	11.7714	0.89609	Up	4.45e-08	4.13e-07	Muc1
319804	1559	18	35	1.45735	2.70939	0.894618	Up	0.0303632	0.0861228	Glt1d1
243963	3805	17	33	0.56394	1.04667	0.892191	Up	0.0360762	0.099123	Zfp473
76843	4202	439	852	13.187	24.47	0.891893	Up	3.76e-27	1.34e-25	Dtl
21335	2637	557	1081	26.6614	49.4727	0.891877	Up	5.26e-34	2.64e-32	Tacc3
67196	1079	67	130	7.83775	14.5402	0.891539	Up	2.65e-05	0.000164083	Ube2t
100503380	1151	33	64	3.6189	6.71049	0.890866	Up	0.00333378	0.0130401	Snhg4
108943	3935	65	126	2.085	3.86434	0.890172	Up	3.62e-05	0.00021839	Trmt10a
67121	4652	160	310	4.34129	8.04214	0.889456	Up	8.68e-11	1.05e-09	Mastl
19348	3579	527	1021	18.5861	34.4282	0.889368	Up	4.58e-32	2.08e-30	Kif20a
71819	3439	483	935	17.7277	32.8117	0.888203	Up	1.93e-29	7.7e-28	Kif23
268697	2316	865	1674	47.1429	87.2301	0.887788	Up	2.47e-51	2.32e-49	Ccnb1
66487	407	15	29	4.65195	8.59911	0.886351	Up	0.0511364	0.13228	2010107H07Rik
78500	709	75	145	13.3522	24.6815	0.886351	Up	1e-05	6.62e-05	1700063D05Rik
66131	1211	223	431	23.2434	42.9519	0.885904	Up	2.39e-14	3.88e-13	Tipin
353187	4640	87	168	2.36668	4.36959	0.884634	Up	2.05e-06	1.5e-05	Nr1d2
211651	4780	186	359	4.9116	9.06392	0.883941	Up	3.73e-12	5e-11	Fancd2
73804	2840	413	797	18.3557	33.868	0.883698	Up	3.93e-25	1.27e-23	Kif2c
54447	4835	14	27	0.365485	0.673933	0.882793	Up	0.0610256	0.152268	Asah2
57914	1371	14	27	1.28893	2.37671	0.882793	Up	0.0610256	0.152246	Crlf2
237877	7272	455	877	7.89761	14.5544	0.88197	Up	2.08e-27	7.54e-26	Atad5
56488	1078	105	202	12.2944	22.6143	0.879226	Up	2.19e-07	1.86e-06	Nxt1
67138	5279	26	50	0.62167	1.14306	0.878677	Up	0.010493	0.0351463	Herc6
71804	2307	52	100	2.84508	5.23121	0.878677	Up	0.00027699	0.00141502	Fam54a
56742	1742	246	473	17.8248	32.769	0.878442	Up	2.11e-15	3.72e-14	Psrc1
11799	3416	353	678	13.0435	23.9531	0.876877	Up	2.35e-21	6.03e-20	Birc5
12316	9866	1175	2255	15.0326	27.5839	0.875727	Up	5.3e-67	7.29e-65	Aspm
67872	1484	477	915	40.5717	74.411	0.875043	Up	3.61e-28	1.37e-26	Nsmce4a
16403	4205	388	744	11.6467	21.3529	0.874506	Up	3.5e-23	9.99e-22	Itga6
107995	1793	627	1202	44.1393	80.9047	0.87416	Up	2e-36	1.11e-34	Cdc20
71897	2285	12	23	0.662878	1.21476	0.87386	Up	0.0874214	0.202691	Lypd6b
57434	3230	120	230	4.6894	8.5936	0.87386	Up	3.74e-08	3.5e-07	Xrcc2
110880	6598	0	1	0.01	0.018291	0.871134	Up	0.522684	0.683895	Scn4a
66249	1578	138	264	11.0385	20.1905	0.87113	Up	4.06e-09	4.22e-08	Pno1
66599	1098	56	107	6.4376	11.7606	0.869372	Up	0.000192709	0.00101352	Rdm1
106344	1231	145	277	14.8679	27.1563	0.869093	Up	1.82e-09	1.97e-08	Rfc4
195434	3702	89	170	3.03453	5.54194	0.868918	Up	2.54e-06	1.83e-05	Utp14b
19891	1782	232	443	16.4331	30.0017	0.868442	Up	2.86e-14	4.62e-13	Rpa2
19824	2249	11	21	0.617364	1.12688	0.868146	Up	0.105004	0.234101	Trim10
NR_045808	565	11	21	2.45744	4.4856	0.868146	Up	0.105004	0.234131	-
238673	3490	208	397	7.52274	13.7282	0.867816	Up	6.32e-13	9.14e-12	Zfp367
212442	1889	53	101	3.54146	6.45266	0.865551	Up	0.000308674	0.00156497	Lactb2
18109	2596	611	1164	29.7081	54.1125	0.865107	Up	9.74e-35	5.02e-33	Mycn
18968	5350	354	674	8.35195	15.2039	0.864259	Up	9.22e-21	2.3e-19	Pola1
101401	6056	83	158	1.72994	3.14862	0.864001	Up	6.39e-06	4.35e-05	Adamts9
233406	3035	924	1758	38.4283	69.9053	0.86323	Up	2.09e-51	1.98e-49	Prc1
105988	6630	526	1000	10.0141	18.2027	0.862125	Up	6.53e-30	2.72e-28	Espl1
208151	7964	80	152	1.26794	2.30336	0.86126	Up	1.01e-05	6.7e-05	Tmem132b
74691	4809	10	19	0.262472	0.476813	0.86126	Up	0.12649	0.26655	Tdrd9
75116	1217	10	19	1.03716	1.88414	0.86126	Up	0.12649	0.266518	4930520O04Rik
94282	3654	209	397	7.21965	13.1121	0.860896	Up	9.02e-13	1.28e-11	Sfxn5
66752	3985	128	243	4.05434	7.35915	0.860073	Up	2.39e-08	2.3e-07	4933404O12Rik
56419	3516	106	201	3.80536	6.89917	0.858391	Up	4.07e-07	3.32e-06	Diap3
20877	1957	443	839	28.5727	51.7393	0.856624	Up	4.23e-25	1.36e-23	Aurkb
69519	1334	9	17	0.851579	1.53795	0.852798	Up	0.152898	0.30754	Rwdd2a
327959	2621	9	17	0.433425	0.782765	0.852798	Up	0.152898	0.307505	Xaf1
13488	3543	9	17	0.320634	0.579065	0.852798	Up	0.152898	0.307576	Drd1a
209334	3302	157	296	6.00151	10.8184	0.850093	Up	1.05e-09	1.16e-08	Gen1
17121	1299	95	179	9.23109	16.63	0.84922	Up	2.19e-06	1.59e-05	Mxd3
320209	4167	214	403	6.48229	11.6716	0.848429	Up	1.16e-12	1.63e-11	Ddx11
214580	1130	34	64	3.79786	6.8352	0.847797	Up	0.00488652	0.0182393	Pstk
74365	7392	110	207	1.87832	3.37954	0.847387	Up	3.68e-07	3.02e-06	Lonrf3
208084	3680	186	350	6.37975	11.4781	0.847312	Up	3.66e-11	4.58e-10	Pif1
67194	1370	76	143	7.00215	12.5969	0.847204	Up	2.43e-05	0.000151772	2700038G22Rik
68240	655	75	141	14.453	25.9793	0.845993	Up	2.84e-05	0.00017436	Rpa3
67678	631	186	349	37.2068	66.7492	0.843185	Up	4.7e-11	5.82e-10	Lsm3
67177	2245	258	484	14.5058	26.0183	0.842896	Up	9.21e-15	1.55e-13	Cdt1
78575	4069	16	30	0.49633	0.889781	0.842151	Up	0.0573674	0.144816	B430319G15Rik
52504	4343	80	150	2.32508	4.16822	0.842151	Up	1.69e-05	0.000108422	Cenpo
17345	10098	6470	12126	80.8737	144.921	0.841526	Up	0	0	Mki67
66643	3124	641	1201	25.8991	46.3961	0.8411	Up	3.41e-34	1.72e-32	Lix1
235559	5112	1173	2197	28.9631	51.8667	0.840592	Up	4.7e-61	5.66e-59	Topbp1
12428	2827	1534	2873	68.4917	122.648	0.84052	Up	2.89e-79	5.2e-77	Ccna2
102920	3148	156	292	6.25501	11.1943	0.839683	Up	2.02e-09	2.17e-08	Cenpi
52276	1626	499	934	38.7363	69.3228	0.839643	Up	6.97e-27	2.45e-25	Cdca8
228421	3487	245	458	8.86855	15.8512	0.837826	Up	6.4e-14	1e-12	Kif18a
83383	2113	130	243	7.76573	13.8789	0.837705	Up	4.84e-08	4.48e-07	Tfap4
108907	2960	821	1534	35.0098	62.5437	0.837105	Up	7.21e-43	5.12e-41	Nusap1
97165	2692	2457	4590	115.204	205.772	0.836856	Up	1.4e-124	5.1e-122	Hmgb2
30954	782	128	239	20.6605	36.8842	0.836127	Up	6.55e-08	5.96e-07	Siva1
20271	8455	97	181	1.44809	2.58354	0.835193	Up	2.67e-06	1.92e-05	Scn5a
73112	826	216	403	33.0075	58.8809	0.835009	Up	2.32e-12	3.17e-11	3110003A17Rik
66422	648	208	388	40.516	72.2614	0.834733	Up	6e-12	7.93e-11	Dctpp1
226781	5836	505	941	10.9223	19.4592	0.833172	Up	9.72e-27	3.39e-25	Slc30a10
381293	8770	218	406	3.13758	5.58697	0.832412	Up	2.2e-12	3.01e-11	Kif14
14972	1669	36	67	2.7226	4.84471	0.831424	Up	0.0046108	0.0173623	H2-K1
72657	697	264	491	47.809	85.0156	0.830445	Up	1.29e-14	2.14e-13	2700094K13Rik
17216	3381	1192	2216	44.501	79.0996	0.829834	Up	2.89e-60	3.41e-58	Mcm2
70458	1357	106	197	9.85971	17.5201	0.829392	Up	1.12e-06	8.54e-06	2610318N02Rik
50500	3053	7	13	0.289407	0.513885	0.828345	Up	0.226464	0.414148	Ttpa
11702	3206	119	221	4.68513	8.31914	0.828345	Up	2.56e-07	2.15e-06	Amd1
228003	2538	7	13	0.348133	0.618161	0.828345	Up	0.226464	0.414192	Kbtbd10
72961	3011	311	577	13.0373	23.1268	0.826917	Up	8.39e-17	1.64e-15	Slc17a7
108912	3865	464	860	15.1533	26.8534	0.825472	Up	3.25e-24	9.95e-23	Cdca2
20493	1674	3	5	0.226206	0.400677	0.824804	Up	0.552954	0.698584	Slc10a1
60510	3816	88	163	2.9108	5.155	0.824557	Up	1.06e-05	6.95e-05	Syt9
12580	1119	47	87	5.30159	9.38294	0.823615	Up	0.0013394	0.0058033	Cdkn2c
81006	2370	47	87	2.50316	4.43017	0.823615	Up	0.0013394	0.00580186	Gpr63
12615	1337	340	629	32.0986	56.7765	0.822785	Up	4.88e-18	1.03e-16	Cenpa
12925	460	20	37	5.48795	9.70719	0.822785	Up	0.0379794	0.1037	Crip1
14841	2818	93	172	4.16563	7.36609	0.822366	Up	6.31e-06	4.3e-05	Gsg2
240641	5563	411	760	9.32548	16.4875	0.822121	Up	1.92e-21	4.97e-20	Kif20b
327762	4122	212	392	6.49182	11.477	0.82205	Up	8.78e-12	1.15e-10	Dna2
56722	2240	230	425	12.9604	22.8976	0.821089	Up	1.25e-12	1.74e-11	Litaf
22340	1298	228	421	22.1717	39.1433	0.820047	Up	1.68e-12	2.31e-11	Vegfb
100034739	3329	26	48	0.985821	1.74011	0.819783	Up	0.0181385	0.0557108	Gm17762
170738	3798	91	168	3.0243	5.33831	0.819783	Up	8.56e-06	5.72e-05	Kcnh7
170788	4702	13	24	0.348979	0.615997	0.819783	Up	0.0979306	0.221441	Crb1
109685	1830	13	24	0.896666	1.58274	0.819783	Up	0.0979306	0.221384	Hyal3
228598	2687	104	192	4.88544	8.62349	0.819783	Up	1.94e-06	1.43e-05	Ebf4
100009600	1010	13	24	1.62465	2.86774	0.819783	Up	0.0979306	0.221412	Zglp1
67629	1349	135	249	12.6317	22.276	0.818447	Up	6.11e-08	5.59e-07	Spc24
15370	2534	32	59	1.59398	2.80993	0.817903	Up	0.00881712	0.0303361	Nr4a1
50799	3133	83	153	3.34392	5.8936	0.817609	Up	2.27e-05	0.000142557	Slc25a13
329078	5023	153	282	3.84474	6.77541	0.817424	Up	8.49e-09	8.57e-08	Emx2os
12449	3099	431	794	17.5547	30.9206	0.816711	Up	4.23e-22	1.16e-20	Ccnf
100041979	2919	19	35	0.821595	1.44705	0.816616	Up	0.0450868	0.11959	Gm3604
20378	2920	57	105	2.46394	4.33966	0.816616	Up	0.00046332	0.00226739	Frzb
20605	3869	19	35	0.619859	1.09174	0.816616	Up	0.0450868	0.119572	Sstr1
71878	2280	138	254	7.63981	13.4446	0.81542	Up	4.97e-08	4.59e-07	Fam83d
75317	3628	100	184	3.47913	6.12069	0.814966	Up	3.56e-06	2.52e-05	4930547N16Rik
12014	8493	1208	2222	17.9533	31.5742	0.814499	Up	1.4e-58	1.56e-56	Bach2
98267	3298	62	114	2.3729	4.17161	0.813954	Up	0.000273558	0.00139912	Stk17b
12444	5772	11881	21842	259.815	456.684	0.813709	Up	0	0	Ccnd2
229841	7813	1267	2329	20.469	35.975	0.813554	Up	3.38e-61	4.1e-59	Cenpe
66578	1300	110	202	10.6804	18.7524	0.812112	Up	1.28e-06	9.7e-06	Mis18a
214901	3163	163	299	6.50469	11.4083	0.810534	Up	3.93e-09	4.09e-08	Chtf18
230484	3567	1080	1981	38.2172	67.0241	0.810458	Up	5.45e-52	5.32e-50	Usp1
319196	2723	6	11	0.278126	0.487523	0.809729	Up	0.278174	0.466859	Ankrd5
223881	2203	48	88	2.7502	4.82079	0.809729	Up	0.00147631	0.00632896	Rnd1
100038378	1982	6	11	0.382108	0.66979	0.809729	Up	0.278174	0.466814	Gm10433
100039138	2761	18	33	0.822895	1.44244	0.809729	Up	0.0535874	0.137541	Gm2061
231045	3160	6	11	0.239664	0.420103	0.809729	Up	0.278174	0.466948	4931409K22Rik
78473	2190	6	11	0.345816	0.606175	0.809729	Up	0.278174	0.466903	Skap1
66350	1541	42	77	3.44021	6.03028	0.809729	Up	0.00296104	0.0117801	Pla2g12a
72504	5149	12	22	0.294169	0.515643	0.809729	Up	0.117542	0.252696	Taf4b
16580	2627	48	88	2.30632	4.04271	0.809729	Up	0.00147631	0.00632741	Kifc5b
12983	4776	6	11	0.158572	0.277957	0.809729	Up	0.278174	0.466993	Csf2rb
218121	2881	18	33	0.78862	1.38236	0.809729	Up	0.0535874	0.137521	Mboat1
68549	5314	402	736	9.54867	16.715	0.80777	Up	3.04e-20	7.33e-19	Sgol2
18538	1260	1542	2823	154.473	270.39	0.807687	Up	6.68e-73	1.01e-70	Pcna
319554	2883	797	1459	34.8941	61.0746	0.807588	Up	1.6e-38	9.49e-37	Idi1
67223	1228	94	172	9.66202	16.9036	0.806936	Up	8.87e-06	5.92e-05	Rrp15
100502766	2330	129	236	6.98831	12.2238	0.806676	Up	1.92e-07	1.65e-06	Kifc1
74467	3590	221	404	7.77027	13.5812	0.805569	Up	9.78e-12	1.27e-10	Pus10
67054	2394	1473	2691	77.6635	135.656	0.804645	Up	3.85e-69	5.55e-67	Paics
114774	1828	57	104	3.93584	6.86605	0.80281	Up	0.000595564	0.00284363	Pawr
69962	1475	34	62	2.90955	5.07282	0.801994	Up	0.00826766	0.0286432	Mettl18
69706	1501	34	62	2.85915	4.98495	0.801994	Up	0.00826766	0.0286489	Lrr1
100316903	4513	17	31	0.475469	0.828984	0.801994	Up	0.063774	0.157282	Gm20605
80719	2133	17	31	1.006	1.75396	0.801994	Up	0.063774	0.157304	Igsf6
268930	2039	130	237	8.04756	14.0275	0.801636	Up	2.11e-07	1.79e-06	Pkmyt1
17219	2901	1141	2080	49.6451	86.5297	0.801545	Up	1.66e-53	1.66e-51	Mcm6
104732	3371	152	277	5.69145	9.91678	0.801075	Up	2.04e-08	1.98e-07	4930427A07Rik
77022	1275	67	122	6.63289	11.5478	0.799908	Up	0.000207452	0.00108323	2700099C18Rik
68190	1815	67	122	4.65947	8.11209	0.799908	Up	0.000207452	0.00108291	5330426P16Rik
67141	1820	189	344	13.1078	22.8106	0.799283	Up	4.37e-10	4.98e-09	Fbxo5
72080	3121	133	242	5.37893	9.35775	0.798841	Up	1.71e-07	1.48e-06	2010317E24Rik
72415	3609	310	564	10.8421	18.86	0.798687	Up	1.36e-15	2.42e-14	Sgol1
51788	957	1948	3543	256.93	446.796	0.798238	Up	3.11e-89	6.79e-87	H2afz
233064	4744	182	331	4.84245	8.42041	0.798153	Up	9.75e-10	1.08e-08	Wdr62
NM_001256142	4572	11	20	0.303686	0.527926	0.797757	Up	0.141463	0.289645	-
13404	2192	11	20	0.633418	1.10113	0.797757	Up	0.141463	0.289611	Dmc1
11441	2091	33	60	1.99204	3.46296	0.797757	Up	0.0097223	0.0329825	Chrna7
13609	3029	247	449	10.2929	17.8894	0.797465	Up	1.1e-12	1.54e-11	S1pr1
13361	5307	410	745	9.75154	16.9417	0.796877	Up	4.9e-20	1.17e-18	Dhfr
105785	1414	27	49	2.4102	4.18212	0.795083	Up	0.020027	0.0605107	Kdelr3
70454	4342	123	223	3.57564	6.19819	0.793646	Up	6.03e-07	4.8e-06	Cenpl
17193	3584	155	281	5.45886	9.46211	0.793562	Up	2.1e-08	2.04e-07	Mbd4
12189	6648	453	821	8.60093	14.904	0.793131	Up	9.34e-22	2.48e-20	Brca1
27412	2640	227	411	10.8533	18.7883	0.791706	Up	1.32e-11	1.71e-10	Peg12
108961	3705	248	449	8.44893	14.6254	0.791636	Up	1.52e-12	2.1e-11	E2f8
18140	3583	1064	1926	37.4829	64.8723	0.79137	Up	1.24e-48	1.07e-46	Uhrf1
380918	905	84	152	11.7157	20.2696	0.79087	Up	4.07e-05	0.000242534	Siah3
12534	2860	553	1000	24.406	42.1972	0.789909	Up	5.57e-26	1.89e-24	Cdk1
213539	1815	78	141	5.42446	9.37545	0.789409	Up	7.98e-05	0.000451833	Bag2
329934	2528	351	634	17.5254	30.2665	0.788272	Up	5.47e-17	1.08e-15	Foxo6
67293	870	72	130	10.446	18.0332	0.787703	Up	0.000156855	0.000838082	3110039M20Rik
59056	4317	228	411	6.6664	11.4897	0.785365	Up	1.82e-11	2.33e-10	Evc
69736	1300	116	209	11.263	19.4023	0.784638	Up	1.73e-06	1.28e-05	Nup37
71643	7064	446	803	7.96934	13.7187	0.783616	Up	6.59e-21	1.67e-19	4930422G04Rik
100502764	713	5	9	0.885154	1.52336	0.783257	Up	0.344726	0.54651	Gm16617
74488	5323	5	9	0.118564	0.20405	0.783257	Up	0.344726	0.546212	Lrrc15
72511	922	30	54	4.10704	7.06826	0.783257	Up	0.0158489	0.0498269	2610316D01Rik
100042807	2419	5	9	0.260899	0.44901	0.783257	Up	0.344726	0.546659	Gm9781
230459	4374	5	9	0.144288	0.248321	0.783257	Up	0.344726	0.546609	Cyp2j13
270157	1263	5	9	0.499695	0.859981	0.783257	Up	0.344726	0.546113	-
107242	1539	5	9	0.410081	0.705754	0.783257	Up	0.344726	0.546312	AI837181
67390	1492	35	63	2.96099	5.09591	0.783257	Up	0.00908584	0.0310952	Rnmtl1
244209	1639	5	9	0.385061	0.662694	0.783257	Up	0.344726	0.546709	Cyp2r1
381196	2262	5	9	0.279007	0.480175	0.783257	Up	0.344726	0.54656	Gm960
11567	3033	10	18	0.416165	0.716225	0.783257	Up	0.170798	0.334714	Avil
66341	1305	5	9	0.483613	0.832303	0.783257	Up	0.344726	0.54646	Eid3
69312	1420	5	9	0.444447	0.764899	0.783257	Up	0.344726	0.546064	Ppp1r42
627828	1604	5	9	0.393463	0.677155	0.783257	Up	0.344726	0.546361	Gm6793
100045653	2564	10	18	0.492289	0.847236	0.783257	Up	0.170798	0.334677	Gm17769
12879	1838	5	9	0.34337	0.590944	0.783257	Up	0.344726	0.546163	Cys1
18670	4083	10	18	0.309143	0.532038	0.783257	Up	0.170798	0.334752	Abcb4
263803	2948	50	90	2.14082	3.68438	0.783257	Up	0.00177862	0.00746909	Pkn3
414068	1661	5	9	0.379961	0.653917	0.783257	Up	0.344726	0.546014	BC024582
NM_001256112	2035	5	9	0.31013	0.533738	0.783257	Up	0.344726	0.546262	-
242914	2230	5	9	0.283011	0.487065	0.783257	Up	0.344726	0.546411	Gm4961
18712	1769	134	241	9.56126	16.4414	0.78206	Up	3.01e-07	2.49e-06	Pim1
98386	3568	461	828	16.3085	28.0063	0.780124	Up	2.34e-21	6.03e-20	Lbr
68026	2387	714	1282	37.7558	64.8165	0.77966	Up	3.77e-32	1.74e-30	2810417H13Rik
72351	2064	88	158	5.3816	9.23841	0.779609	Up	3.58e-05	0.00021631	Ptar1
68612	931	927	1664	125.681	215.702	0.779274	Up	3.42e-41	2.23e-39	Ube2c
70385	2526	117	210	5.84643	10.0331	0.779141	Up	1.88e-06	1.39e-05	Ccdc99
68058	2989	117	210	4.94081	8.47897	0.779141	Up	1.88e-06	1.39e-05	Chd1l
17997	3542	312	560	11.1185	19.0805	0.779141	Up	6.56e-15	1.12e-13	Nedd1
240776	3957	29	52	0.925061	1.58594	0.777719	Up	0.0186697	0.0569417	Kcnt2
72119	4365	1401	2511	40.5128	69.4244	0.777065	Up	5.67e-61	6.74e-59	Tpx2
17089	1568	250	448	20.1248	34.4811	0.776831	Up	3.63e-12	4.88e-11	Lyar
12704	6898	312	559	5.70913	9.77999	0.776562	Up	8.27e-15	1.4e-13	Cit
381318	2973	139	249	5.90144	10.1077	0.776321	Up	2.28e-07	1.93e-06	Nsl1
51944	3118	471	843	19.067	32.6288	0.775066	Up	1.72e-21	4.49e-20	D2Ertd750e
226922	6992	19	34	0.342997	0.58685	0.774796	Up	0.0591642	0.148621	Kcnq5
15958	3949	57	102	1.82191	3.11719	0.774796	Up	0.000975088	0.00437125	Ifit2
69912	1290	136	243	13.3072	22.7335	0.77261	Up	3.57e-07	2.93e-06	Nup43
214239	4716	42	75	1.12412	1.91927	0.771761	Up	0.00489946	0.0182798	A430105I19Rik
78921	3878	28	50	0.911357	1.55601	0.771761	Up	0.0220034	0.0656082	9130019O22Rik
16491	1968	116	207	7.43997	12.6939	0.770766	Up	2.77e-06	1.98e-05	Kcna3
19885	2503	23	41	1.15986	1.97685	0.76925	Up	0.0390174	0.106086	Rorc
13605	4095	648	1155	19.9737	34.0391	0.769087	Up	1.73e-28	6.58e-27	Ect2
76073	1509	64	114	5.35339	9.11728	0.76815	Up	0.000536278	0.0025903	Pcgf5
18393	3417	480	855	17.7311	30.1975	0.76815	Up	1.84e-21	4.77e-20	Orc2
73516	1564	32	57	2.58257	4.39833	0.76815	Up	0.0147606	0.0468438	1700086O06Rik
170748	954	41	73	5.42468	9.23473	0.767533	Up	0.00574174	0.0209566	BC017612
12021	5448	167	297	3.86917	6.57914	0.765875	Up	2.31e-08	2.22e-07	Bard1
218977	4297	433	770	12.7192	21.6259	0.765752	Up	2.18e-19	5e-18	Dlgap5
27401	6196	712	1266	14.5046	24.6588	0.765588	Up	7.78e-31	3.38e-29	Skp2
16647	2071	2298	4086	140.058	238.105	0.765571	Up	1.32e-95	3.15e-93	Kpna2
22138	101674	9	16	0.011173	0.0189915	0.765335	Up	0.207006	0.386003	Ttn
74626	1767	9	16	0.642901	1.09278	0.765335	Up	0.207006	0.385921	Tmem81
70031	1064	27	48	3.20303	5.44439	0.765335	Up	0.0259464	0.0757862	Cmtm8
69750	762	9	16	1.49082	2.53405	0.765335	Up	0.207006	0.386085	2410021H03Rik
66610	4038	9	16	0.281329	0.478193	0.765335	Up	0.207006	0.386044	Abi3
71586	5519	9	16	0.205836	0.349872	0.765335	Up	0.207006	0.386127	Ifih1
71803	1367	9	16	0.831022	1.41254	0.765335	Up	0.207006	0.385962	Slc25a18
18005	3218	202	359	7.92325	13.4635	0.764889	Up	8.37e-10	9.29e-09	Nek2
171170	8671	157	279	2.28543	3.88315	0.764761	Up	6.37e-08	5.81e-07	Mbnl3
17536	5010	1702	3024	42.8805	72.844	0.764487	Up	4.5e-71	6.65e-69	Meis2
100088	2332	322	572	17.4287	29.6017	0.764215	Up	9.55e-15	1.61e-13	Rcc1
69716	2267	146	259	8.12905	13.7879	0.762244	Up	2.05e-07	1.74e-06	Trip13
50927	3087	2077	3684	84.9255	144.023	0.762032	Up	1.04e-85	2.1e-83	Nasp
20739	8405	22	39	0.330387	0.559985	0.761231	Up	0.0461828	0.121886	Spna1
106628	2458	123	218	6.31628	10.7035	0.76093	Up	1.96e-06	1.44e-05	Trip10
623474	2925	123	218	5.30784	8.99457	0.76093	Up	1.96e-06	1.44e-05	Rad54b
66197	694	306	542	55.6545	94.2518	0.760021	Up	6.23e-14	9.79e-13	Cks2
67824	1186	309	547	32.8861	55.6612	0.759194	Up	5.05e-14	7.99e-13	Nmral1
14422	4086	13	23	0.40159	0.679327	0.758382	Up	0.130062	0.272566	B4galnt2
70370	2922	13	23	0.561567	0.949942	0.758382	Up	0.130062	0.272598	Fbln7
14211	5337	1253	2214	29.6341	50.0645	0.756529	Up	1.32e-51	1.27e-49	Smc2
110749	1913	253	447	16.6934	28.1996	0.756398	Up	1.17e-11	1.51e-10	Chaf1b
66373	516	60	106	14.6771	24.7917	0.75629	Up	0.00099283	0.00443711	Lsm5
70466	3154	784	1384	31.3756	52.9571	0.755179	Up	8.31e-33	3.95e-31	Ckap2l
13448	1821	17	30	1.17836	1.9882	0.754688	Up	0.0837128	0.195573	Dok1
51800	1432	89	157	7.84486	13.2314	0.754147	Up	6.26e-05	0.000361643	Bok
223970	3739	131	231	4.42236	7.456	0.753586	Up	1.19e-06	9.08e-06	Rmi2
64707	4282	228	402	6.72089	11.33	0.753422	Up	1.44e-10	1.72e-09	Suv39h2
70021	1435	994	1751	87.4325	147.26	0.752122	Up	8.82e-41	5.7e-39	Nt5dc2
27214	2444	398	701	20.5551	34.6152	0.751906	Up	2.78e-17	5.63e-16	Dbf4
80986	2601	451	794	21.8864	36.8409	0.751272	Up	2.41e-19	5.5e-18	Ckap2
54141	3822	626	1101	20.6739	34.7653	0.74984	Up	3.94e-26	1.34e-24	Spag5
20133	3997	1704	2993	53.8113	90.3696	0.747927	Up	8.29e-68	1.16e-65	Rrm1
245474	2803	470	825	21.1647	35.5206	0.746994	Up	7.4e-20	1.74e-18	Dkc1
78697	3309	212	372	8.08681	13.5674	0.746499	Up	9.51e-10	1.05e-08	Pus7
14235	4391	1121	1967	32.2241	54.0618	0.746471	Up	5e-45	3.86e-43	Foxm1
78733	2280	194	340	10.74	17.9967	0.744738	Up	5.35e-09	5.52e-08	Troap
14588	909	8	14	1.11087	1.85872	0.742615	Up	0.252066	0.440617	Gfra4
18675	6265	12	21	0.241768	0.404527	0.742615	Up	0.15626	0.312753	Phex
77036	745	8	14	1.35541	2.26789	0.742615	Up	0.252066	0.440661	1700109H08Rik
140781	6054	4	7	0.083398	0.139542	0.742615	Up	0.432524	0.63268	Myh7
212427	2214	52	91	2.96459	4.96036	0.742615	Up	0.0026946	0.0108411	A730008H23Rik
68107	2228	12	21	0.679836	1.13751	0.742615	Up	0.15626	0.312825	Cntd1
70933	2258	4	7	0.223601	0.374131	0.742615	Up	0.432524	0.632945	4931402G19Rik
69812	519	4	7	0.972817	1.62772	0.742615	Up	0.432524	0.633264	2010001M06Rik
109637	1308	8	14	0.772006	1.29172	0.742615	Up	0.252066	0.440705	Upk1a
13614	2344	4	7	0.215398	0.360404	0.742615	Up	0.432524	0.633157	Edn1
14729	2189	4	7	0.23065	0.385924	0.742615	Up	0.432524	0.63337	Gp5
217946	2626	116	203	5.57573	9.32934	0.742615	Up	6.99e-06	4.73e-05	Cdca7l
21407	949	4	7	0.532025	0.890188	0.742615	Up	0.432524	0.632998	Tcf15
107227	1284	12	21	1.17965	1.9738	0.742615	Up	0.15626	0.312789	Macrod1
58185	3785	4	7	0.133393	0.223194	0.742615	Up	0.432524	0.632733	Rsad2
75480	757	8	14	1.33393	2.23194	0.742615	Up	0.252066	0.440573	1700003F12Rik
211798	3152	12	21	0.480544	0.804049	0.742615	Up	0.15626	0.31286	Mfsd9
23923	1780	4	7	0.283647	0.4746	0.742615	Up	0.432524	0.633051	Aadat
100504637	1116	4	7	0.452412	0.756978	0.742615	Up	0.432524	0.632892	Gm20324
246313	4533	20	35	0.556907	0.93182	0.742615	Up	0.0648776	0.159621	Prokr2
63872	1530	4	7	0.329995	0.552149	0.742615	Up	0.432524	0.632786	Zfp296
18766	7058	4	7	0.0715347	0.119692	0.742615	Up	0.432524	0.63321	Pkdrej
15464	2443	4	7	0.206669	0.345799	0.742615	Up	0.432524	0.632839	Hrc
272322	1740	4	7	0.290168	0.48551	0.742615	Up	0.432524	0.633317	Arntl2
20725	3075	4	7	0.164192	0.274728	0.742615	Up	0.432524	0.633104	Serpinb8
69719	7106	1172	2048	20.8181	34.782	0.740503	Up	3.48e-46	2.84e-44	Cad
105522	5229	486	849	11.7316	19.5947	0.740068	Up	4.36e-20	1.04e-18	Ankrd28
20873	3567	386	674	13.6591	22.8038	0.739408	Up	3.07e-16	5.72e-15	Plk4
66442	1599	419	730	33.0753	55.0965	0.736206	Up	2.42e-17	4.93e-16	Spc25
69953	1194	228	397	24.1029	40.1269	0.735365	Up	4.43e-10	5.05e-09	2810025M15Rik
16485	8970	112	195	1.57603	2.62357	0.735236	Up	1.27e-05	8.24e-05	Kcna1
18817	2203	521	907	29.8512	49.687	0.735079	Up	4.04e-21	1.03e-19	Plk1
67203	2306	675	1175	36.9473	61.4934	0.734962	Up	6.99e-27	2.46e-25	Nde1
227960	3288	115	200	4.41473	7.34088	0.733626	Up	1.02e-05	6.72e-05	Gca
78605	3689	134	233	4.58495	7.62249	0.733357	Up	1.9e-06	1.4e-05	6430706D22Rik
67486	3060	65	113	2.68121	4.45663	0.733071	Up	0.000934836	0.00422552	Polr3g
68525	4111	118	205	3.62304	6.01805	0.732097	Up	8.18e-06	5.48e-05	Evc2
21749	1679	110	191	8.26952	13.7288	0.731329	Up	1.7e-05	0.000108948	Terf1
12614	11050	2066	3586	23.5997	39.165	0.730795	Up	9.46e-78	1.64e-75	Celsr1
12448	3023	117	203	4.88524	8.10415	0.730231	Up	9.48e-06	6.29e-05	Ccne2
70772	1525	15	26	1.24154	2.05756	0.728809	Up	0.119143	0.255635	Ggnbp1
66531	1440	71	123	6.22349	10.3084	0.728028	Up	0.000596592	0.0028462	2310061C15Rik
72805	3730	56	97	1.89504	3.13843	0.727818	Up	0.00232678	0.00949694	Zfp839
77744	2293	180	311	9.90847	16.3684	0.724178	Up	5.15e-08	4.75e-07	Bora
13557	5106	517	893	12.7805	21.1067	0.723756	Up	2.64e-20	6.4e-19	E2f3
20401	1913	44	76	2.90319	4.79455	0.723756	Up	0.00739082	0.0260657	Sh3bp1
214779	2408	11	19	0.5766	0.952241	0.723756	Up	0.188266	0.361242	Zfp879
69291	6017	11	19	0.230755	0.381086	0.723756	Up	0.188266	0.361163	1700001L05Rik
227733	1489	11	19	0.932473	1.53996	0.723756	Up	0.188266	0.361203	Pip5kl1
18994	1086	22	38	2.557	4.22283	0.723756	Up	0.0597176	0.149731	Pou3f4
74044	4555	267	461	7.3988	12.2141	0.723187	Up	3.45e-11	4.33e-10	Ttf2
108000	11130	2101	3627	23.827	39.328	0.722961	Up	3.46e-77	5.87e-75	Cenpf
83673	476	87	150	23.0702	38.0307	0.721135	Up	0.000168274	0.000894437	Snhg1
235584	3227	220	379	8.60522	14.1739	0.719955	Up	2.19e-09	2.34e-08	Dusp7
68027	1696	151	260	11.238	18.5011	0.719223	Up	7.49e-07	5.87e-06	Tmem178
NM_001256383	7338	0	1	0.01	0.0164464	0.717776	Up	0.522684	0.682515	-
83815	1442	146	251	12.7799	21.0067	0.716979	Up	1.24e-06	9.47e-06	Cenpq
72155	1768	184	316	13.1363	21.5702	0.715479	Up	5.57e-08	5.12e-07	Cenpn
18760	3778	145	249	4.84445	7.95403	0.715353	Up	1.44e-06	1.08e-05	Prkd1
110033	2086	549	942	33.2197	54.4987	0.714181	Up	7.06e-21	1.78e-19	Kif22
18569	2418	605	1038	31.5818	51.8073	0.71406	Up	7.73e-23	2.17e-21	Pdcd4
71263	2191	7	12	0.403268	0.66098	0.712868	Up	0.308734	0.502827	Mro
70240	996	14	24	1.77422	2.90805	0.712868	Up	0.142516	0.291253	Ufsp1
102502	3697	35	60	1.19497	1.95863	0.712868	Up	0.0190263	0.0578979	Pls1
54124	757	276	473	46.0205	75.4076	0.712432	Up	3.49e-11	4.37e-10	Cks1b
52530	1004	205	351	25.7726	42.1913	0.711107	Up	1.23e-08	1.22e-07	Nhp2
109065	2663	145	248	6.87282	11.2391	0.709547	Up	1.79e-06	1.33e-05	Dnaaf2
56289	1787	100	171	7.0634	11.5484	0.709257	Up	7.47e-05	0.000425359	Rassf1
116701	2656	131	224	6.2256	10.1782	0.709192	Up	5.74e-06	3.94e-05	Fgfrl1
76947	1082	31	53	3.61637	5.91151	0.708984	Up	0.0284316	0.0814377	Ndufaf6
66637	1147	82	140	9.02378	14.7304	0.706991	Up	0.000354816	0.00177317	Tsen15
319581	3176	41	70	1.62945	2.65991	0.706991	Up	0.011825	0.0389285	Xkr5
19716	890	167	285	23.6845	38.646	0.706374	Up	3.39e-07	2.79e-06	Bex1
19682	1261	17	29	1.70166	2.77544	0.705778	Up	0.108902	0.24064	Rdh5
NM_001256382	7404	0	1	0.01	0.0162998	0.704858	Up	0.522684	0.678254	-
12447	2022	149	254	9.30129	15.1601	0.704776	Up	1.55e-06	1.16e-05	Ccne1
29867	1181	94	160	10.0465	16.3501	0.702599	Up	0.000145323	0.000780285	Cabp1
69109	1243	67	114	6.80365	11.0684	0.702061	Up	0.00137028	0.00592532	Fam58b
99371	8777	254	432	3.6528	5.94001	0.701463	Up	4.25e-10	4.86e-09	Arfgef2
71313	1673	20	34	1.50894	2.45263	0.700795	Up	0.0837998	0.19575	Fsip1
24013	7462	10	17	0.169154	0.274943	0.700795	Up	0.227584	0.415457	Grk1
67073	3165	80	136	3.19047	5.18579	0.700795	Up	0.000477996	0.00233397	Pi4k2b
238384	2092	10	17	0.60336	0.980702	0.700795	Up	0.227584	0.415413	Slc24a4
100037262	1401	10	17	0.900949	1.4644	0.700795	Up	0.227584	0.41537	Gm12359
225182	3618	316	537	11.0244	17.9125	0.700258	Up	3.57e-12	4.8e-11	Rbbp8
226169	5244	696	1181	16.7527	27.1792	0.69811	Up	7.95e-25	2.53e-23	Pprc1
70348	1828	23	39	1.58814	2.57477	0.6971	Up	0.0648346	0.159537	Ube2cbp
56456	1969	535	907	34.2962	55.5919	0.696824	Up	2.24e-19	5.13e-18	Actl6a
22390	3419	402	681	14.8411	24.038	0.695719	Up	6.87e-15	1.17e-13	Wee1
22247	3219	319	540	12.5086	20.2452	0.694663	Up	4.4e-12	5.88e-11	Umps
78934	2402	13	22	0.683138	1.10535	0.694252	Up	0.170832	0.334705	4930581F22Rik
19652	2900	1921	3246	83.6118	135.083	0.692066	Up	2.65e-64	3.38e-62	Rbm3
225288	5439	218	368	5.05913	8.16542	0.690638	Up	1.31e-08	1.3e-07	Fhod3
66468	2669	109	184	5.15485	8.31992	0.690638	Up	5.96e-05	0.000345385	Ska1
29857	1905	64	108	4.24056	6.84193	0.690148	Up	0.0021528	0.0088614	Mapk12
69352	4936	16	27	0.409151	0.660143	0.690148	Up	0.129764	0.272039	Necab1
333639	3457	307	518	11.2093	18.0834	0.689974	Up	1.58e-11	2.03e-10	Mamld1
60530	2974	310	523	13.1571	21.2232	0.689803	Up	1.27e-11	1.65e-10	Fignl1
60596	4671	99	167	2.67525	4.31476	0.689608	Up	0.000134277	0.000726337	Gucy1a3
67042	1050	175	295	21.0372	33.9065	0.68862	Up	3.88e-07	3.17e-06	Ift27
106795	1773	213	359	15.1638	24.4363	0.688391	Up	2.17e-08	2.1e-07	Tcf19
109212	1466	346	583	29.7907	47.9937	0.687984	Up	9.78e-13	1.38e-11	Fam64a
74360	2789	374	630	16.9263	27.261	0.687574	Up	1.24e-13	1.91e-12	Cep57
26934	3071	1330	2240	54.6651	88.0274	0.687333	Up	2.08e-44	1.56e-42	Racgap1
30937	1742	41	69	2.9708	4.78025	0.686233	Up	0.014913	0.0472588	Lmcd1
68298	4527	1604	2699	44.7231	71.9519	0.686011	Up	5.67e-53	5.59e-51	Ncapd2
27357	1739	135	227	9.79879	15.7535	0.684993	Up	9.47e-06	6.29e-05	Gyg
269356	3201	25	42	0.985809	1.58348	0.683721	Up	0.0593914	0.149106	Slc4a11
22778	5163	25	42	0.61119	0.981741	0.683721	Up	0.0593914	0.149085	Ikzf1
70686	5124	409	687	10.0752	16.1807	0.683469	Up	1.36e-14	2.26e-13	Dusp16
22143	1747	1008	1693	72.8293	116.954	0.683347	Up	1.19e-33	5.86e-32	Tuba1b
72515	3450	468	786	17.1224	27.495	0.683281	Up	1.8e-16	3.44e-15	Wdr43
29820	4639	1430	2401	38.909	62.4622	0.68288	Up	5.92e-47	4.93e-45	Tnfrsf19
15364	4226	760	1275	22.6998	36.4108	0.681686	Up	1.2e-25	4e-24	Hmga2
16818	2171	31	52	1.80235	2.89063	0.681504	Up	0.0360744	0.0991336	Lck
68966	1229	127	213	13.0434	20.9159	0.681285	Up	1.96e-05	0.000124671	Ngdn
233826	3747	83	139	2.79597	4.47693	0.679162	Up	0.000591896	0.00282843	Palb2
110052	2606	1316	2203	63.7411	102.021	0.67857	Up	9.15e-43	6.44e-41	Dek
114714	2954	92	154	3.93111	6.29158	0.678485	Up	0.000301646	0.00153245	Rad51c
108800	9896	702	1174	8.95397	14.3172	0.67715	Up	1.75e-23	5.08e-22	Ston2
381280	8449	344	575	5.13915	8.2132	0.676414	Up	2.97e-12	4.01e-11	Hjurp
237823	6369	586	979	11.6135	18.5507	0.675668	Up	8.95e-20	2.09e-18	Pfas
71436	4537	655	1094	18.2226	29.1004	0.675306	Up	6.8e-22	1.83e-20	Flrt3
208836	4621	175	292	4.78014	7.626	0.673874	Up	7.3e-07	5.72e-06	Fanci
NR_045875	3138	3	5	0.120672	0.192294	0.672226	Up	0.552954	0.698938	-
232827	3404	3	5	0.111242	0.177268	0.672226	Up	0.552954	0.698382	Nlrp2
12556	2974	3	5	0.127326	0.202898	0.672226	Up	0.552954	0.698989	Cdh16
18188	1023	9	15	1.11047	1.76956	0.672226	Up	0.276212	0.464324	Nrtn
271221	2651	3	5	0.14284	0.22762	0.672226	Up	0.552954	0.699191	5031414D18Rik
56554	1287	3	5	0.294226	0.468858	0.672226	Up	0.552954	0.699343	Raet1d
414081	3631	3	5	0.104288	0.166186	0.672226	Up	0.552954	0.698432	5330413P13Rik
77878	1093	9	15	1.03935	1.65623	0.672226	Up	0.276212	0.46428	6030440G07Rik
246728	3873	3	5	0.0977715	0.155802	0.672226	Up	0.552954	0.698331	Oas2
70207	1351	57	95	5.32547	8.48629	0.672226	Up	0.0049517	0.0184392	Taco1
244218	900	3	5	0.420743	0.670467	0.672226	Up	0.552954	0.698129	Ctf2
81877	9569	3	5	0.0395725	0.0630599	0.672226	Up	0.552954	0.698281	Tnxb
71067	1704	3	5	0.222223	0.35412	0.672226	Up	0.552954	0.69909	4933411E08Rik
69065	1583	6	10	0.478419	0.762375	0.672226	Up	0.380994	0.582942	Chac1
18551	2514	12	20	0.602496	0.960095	0.672226	Up	0.205266	0.383742	Pcsk4
17110	1282	3	5	0.295374	0.470686	0.672226	Up	0.552954	0.699242	Lyz1
117167	3140	3	5	0.120595	0.192172	0.672226	Up	0.552954	0.69914	Steap4
72215	639	3	5	0.592596	0.944319	0.672226	Up	0.552954	0.698837	1700001P01Rik
228993	2197	3	5	0.172357	0.274656	0.672226	Up	0.552954	0.69818	Slc17a9
80910	1611	3	5	0.235052	0.374562	0.672226	Up	0.552954	0.698887	Gpr84
12942	5254	6	10	0.144145	0.229699	0.672226	Up	0.380994	0.582891	Pcdha11
67290	857	21	35	3.09298	4.92875	0.672226	Up	0.0906732	0.208789	3110040N11Rik
99738	3013	6	10	0.251357	0.400544	0.672226	Up	0.380994	0.583095	Kcnc4
668272	1768	6	10	0.428358	0.682602	0.672226	Up	0.380994	0.583044	Gm9079
11689	2827	3	5	0.133947	0.213449	0.672226	Up	0.552954	0.698635	Alox5
100034363	691	3	5	0.548001	0.873256	0.672226	Up	0.552954	0.699292	Tmsb15b2
14869	785	3	5	0.482381	0.768688	0.672226	Up	0.552954	0.69823	Gstp2
328789	1275	3	5	0.296995	0.473271	0.672226	Up	0.552954	0.698786	Lhfpl5
19265	853	3	5	0.443926	0.707409	0.672226	Up	0.552954	0.698483	Ptprcap
223626	1600	15	25	1.18334	1.88569	0.672226	Up	0.154865	0.310601	4930572J05Rik
94088	3827	3	5	0.0989466	0.157674	0.672226	Up	0.552954	0.697978	Trim6
70226	841	6	10	0.90052	1.43501	0.672226	Up	0.380994	0.58284	2900002K06Rik
67900	1396	15	25	1.35626	2.16125	0.672226	Up	0.154865	0.310637	Mtfp1
57355	2030	3	5	0.186536	0.297251	0.672226	Up	0.552954	0.698736	BC051019
69315	1808	3	5	0.209441	0.33375	0.672226	Up	0.552954	0.699039	1700001L19Rik
23890	1898	12	20	0.798038	1.2717	0.672226	Up	0.205266	0.383783	Gpr34
11905	2171	3	5	0.174421	0.277946	0.672226	Up	0.552954	0.698079	Serpinc1
18143	4180	3	5	0.0905906	0.144359	0.672226	Up	0.552954	0.698533	Npas2
13406	2760	3	5	0.137199	0.21863	0.672226	Up	0.552954	0.698028	Dmp1
12829	7808	6	10	0.0969951	0.154565	0.672226	Up	0.380994	0.582993	Col4a4
109904	3617	3	5	0.104691	0.166829	0.672226	Up	0.552954	0.698685	Mcf2
71963	2432	403	671	20.9161	33.2973	0.670793	Up	7.15e-14	1.12e-12	Cdca4
52009	2606	1279	2127	61.949	98.5015	0.669064	Up	2.24e-40	1.41e-38	Hn1l
380702	7487	246	409	4.1473	6.59273	0.668703	Up	5.71e-09	5.84e-08	Shisa6
16599	2314	281	467	15.3279	24.3558	0.668113	Up	4.96e-10	5.62e-09	Klf3
209239	2652	59	98	2.80813	4.45966	0.667327	Up	0.00456502	0.0172271	Gan
57258	3456	223	370	8.14459	12.9205	0.665742	Up	3.43e-08	3.24e-07	Xpo4
269224	5119	264	438	6.50964	10.3262	0.665653	Up	1.92e-09	2.07e-08	Pask
191578	3688	117	194	4.00436	6.34834	0.664808	Up	6.71e-05	0.000385198	Helq
226409	4174	193	320	5.83637	9.25225	0.664731	Up	2.99e-07	2.48e-06	Zranb3
13641	3258	1400	2321	54.2394	85.9753	0.66458	Up	2.11e-43	1.55e-41	Efnb1
57373	973	35	58	4.54039	7.19391	0.663958	Up	0.0303654	0.086115	Akip1
21915	1006	341	565	42.7853	67.7798	0.663739	Up	1.02e-11	1.33e-10	Dtymk
27221	3308	486	805	18.5442	29.3684	0.663293	Up	4.73e-16	8.73e-15	Chaf1a
238831	2367	154	255	8.21222	13.0014	0.662827	Up	5.1e-06	3.53e-05	Ppwd1
19650	4909	484	801	12.4449	19.692	0.662055	Up	6.23e-16	1.13e-14	Rbl1
20660	6938	396	655	7.20442	11.3935	0.661255	Up	2.83e-13	4.21e-12	Sorl1
56150	1725	448	741	32.7814	51.8416	0.661235	Up	8.03e-15	1.36e-13	Mad2l1
68743	5421	510	843	11.8749	18.7671	0.660296	Up	1.29e-16	2.48e-15	Anln
53381	975	262	433	33.9184	53.5961	0.66006	Up	3.11e-09	3.28e-08	Prdx4
12144	4869	448	740	11.6139	18.3418	0.659287	Up	9.81e-15	1.65e-13	Blm
219114	2260	198	327	11.0585	17.4618	0.65905	Up	2.74e-07	2.29e-06	Ska3
241627	4294	367	606	10.788	17.0318	0.658798	Up	2.56e-12	3.48e-11	Wdr76
73644	1039	43	71	5.22386	8.24693	0.658743	Up	0.0171983	0.0533202	2210039B01Rik
232664	3507	309	510	11.1214	17.5503	0.658151	Up	1.41e-10	1.67e-09	Ccdc136
252876	2041	60	99	3.71062	5.85385	0.657726	Up	0.00488544	0.0182431	Gin1
235036	1671	200	330	15.1075	23.8335	0.657726	Up	2.54e-07	2.13e-06	Ppan
66121	619	157	259	32.0145	50.4962	0.657448	Up	5.03e-06	3.49e-05	Chchd1
12856	436	37	61	10.7116	16.8847	0.656544	Up	0.027844	0.0800435	Cox17
19153	5260	37	61	0.88788	1.39957	0.656544	Up	0.027844	0.0800567	Prx
69572	2169	17	28	0.989299	1.55793	0.655152	Up	0.140353	0.288589	Mfsd3
57750	3124	167	275	6.74751	10.6236	0.654844	Up	2.78e-06	1.99e-05	Wdr12
75424	3695	62	102	2.11795	3.33147	0.653489	Up	0.00449868	0.0170062	Zfp820
58186	2701	132	217	6.16861	9.69583	0.652417	Up	3.36e-05	0.000203522	Rad18
268709	3144	14	23	0.562061	0.882866	0.651467	Up	0.185145	0.35639	Fam107a
67775	1573	14	23	1.12341	1.76461	0.651467	Up	0.185145	0.35635	Rtp4
71909	2201	193	317	11.0682	17.3816	0.651142	Up	5.52e-07	4.41e-06	Haus5
72326	1898	81	133	5.38675	8.45678	0.650693	Up	0.00121624	0.00530389	2500004C02Rik
75646	4929	1103	1811	28.2459	44.3414	0.650614	Up	4.86e-33	2.35e-31	Rai14
16881	3194	1053	1728	41.6133	65.2918	0.649858	Up	1.54e-31	6.91e-30	Lig1
17299	887	89	146	12.665	19.8646	0.649351	Up	0.000713616	0.00334419	Mettl1
103551	2349	175	287	9.40358	14.7451	0.648956	Up	2.04e-06	1.49e-05	E130012A19Rik
68278	1659	313	513	23.8142	37.3182	0.648056	Up	2.2e-10	2.57e-09	Ddx39
56520	863	116	190	16.9662	26.5701	0.647135	Up	0.000117253	0.0006412	Nme4
268747	4620	1186	1942	32.4027	50.7291	0.646699	Up	5.98e-35	3.11e-33	Lrrc16b
71924	2929	91	149	3.92157	6.13927	0.646634	Up	0.000658236	0.00310718	Tube1
237436	6748	375	614	7.01446	10.981	0.646608	Up	4.19e-12	5.61e-11	Gas2l3
54630	2376	102	167	5.41866	8.48242	0.646539	Up	0.000309742	0.00156993	Prickle3
13685	981	55	90	7.07672	11.0719	0.645754	Up	0.00831582	0.0287929	Eif4ebp1
22419	2384	44	72	2.32962	3.64482	0.645754	Up	0.0184033	0.0562176	Wnt5b
320315	667	11	18	2.08164	3.25684	0.645754	Up	0.24733	0.434776	A330048O09Rik
67242	1086	44	72	5.11401	8.00115	0.645754	Up	0.0184033	0.0562274	Gemin6
12951	2931	11	18	0.473713	0.74115	0.645754	Up	0.24733	0.43482	Crx
59028	1803	132	216	9.24095	14.458	0.645754	Up	4.13e-05	0.000245728	Rcl1
11988	7731	85	139	1.38778	2.16985	0.64481	Up	0.00103381	0.00459437	Slc7a2
52653	1618	216	353	16.8505	26.3297	0.643897	Up	1.67e-07	1.45e-06	Nudcd2
22351	2915	30	49	1.29904	2.02865	0.643079	Up	0.0533702	0.137084	Vill
66262	4539	177	289	4.92211	7.684	0.64258	Up	2.31e-06	1.67e-05	Ing5
14450	3329	609	994	23.0909	36.0348	0.642064	Up	1.86e-18	4.02e-17	Gart
53893	1590	269	439	21.3547	33.3209	0.641875	Up	5.87e-09	5.99e-08	Nudt5
68735	526	138	225	33.1155	51.6234	0.640517	Up	3.25e-05	0.000197444	Mrps18c
217344	3927	27	44	0.867843	1.3522	0.639804	Up	0.0686816	0.167283	Rhbdf2
64176	5548	137	223	3.1169	4.85085	0.638128	Up	3.74e-05	0.000225091	Sv2b
11856	5510	8	13	0.183264	0.284735	0.6357	Up	0.336864	0.537315	Arhgap6
106878	2008	32	52	2.01152	3.12528	0.6357	Up	0.048733	0.127137	2010002N04Rik
100042889	1726	8	13	0.585043	0.908976	0.6357	Up	0.336864	0.537265	C920021L13Rik
73316	1670	8	13	0.604661	0.939456	0.6357	Up	0.336864	0.537216	Calr3
11688	3269	16	26	0.617794	0.95986	0.6357	Up	0.16708	0.328941	Alox8
74843	1829	32	52	2.20838	3.43115	0.6357	Up	0.048733	0.127156	Zmynd17
15277	5524	284	461	6.48938	10.0716	0.634136	Up	3.61e-09	3.79e-08	Hk2
242864	3673	114	185	3.91762	6.07856	0.633752	Up	0.000190994	0.00100632	Napepld
17217	3589	965	1566	33.9385	52.6584	0.633744	Up	1.48e-27	5.39e-26	Mcm4
668923	2770	53	86	2.4151	3.74687	0.633604	Up	0.0112157	0.0372809	Zfp442
14369	4840	204	331	5.32014	8.25339	0.633522	Up	5.92e-07	4.71e-06	Fzd7
66225	1162	196	318	21.2906	33.0271	0.633433	Up	9.88e-07	7.6e-06	Llph
66929	1599	188	305	14.8405	23.0198	0.633337	Up	1.65e-06	1.23e-05	Asf1b
76453	3226	45	73	1.7607	2.73091	0.633232	Up	0.0196491	0.0595336	Prss23
21917	3776	3114	5051	104.094	161.434	0.63306	Up	7.35e-85	1.46e-82	Tmpo
30877	1893	291	472	19.4035	30.0913	0.633028	Up	2.5e-09	2.65e-08	Gnl3
58245	2877	95	154	4.16795	6.45997	0.632191	Up	0.000687238	0.00323446	Gpr180
234396	2150	79	128	4.63796	7.18491	0.631479	Up	0.0020024	0.00828921	Ankle1
69961	839	100	162	15.0445	23.3025	0.631254	Up	0.000505946	0.00245671	2810432D09Rik
72507	3928	152	246	4.88439	7.55811	0.629847	Up	1.86e-05	0.000118459	Dzip1l
78294	821	1225	1982	188.335	291.347	0.629435	Up	4.84e-34	2.44e-32	Rps27a
12190	10743	510	825	5.99215	9.26783	0.629157	Up	4.43e-15	7.67e-14	Brca2
19384	2288	2696	4360	148.731	229.975	0.628768	Up	1.21e-72	1.82e-70	Ran
107376	2090	282	456	17.031	26.3311	0.628599	Up	5.78e-09	5.91e-08	E330013P04Rik
20751	1226	107	173	11.0162	17.0296	0.628421	Up	0.0003436	0.00172106	Spr
269951	1718	861	1392	63.2584	97.7835	0.628334	Up	2.51e-24	7.74e-23	Idh2
15366	3914	558	902	17.995	27.8122	0.628122	Up	2.65e-16	4.98e-15	Hmmr
68016	2062	13	21	0.79578	1.22908	0.627138	Up	0.221782	0.407507	Murc
20085	629	745	1203	149.501	230.815	0.626584	Up	3.84e-21	9.78e-20	Rps19
56045	4010	376	607	11.8354	18.2681	0.626224	Up	2.12e-11	2.7e-10	Samhd1
74430	2751	127	205	5.82709	8.99317	0.626056	Up	0.000102088	0.000567515	4930452B06Rik
20460	5333	392	632	9.27797	14.3019	0.624331	Up	9.37e-12	1.22e-10	Stil
212547	2866	175	282	7.70726	11.8747	0.6236	Up	5.52e-06	3.8e-05	BC027231
20778	2534	211	340	10.5103	16.1928	0.623552	Up	6.02e-07	4.79e-06	Scarb1
66388	1308	18	29	1.73701	2.67572	0.623316	Up	0.150884	0.304189	Cutc
72000	2047	18	29	1.10992	1.70974	0.623316	Up	0.150884	0.304154	1600016N20Rik
15270	1414	1411	2273	125.955	193.999	0.62314	Up	3.92e-38	2.31e-36	H2afx
19126	3766	701	1129	23.495	36.1796	0.622819	Up	9.64e-20	2.24e-18	Prom1
12033	1954	123	198	7.94546	12.229	0.622102	Up	0.000146537	0.000786075	Bcap29
432879	2982	41	66	1.73546	2.67107	0.622102	Up	0.0291004	0.0830808	Gm5465
100037396	2536	46	74	2.28953	3.52154	0.621152	Up	0.020935	0.0629275	D030047H15Rik
68385	1319	23	37	2.20101	3.38537	0.621152	Up	0.104612	0.233554	Tlcd1
17535	3034	240	386	9.98468	15.354	0.620827	Up	1.17e-07	1.03e-06	Mre11a
68275	3121	898	1444	36.3179	55.8371	0.620544	Up	1.17e-24	3.69e-23	Rpa1
12442	1541	298	479	24.4091	37.5131	0.619974	Up	3.74e-09	3.91e-08	Ccnb2
22166	1051	453	728	54.4044	83.5946	0.619688	Up	3.67e-13	5.39e-12	Txn1
233876	2511	437	702	21.9671	33.7396	0.619098	Up	1e-12	1.41e-11	Hirip3
219151	3405	119	191	4.41132	6.76965	0.617871	Up	0.000210386	0.00109658	Scara3
73338	3689	129	207	4.41387	6.77191	0.61752	Up	0.000114754	0.000629707	Itpripl1
16351	2118	58	93	3.45653	5.29916	0.616438	Up	0.0100425	0.0338911	Ipp
14048	4354	161	258	4.66741	7.15123	0.615571	Up	1.74e-05	0.000111043	Eya1
18972	1634	269	431	20.7797	31.8328	0.615342	Up	2.79e-08	2.66e-07	Pold2
109294	11057	163	261	1.86075	2.84874	0.614438	Up	1.61e-05	0.000103213	Prex2
11475	1780	15	24	1.06368	1.6272	0.613332	Up	0.199176	0.375291	Acta2
54195	3251	95	152	3.68846	5.64256	0.613332	Up	0.00102871	0.00457753	Gucy1b3
22157	2012	5	8	0.313675	0.479857	0.613332	Up	0.474934	0.676358	Tulp1
227615	914	30	48	4.14298	6.33789	0.613332	Up	0.0668336	0.163626	Tmem203
100502700	1195	5	8	0.528129	0.807926	0.613332	Up	0.474934	0.676523	AV039307
320163	2987	10	16	0.422574	0.646449	0.613332	Up	0.298992	0.492287	4930525G20Rik
328968	1381	5	8	0.456998	0.699111	0.613332	Up	0.474934	0.676303	E330013P06
15559	2073	5	8	0.304445	0.465737	0.613332	Up	0.474934	0.676578	Htr2b
435626	2336	5	8	0.270169	0.413301	0.613332	Up	0.474934	0.676413	Rufy4
319167	527	5	8	1.19756	1.83202	0.613332	Up	0.474934	0.676468	Hist1h2ag
53608	4333	15	24	0.436959	0.668455	0.613332	Up	0.199176	0.37525	Map3k6
64685	1368	10	16	0.922682	1.41151	0.613332	Up	0.298992	0.49224	Nmi
14962	2767	25	40	1.14043	1.74462	0.613332	Up	0.0949268	0.215766	Cfb
18824	870	329	526	47.7326	72.9653	0.612235	Up	9.99e-10	1.1e-08	Plp2
231123	1980	137	219	8.73361	13.3484	0.612015	Up	8.28e-05	0.000466921	Haus3
71943	2093	132	211	7.96055	12.1664	0.611965	Up	0.000111989	0.000616273	Tom1l1
433022	7352	612	978	10.5071	16.054	0.611563	Up	8.37e-17	1.64e-15	Plcxd2
14633	6708	562	898	10.575	16.156	0.611405	Up	1.51e-15	2.69e-14	Gli2
19360	5153	278	444	6.80962	10.3985	0.610735	Up	2.14e-08	2.08e-07	Rad50
52187	5047	473	755	11.8295	18.0536	0.609897	Up	2.95e-13	4.38e-12	Rragd
66220	1194	47	75	4.96857	7.58065	0.60949	Up	0.0222606	0.0662958	Zdhhc12
67139	2766	373	595	17.0214	25.9606	0.608974	Up	9.95e-11	1.2e-09	Mis12
19687	4731	767	1223	20.4635	31.1977	0.608386	Up	1.89e-20	4.64e-19	Rfc1
18148	1440	4830	7698	423.373	645.157	0.607721	Up	1.92e-119	6.7e-117	Npm1
26885	6805	627	999	11.6299	17.7169	0.607279	Up	6.15e-17	1.21e-15	Casp8ap2
50887	1911	386	615	25.4956	38.8386	0.607246	Up	5.42e-11	6.69e-10	Hmgn5
14782	2692	290	462	13.5976	20.7117	0.6071	Up	1.33e-08	1.31e-07	Gsr
215387	2702	636	1013	29.7105	45.2453	0.606796	Up	3.94e-17	7.87e-16	Ncaph
70099	4101	1989	3166	61.2186	93.1689	0.605878	Up	5.95e-50	5.33e-48	Smc4
13626	2060	262	417	16.0536	24.4297	0.605741	Up	7.16e-08	6.49e-07	Eed
18103	777	700	1114	113.714	173.027	0.605583	Up	1.26e-18	2.78e-17	Nme2
237911	6933	186	296	3.38634	5.15253	0.605555	Up	5.75e-06	3.95e-05	Brip1
16319	3217	898	1429	35.2341	53.6082	0.605479	Up	1.94e-23	5.6e-22	Incenp
21781	1700	907	1443	67.3437	102.439	0.605157	Up	1.24e-23	3.66e-22	Tfdp1
18971	3428	462	735	17.0114	25.8759	0.605112	Up	8.76e-13	1.25e-11	Pold1
217666	3338	110	175	4.15953	6.32705	0.605112	Up	0.000498978	0.0024249	L2hgdh
224691	2337	44	70	2.37647	3.61484	0.605112	Up	0.0282896	0.0811508	Zfp472
12416	3754	823	1308	27.6722	42.0497	0.603658	Up	1.76e-21	4.57e-20	Cbx2
117606	4428	784	1246	22.3484	33.9594	0.603639	Up	1.55e-20	3.82e-19	Boc
108671	1631	538	855	41.6358	63.2648	0.603578	Up	1.43e-14	2.38e-13	Dnajc9
67724	3393	260	413	9.67226	14.6898	0.60289	Up	9.37e-08	8.38e-07	Pop1
81879	9285	17	27	0.231103	0.350939	0.602685	Up	0.179138	0.346816	Tfcp2l1
67030	1775	68	108	4.83558	7.34303	0.602685	Up	0.00651492	0.0232918	Fancl
NR_045867	2562	34	54	1.67509	2.54369	0.602685	Up	0.0553942	0.141161	-
269955	2340	97	154	5.23232	7.94245	0.602134	Up	0.00115314	0.00506159	Rccd1
56707	7134	172	273	3.04322	4.61827	0.601753	Up	1.49e-05	9.59e-05	Zfp111
101612	1905	138	219	9.14371	13.8739	0.601523	Up	0.000106282	0.000587832	Grwd1
327951	794	75	119	11.9228	18.0874	0.601259	Up	0.00435924	0.0165543	Cyb5d1
652925	988	29	46	3.70492	5.61889	0.600841	Up	0.0782766	0.185654	4930420K17Rik
353208	1779	41	65	2.90902	4.40948	0.600076	Up	0.0360222	0.0990369	Zfp931
66570	1218	113	179	11.7103	17.736	0.598897	Up	0.000485398	0.00236747	Cenpm
269261	643	1909	3023	374.743	567.384	0.598424	Up	9.1e-47	7.53e-45	Rpl12
242700	4012	12	19	0.377536	0.571534	0.598225	Up	0.26627	0.457072	Il28ra
414108	2120	12	19	0.714469	1.0816	0.598225	Up	0.26627	0.457027	9230114K14Rik
75323	2052	12	19	0.738146	1.11744	0.598225	Up	0.26627	0.456983	4930558J18Rik
94254	2310	79	125	4.31672	6.53052	0.597264	Up	0.00367196	0.0142164	Wbscr16
231440	2100	50	79	3.00531	4.54002	0.595185	Up	0.021595	0.0646111	Parm1
72151	1750	259	409	18.681	28.2056	0.594409	Up	1.56e-07	1.35e-06	Rfc5
70359	2800	76	120	3.42605	5.17217	0.594223	Up	0.0046122	0.0173639	Gtpbp3
209630	6780	1546	2441	28.7818	43.4498	0.594192	Up	1.23e-37	7.1e-36	Frmd4a
56196	1977	287	453	18.3237	27.6529	0.59372	Up	3.48e-08	3.29e-07	Tdp2
71365	1773	45	71	3.20363	4.83281	0.593154	Up	0.0300126	0.0853363	Pdss2
108147	2611	412	650	19.9172	30.0439	0.593056	Up	4.06e-11	5.06e-10	Atic
66592	1565	364	574	29.3579	44.2636	0.592372	Up	5.75e-10	6.49e-09	Stoml2
19703	1434	26	41	2.28856	3.45052	0.592372	Up	0.101139	0.227311	Renbp
108014	1252	250	394	25.2043	37.9788	0.591528	Up	2.96e-07	2.46e-06	Srsf9
231668	4054	40	63	1.24542	1.87545	0.590612	Up	0.0418992	0.112312	Vsig10
217578	6179	611	962	12.4813	18.7891	0.590125	Up	1.27e-15	2.26e-14	Baz1a
72554	2431	282	444	14.6421	22.0418	0.590125	Up	5.62e-08	5.16e-07	Utp14a
433256	3167	108	170	4.30441	6.47814	0.589764	Up	0.00079972	0.00369513	Acsl5
215789	8540	380	598	5.61648	8.45071	0.589406	Up	3.03e-10	3.5e-09	Phactr2
11658	4979	678	1066	17.188	25.8383	0.58811	Up	4.71e-17	9.36e-16	Alcam
67248	394	628	987	201.188	302.323	0.587546	Up	7.06e-16	1.28e-14	Rpl39
17087	603	7	11	1.46527	2.20153	0.587337	Up	0.413338	0.615075	Ly96
58223	3410	7	11	0.259109	0.389303	0.587337	Up	0.413338	0.615023	Mmp19
66263	1621	28	44	2.18029	3.27581	0.587337	Up	0.0916838	0.210616	1810014B01Rik
11593	1307	28	44	2.70409	4.06281	0.587337	Up	0.0916838	0.210588	Aga
18631	879	21	33	3.01557	4.5308	0.587337	Up	0.14549	0.296119	Pex11a
69724	2044	238	374	14.6972	22.0821	0.587337	Up	6.98e-07	5.49e-06	Rnaseh2a
67446	1491	56	88	4.74077	7.12286	0.587337	Up	0.0165092	0.0515775	Dusp28
64099	2700	7	11	0.327245	0.491676	0.587337	Up	0.413338	0.614971	Parvg
67307	2211	7	11	0.39962	0.600418	0.587337	Up	0.413338	0.614866	Pbld2
227157	2992	7	11	0.295308	0.443691	0.587337	Up	0.413338	0.615128	Mpp4
16184	4428	7	11	0.199539	0.299802	0.587337	Up	0.413338	0.614761	Il2ra
212073	5436	7	11	0.162539	0.24421	0.587337	Up	0.413338	0.614918	4831426I19Rik
71791	2061	7	11	0.428705	0.644116	0.587337	Up	0.413338	0.614813	Cpa4
434310	2395	14	22	0.737838	1.10858	0.587337	Up	0.23781	0.423196	AY512931
104444	1075	170	267	19.9608	29.9745	0.586565	Up	2.84e-05	0.000174783	Rexo2
67161	3020	163	256	6.8127	10.2302	0.586532	Up	4.17e-05	0.00024785	Sclt1
107435	1576	377	592	30.1942	45.3331	0.586293	Up	4.5e-10	5.12e-09	Hat1
16475	3503	370	581	13.3321	20.0164	0.586273	Up	6.53e-10	7.33e-09	Jub
12400	2924	698	1096	30.1312	45.2359	0.586209	Up	2.13e-17	4.36e-16	Cbfb
110948	4833	114	179	2.97733	4.46978	0.586186	Up	0.000621114	0.00295029	Hlcs
217995	6776	678	1064	12.6297	18.9504	0.585401	Up	6.76e-17	1.32e-15	Heatr1
13822	4389	526	825	15.1272	22.685	0.584591	Up	2.08e-13	3.12e-12	Epb4.1l2
223921	1816	347	544	24.1186	36.152	0.583931	Up	2.59e-09	2.74e-08	Aaas
13445	1283	2086	3270	205.223	307.589	0.583812	Up	2.47e-48	2.12e-46	Cdk2ap1
18700	3593	134	210	4.70745	7.05361	0.583417	Up	0.000222162	0.00115246	Piga
231070	2667	373	584	17.6532	26.4265	0.582053	Up	7.6e-10	8.48e-09	Insig1
74559	5453	23	36	0.532391	0.79674	0.581623	Up	0.131351	0.274805	Elovl7
109242	5616	278	435	6.24822	9.34785	0.581191	Up	1.15e-07	1.01e-06	Kif24
406217	784	140	219	22.5398	33.7115	0.580764	Up	0.000172924	0.000917199	Bex4
14284	5886	78	122	1.67268	2.50144	0.580595	Up	0.00514594	0.0190731	Fosl2
215201	3337	87	136	3.2908	4.9185	0.57978	Up	0.0031642	0.012469	Trmt2b
67158	2810	87	136	3.90797	5.84093	0.57978	Up	0.0031642	0.0124718	Sft2d3
17692	2320	247	386	13.4384	20.0793	0.57935	Up	6.37e-07	5.05e-06	Msl3
66790	1310	80	125	7.70827	11.5156	0.579116	Up	0.0047176	0.017711	Grtp1
232414	3294	16	25	0.613105	0.915938	0.579116	Up	0.212912	0.394488	Clec9a
18408	3469	80	125	2.91088	4.34866	0.579116	Up	0.0047176	0.0177072	Slc25a15
74211	4934	123	192	3.14662	4.69626	0.577708	Up	0.000467316	0.00228566	1700017B05Rik
108853	2621	41	64	1.97449	2.94688	0.577708	Up	0.0443738	0.118093	Mtrf1l
106582	1502	214	334	17.9838	26.8365	0.577497	Up	3.88e-06	2.73e-05	Nrm
68011	393	280	437	89.9298	134.196	0.577467	Up	1.27e-07	1.12e-06	Snrpg
51797	2726	587	916	27.1801	40.5527	0.577247	Up	1.99e-14	3.27e-13	Ctps
67134	1904	1142	1782	75.7072	112.951	0.577195	Up	1.36e-26	4.67e-25	Nop56
239554	4910	141	220	3.62473	5.40743	0.577069	Up	0.000182081	0.000962261	Foxred2
20492	1641	482	752	37.0746	55.3043	0.57696	Up	4.25e-12	5.69e-11	Slbp
20664	4037	668	1042	20.886	31.15	0.576695	Up	3.53e-16	6.55e-15	Sox1
66148	671	109	170	20.5042	30.5757	0.576467	Up	0.00102016	0.00454415	Dnajc15
108897	2967	545	850	23.1855	34.5741	0.576467	Up	1.83e-13	2.77e-12	Aif1l
69195	1613	59	92	4.61696	6.8834	0.576179	Up	0.0159528	0.0501352	Tmem121
66934	2283	215	335	11.887	17.7088	0.575085	Up	4.08e-06	2.86e-05	Dsn1
[truncated: 15,462 more rows]
