# Supplementary material for: Analysis of spatial-temporal gene expression patterns reveals dynamics and regionalization in developing mouse brain
Source: Sci Rep. 2016 Jan 20;6:19274. doi: 10.1038/srep19274 (PMC4726224; doi:10.1038/srep19274)
Supplement: Supplementary Table 6 [file srep19274-s7.xls]

## Sheet: revision_Suppl_TextS3.csv
gene names:
A2m
A630042L21Rik
A930038C07Rik
AI427515
AI591476
AI597013
Aanat
Aatk
Abat
Abca2
Abhd4
Abl1
Abra
Abt1
Abtb1
Accn1
Accn2
Ace
Ache
Actb
Acvr1
Acvr1b
Acvr1c
Acvr2a
Acvr2b
Acvrl1
Adam10
Adam17
Adam19
Adcy1
Adcy2
Adcy9
Adcyap1
Adcyap1r1
Adnp
Adora2a
Adra2a
Adra2b
Adra2c
Adrb1
Aebp2
Aes
Aff3
Agrp
Agt
Agtr1a
Ahctf1
Ahi1
Ahr
Akr1c18
Akt1
Alcam
Aldh1a1
Aldh1a2
Aldh1a3
Aldh2
Aldh4a1
Alk
Alx3
Amh
Amhr2
Amigo1
Amotl1
Angpt1
Angpt2
Angpt4
Angptl1
Angptl2
Angptl3
Angptl4
Angptl7
Ank3
Ankrd43
Anxa11
Anxa2
Anxa4
Apba1
Apba2
Apc
Apc2
Aph1a
Aph1b
Aph1c
Aplp1
Apod
Apoe
App
Aqp4
Ar
Arc
Areg
Arf6
Arhgap25
Arnt
Arnt2
Arntl
Artn
Arvcf
Arx
Ascl1
Ascl2
Ascl3
Astn1
Astn2
Atf1
Atf2
Atf3
Atf4
Atp10a
Atp1a1
Atp1a2
Atp1b2
Atxn1
Avp
Avpr1a
Avpr1b
Avpr2
Axin1
Axin2
Axl
B020006M18Rik
B3galt2
B3gat2
B3gnt2
Bach1
Bach2
Baiap3
Bambi
Bapx1
Barhl1
Barx1
Barx2
Bbx
Bcan
Bcar1
Bcat1
Bche
Bcl11a
Bcl11b
Bcl2
Bcl2l11
Bcl9
Bcor
Bcorl1
Bdnf
Bhlhb2
Bhlhb3
Bhlhb4
Bhlhb5
Bhlhb8
Bicd1
Bmp1
Bmp10
Bmp15
Bmp2
Bmp3
Bmp4
Bmp5
Bmp6
Bmp8a
Bmpr1a
Bmpr1b
Bmpr2
Bmyc
Boc
Bsx
Btbd11
Btc
Btrc
C030002O17Rik
C130076O07Rik
C1qa
C1qb
C1ql2
C230009H10Rik
C330003B14Rik
C4b
Cacna1a
Cacna1b
Cacna1g
Cacna1h
Cacna2d1
Cacna2d3
Cacng5
Cacng7
Cadps2
Calb1
Calb2
Calca
Calcb
Calcr
Camk2a
Camk4
Camta1
Camta2
Car10
Car2
Car3
Cart
Cart1
Casp3
Cbln2
Cbln3
Cbln4
Cck
Cckar
Cckbr
Ccng1
Cd109
Cd164
Cd24a
Cd44
Cd47
Cd59a
Cd9
Cdc42
Cdh1
Cdh10
Cdh11
Cdh12
Cdh13
Cdh17
Cdh2
Cdh23
Cdh24
Cdh3
Cdh4
Cdh5
Cdh6
Cdh7
Cdh8
Cdh9
Cdk5
Cdk5r1
Cdon
Cds1
Cdx1
Cdx2
Cdx4
Cebpg
Celsr1
Celsr2
Celsr3
Cenpb
Cerk
Cfc1
Cflar
Chat
Ches1
Chl1
Chrm1
Chrm2
Chrm3
Chrm4
Chrm5
Chrna2
Chrna3
Chrna4
Chrna5
Chrna6
Chrna7
Chrna9
Chrnb2
Chrnb3
Chrnb4
Chst2
Churc1
Chx10
Cic
Cit
Cited1
Clca2
Cldn11
Cldn5
Clec7a
Clock
Clstn1
Clstn2
Clu
Cnp1
Cnr1
Cnr2
Cntn1
Cntn2
Cntn3
Cntn6
Cntnap4
Col11a1
Col11a2
Col12a1
Col13a1
Col14a1
Col15a1
Col16a1
Col18a1
Col1a1
Col23a1
Col24a1
Col3a1
Col4a1
Col4a2
Col4a5
Col5a1
Col5a2
Col6a1
Col8a1
Col9a1
Col9a3
Comt
Copg2
Cort
Cotl1
Cox6a2
Cpne2
Cpne7
Creb3
Creb3l2
Creb3l3
Crebbp
Crebl1
Crh
Crhr1
Crhr2
Crlf1
Crtac1
Crx
Crxos1
Crym
Csdc2
Csf1
Csf1r
Csnk1a1
Csnk1d
Csnk1e
Csnk1g1
Csnk1g2
Csnk2a1
Csnk2a2
Csnk2b
Cst3
Ctbp2
Ctgf
Ctnnb1
Ctnnbip1
Ctnnd1
Ctso
Ctsr
Ctss
Cttnbp2
Cutl1
Cutl2
Cx3cl1
Cxcr4
Cxxc4
Cyc1
Cyp19a1
Cyp26b1
Cyp39a1
Cyp7b1
Cyr61
D030011N01Rik
D10Ertd610e
D330017J20Rik
D630021H01Rik
D6Wsu176e
Daam1
Daam2
Dab1
Dach1
Dach2
Dact1
Dbh
Dbi
Dbp
Dbx1
Dcc
Dcn
Dcun1d1
Dcun1d3
Dcun1d4
Dcun1d5
Dcx
Ddc
Ddit3
Ddit4l
Ddr1
Ddr2
Ddx5
Deaf1
Depdc6
Disc1
Dkk1
Dkk3
Dkk4
Dlgh4
Dlk1
Dll1
Dll3
Dll4
Dlx1
Dlx2
Dlx4
Dlx5
Dlx6
Dmrt3
Dmrtb1
Dnahc2
Dner
Dnmt1
Dnmt2
Dnmt3a
Dnmt3b
Dnmt3l
Doc2b
Dpysl5
Drd1a
Drd2
Drd3
Drd4
Drd5
Dsc2
Dsc3
Dscaml1
Dsg1a
Dsg1b
Dsg1c
Dsg3
Dsp
Dst
Dtx1
Dtx2
Dtx3
Dtx4
Dusp14
Dusp6
Dvl1
Dvl2
Dvl3
E130309B19Rik
E2f1
E2f3
E2f4
E2f5
E2f6
E2f7
E2f8
Ebf1
Ebf2
Ebf3
Ebf4
Ece2
Ecel1
Edg1
Ednrb
Efcbp2
Efemp1
Efna1
Efna2
Efna3
Efna4
Efna5
Efnb1
Efnb2
Efnb3
Egfr
Egr1
Egr2
Ehf
Elf1
Elf2
Elf3
Elf4
Elf5
Elk1
Emx1
Emx2
En1
En2
Enah
Enc1
Eng
Eomes
Epas1
Epha1
Epha10
Epha2
Epha3
Epha4
Epha5
Epha6
Epha7
Epha8
Ephb1
Ephb2
Ephb3
Ephb4
Ephb6
Erbb2
Erbb3
Erbb4
Ereg
Erf
Erg
Esr1
Esr2
Esrra
Esrrb
Esrrg
Esx1
Ets1
Ets2
Etv1
Etv2
Etv3l
Etv4
Etv5
Etv6
Evi5
Evl
Evx1
Eya4
Faah
Fas
Fat3
Fath
Fbxw4
Fbxw7
Fcna
Fcnb
Fez1
Fezf2
Fgf1
Fgf10
Fgf12
Fgf14
Fgf15
Fgf16
Fgf17
Fgf18
Fgf2
Fgf23
Fgf4
Fgf5
Fgf6
Fgf7
Fgf8
Fgfbp1
Fgfr1
Fgfr2
Fgfr3
Fgfr4
Fgfrl1
Fgl1
Fgl2
Fibcd1
Figf
Figla
Fkhl18
Flt1
Flt3
Flt4
Fmo1
Fmr1
Fn1
Fndc3a
Fos
Fosl2
Foxa1
Foxa3
Foxb1
Foxc1
Foxc2
Foxd3
Foxd4
Foxf1a
Foxg1
Foxh1
Foxi1
Foxj1
Foxj2
Foxj3
Foxk1
Foxk2
Foxm1
Foxn1
Foxn2
Foxn4
Foxo1
Foxp1
Foxp2
Foxp4
Frap1
Frat1
Frat2
Frem2
Frzb
Fstl1
Fxyd6
Fyn
Fzd1
Fzd10
Fzd2
Fzd3
Fzd4
Fzd5
Fzd6
Fzd8
Fzd9
Gabbr2
Gabpa
Gabpb1
Gabra1
Gabra2
Gabra3
Gabra4
Gabra5
Gabra6
Gabrb1
Gabrb2
Gabrd
Gabre
Gabrg1
Gabrg2
Gabrg3
Gabrp
Gabrq
Gabrr1
Gabrr2
Gad1
Gad2
Gal
Galr1
Galr2
Gap43
Gata2
Gata3
Gata6
Gatad1
Gatad2a
Gbx1
Gbx2
Gcg
Gch1
Gcm1
Gcm2
Gda
Gdf1
Gdf10
Gdf11
Gdf15
Gdf2
Gdf3
Gdf5
Gdf6
Gdf8
Gdf9
Gfra1
Gfra2
Gfra3
Ghrh
Ghsr
Gja1
Gja9
Glcci1
Gli1
Gli3
Glis3
Glp1r
Glra1
Glra2
Glra3
Glra4
Glrb
Gls
Gls2
Glul
Gm528
Gm967
Gnb4
Gnrh1
Gpc3
Gpr101
Gpr123
Gpr139
Gpr161
Gpr165
Gpr26
Gpr37
Gpr37l1
Gpr55
Gpr56
Gpr6
Gpr83
Gpr88
Gpr98
Gprc5b
Gprk2l
Gpx1
Gpx3
Grhl1
Grhl2
Gria1
Gria2
Gria3
Gria4
Grid1
Grid2
Grik1
Grik2
Grik3
Grik4
Grik5
Grin1
Grin2a
Grin2b
Grin2c
Grin2d
Grin3a
Grin3b
Grinl1a
Grm1
Grm2
Grm3
Grm4
Grm5
Grm6
Grm8
Grp
Gsc
Gscl
Gsg1l
Gsh1
Gsh2
Gsk3b
Gtf2e2
Gtf3c1
Hand1
Hap1
Hbb
Hbegf
Hbp1
Hcn1
Hcrt
Hcrtr1
Hcrtr2
Hdac2
Hdac5
Hdac6
Hdc
Helt
Hes1
Hes2
Hes3
Hes5
Hes7
Hesx1
Hey2
Heyl
Hfe
Hgfac
Hhip
Hif1a
Hif3a
Hivep1
Hivep2
Hlf
Hlxb9
Hmbox1
Hmg20a
Hmga1
Hmgb1
Hmgb2l1
Hmgb3
Hmgb4
Hmgn1
Hmgn2
Hmgn3
Hmx1
Hnf4g
Hnrpab
Hnt
Hod
Homer1
Homez
Hoxa1
Hoxa10
Hoxa11
Hoxa2
Hoxa3
Hoxa4
Hoxa6
Hoxa9
Hoxb1
Hoxb13
Hoxb3
Hoxb4
Hoxb5
Hoxb6
Hoxb8
Hoxb9
Hoxc10
Hoxc11
Hoxc13
Hoxc4
Hoxc5
Hoxc8
Hoxc9
Hoxd10
Hoxd13
Hoxd8
Hr
Hrh1
Hsd11b1
Hsf1
Hspb8
Hspd1
Htr1a
Htr1b
Htr1f
Htr2a
Htr2b
Htr2c
Htr3a
Htr3b
Htr4
Htr5a
Htr5b
Htr6
Htr7
Icam2
Icam5
Id1
Id2
Id3
Id4
Igf1
Igf1r
Igf2
Igfbp1
Igfbp2
Igfbp3
Igfbp4
Igfbp5
Igfbp6
Igfbp7
Igsf4a
Igsf4b
Ikzf1
Il13ra1
Il16
Il1r1
Il6st
Inha
Inhba
Inhbb
Inhbc
Inhbe
Inpp1
Inpp4b
Insl5
Insl6
Insr
Insrr
Invs
Ipf1
Irf1
Irf2
Irs4
Irx1
Irx2
Irx3
Irx4
Irx6
Isl1
Isl2
Isoc1
Isx
Itga3
Itga4
Itgam
Itgav
Itgb1
Itgb8
Itgbl1
Itih3
Itlna
Itlnb
Itpr1
Itsn1
Jag1
Jag2
Jam3
Jam4
Jrk
Jun
Kcna1
Kcna2
Kcnab1
Kcnab3
Kcnb2
Kcnc2
Kcnc3
Kcnd2
Kcng4
Kcnh7
Kcnip2
Kcnj12
Kcnj6
Kcnk2
Kcnmb4
Kcnn2
Kcnq3
Kctd12
Kctd9
Kdr
Kif5c
Kit
Kitl
Klf2
Klf7
Kremen1
Kremen2
L1cam
LOC269389
LOC384670
LOC433022
LOC433228
LOC433436
LOC545810
LOC546316
LOC627415
Lama1
Lama3
Lamb1
Lamb3
Laptm4b
Large
Lass4
Lass5
Layn
Lbh
Lbx1
Lbx2
Lcor
Ldb1
Ldb2
Lefty2
Lepr
Letmd1
Lgals1
Lgi2
Lgi3
Lgmn
Lhx1
Lhx2
Lhx3
Lhx4
Lhx5
Lhx6
Lhx8
Lifr
Limk1
Lims1
Lman1l
Lmcd1
Lmo1
Lmo3
Lmo4
Lmtk2
Lmtk3
Lmx1a
Lmx1b
Loxl1
Loxl2
Lpl
Lrmp
Lrp1
Lrp5
Lrp6
Lrp8
Lrrc4
Lrrk2
Lrrn3
Lrrtm1
Lsr
Ltk
Lxn
Ly6h
Lyl1
Lypd1
Lyzs
Mael
Mafb
Mafg
Mafk
Maged1
Maml1
Maoa
Maob
Map3k7
Mapk10
Mapk8
Mapk8ip3
Mapk9
Mapt
Marcksl1
Max
Maz
Mbp
Mc3r
Mc4r
Mchr1
Mdga1
Med12
Med6
Mef2a
Mef2c
Mef2d
Meis1
Meox1
Mertk
Mesp2
Mest
Met
Mfap4
Mfge8
Mga
Mgat5b
Mgst3
Mib1
Mib2
Mitf
Mixl1
Mkx
Mll2
Mll3
Mllt7
Mlstd1
Mlx
Mlxip
Mmp9
Mnt
Mobp
Mog
Mpeg1
Mpped1
Mrg1
Mrg2
Msc
Msgn1
Mst1
Mst1r
Msx1
Msx2
Msx3
Mta1
Mta2
Mta3
Mtap2
Mtf2
Mucdhl
Mxd1
Mxd4
Mxi1
Myb
Myc
Mycl1
Mycn
Mycs
Myf5
Myf6
Myh10
Myh9
Mylk
Myoc
Myog
Myst2
Myt1
Myt1l
Nanog
Ncam1
Nck2
Nckap1
Ncoa1
Ncoa2
Ncoa3
Ncoa6
Ncor1
Ncor2
Ncstn
Nde1
Ndel1
Nefh
Nek7
Neo1
Nes
Neurod1
Neurod4
Neurod6
Neurog1
Neurog2
Neurog3
Nf1
Nfasc
Nfat5
Nfatc2
Nfatc3
Nfe2
Nfe2l1
Nfe2l2
Nfe2l3
Nfia
Nfib
Nfic
Nfil3
Nfix
Nfkb1
Nfkbie
Nfxl1
Nfya
Nfyc
Ngef
Ngfb
Ngfr
Nhlh1
Nhlh2
Nkd1
Nkd2
Nkx1
Nkx2
Nkx3
Nkx6
Nle1
Nlk
Nmb
Nmbr
Nmral1
Nnat
Nog
Nos1
Nos1ap
Nos3
Notch1
Notch2
Notch3
Notch4
Nov
Npas1
Npas2
Npas3
Npas4
Npff
Npffr2
Npsr1
Npy
Npy1r
Npy2r
Npy5r
Nr0b1
Nr0b2
Nr1d1
Nr1d2
Nr1h2
Nr1h3
Nr1h4
Nr1h5
Nr1i2
Nr1i3
Nr2c1
Nr2c2
Nr2e1
Nr2e3
Nr2f1
Nr2f2
Nr2f6
Nr3c1
Nr3c2
Nr4a1
Nr4a2
Nr4a3
Nr5a1
Nr5a2
Nr6a1
Nrg2
Nrg3
Nrg4
Nrgn
Nrip1
Nrip2
Nrip3
Nrl
Nrn1
Nrp1
Nrp2
Nrxn1
Nsbp1
Nsd1
Ntf3
Ntf5
Ntn1
Ntn2l
Ntn4
Ntng1
Ntng2
Ntrk1
Ntrk2
Ntrk3
Nts
Ntsr1
Ntsr2
Numb
Numbl
Nxph4
Obox1
Obox3
Obox5
Obox6
Odz3
Og9x
Olig1
Olig2
Olig3
Onecut2
Onecut3
Oprd1
Oprk1
Oprm1
Ostf1
Otof
Otp
Otx1
Otx2
Oxt
Oxtr
P2rx4
P2rx7
Pafah1b1
Pah
Pak1
Pappa2
Pard3
Park2
Parvb
Patz
Pax2
Pax3
Pax5
Pax6
Pax7
Pax8
Pb1
Pbx1
Pbx2
Pbx3
Pbx4
Pcbd1
Pcdh1
Pcdh10
Pcdh11x
Pcdh12
Pcdh18
Pcdh19
Pcdh20
Pcdh21
Pcdha7
Pcdhb14
Pcdhb4
Pcdhb9
Pcdhga12
Pclo
Pcnt
Pcp2
Pcp4
Pcsk2
Pde11a
Pde1a
Pde1c
Pde5a
Pdgfa
Pdgfb
Pdgfc
Pdgfd
Pdgfra
Pdgfrb
Pdlim1
Pdpn
Pdyn
Pdzd2
Peg10
Peg12
Penk1
Per1
Per2
Perp
Pex2
Phb2
Phox2a
Phox2b
Phr1
Phtf1
Phtf2
Pik3cb
Pik3r1
Pitx2
Pkd1
Pknox1
Pknox2
Pkp2
Plagl1
Plcb4
Plcd1
Plch1
Pldn
Plekhg1
Plp1
Plxna1
Plxna2
Plxna3
Plxna4
Plxnb1
Plxnb2
Plxnd1
Pmch
Pms1
Pnn
Pnoc
Pofut1
Pogz
Pomc1
Pomgnt1
Porcn
Postn
Pou1f1
Pou2f1
Pou2f2
Pou3f1
Pou3f2
Pou3f3
Pou4f1
Pou4f2
Pou4f3
Pou5f1
Pou6f1
Pou6f2
Ppara
Ppard
Pparg
Ppargc1a
Ppp3ca
Ppp3r2
Prdm5
Prg4
Prkaca
Prkcb1
Prkcd
Prlr
Prnp
Prodh
Prom1
Prop1
Pros1
Prox1
Prrx1
Prrx2
Prrxl1
Prss12
Psd
Psen1
Psen2
Psenen
Pspn
Ptch1
Pten
Ptgds
Ptgs2
Pthlh
Ptk2
Ptk7
Ptprc
Ptprk
Ptpru
Ptprz1
Pura
Pvalb
Pvrl1
Pvrl2
Pvrl3
Pvrl4
Pygo2
Pyy
Qdpr
Rab37
Rab3a
Rac1
Rac2
Rac3
Rai1
Rapgef1
Rara
Rarb
Rarg
Rasa2
Rasgrf1
Rasgrf2
Rax
Rb1
Rbpsuh
Rcn1
Rela
Reln
Rere
Rest
Ret
Rfrp
Rgs10
Rgs4
Rheb
Rhoa
Rhox1
Rhox10
Rhox11
Rhox12
Rhox4b
Rhox4e
Rhox6
Rhox8
Rhox9
Rln1
Rln3
Rnd2
Robo1
Robo2
Robo3
Rock2
Ror1
Ror2
Rora
Rorb
Rorc
Ros1
Rprm
Rps4x
Rreb1
Rspo1
Rspo2
Rspo3
Rspo4
Rtn4r
Runx1t1
Runx2
Rxfp1
Rxfp3
Rxra
Rxrb
Rxrg
Ryk
S100a10
S100b
Satb1
Satb2
Scara3
Scarb1
Scarf2
Sccpdh
Scg2
Scg3
Scg5
Scn10a
Scn1a
Scn4b
Scn5a
Scnn1a
Scpep1
Sct
Scube1
Sel1h
Selpl
Sema3a
Sema3b
Sema3c
Sema3d
Sema3e
Sema3f
Sema4a
Sema4b
Sema4c
Sema4d
Sema4f
Sema4g
Sema5a
Sema5b
Sema6a
Sema6c
Sema6d
Sema7a
Sepp1
Serpina3k
Serpina9
Serpinb1a
Setd7
Sfpi1
Sfrp2
Sfrp4
Sfrp5
Sgcd
Sgk
Sh3bgrl2
Shbg
Shh
Shox2
Sim1
Sim2
Sipa1l2
Six1
Six2
Six3
Six4
Six5
Six6
Slc12a2
Slc16a2
Slc17a6
Slc17a7
Slc17a8
Slc18a1
Slc18a2
Slc18a3
Slc1a1
Slc1a2
Slc1a3
Slc1a4
Slc1a6
Slc29a4
Slc2a1
Slc32a1
Slc40a1
Slc5a1
Slc6a1
Slc6a11
Slc6a2
Slc6a3
Slc6a4
Slc6a5
Slc9a9
Slit1
Slit2
Slit3
Smad1
Smad3
Smad4
Smad5
Smad6
Smad7
Smad9
Smarce1
Smo
Smoc2
Snca
Sncg
Snf8
Sntb1
Sohlh2
Sorbs1
Sorl1
Sort1
Sostdc1
Sox10
Sox11
Sox12
Sox13
Sox14
Sox17
Sox18
Sox2
Sox30
Sox4
Sox5
Sox6
Sox7
Sox8
Sox9
Sp3
Sp8
Sparc
Spdef
Spen
Spib
Spic
Spint2
Spnb4
Spp1
Srd5a1
Srebf1
Srebf2
Srf
Srpk2
Sry
Ss18l1
Ssrp1
Sst
Sstr1
Sstr2
Sstr3
Sstr4
St18
St7
Stard5
Stat1
Stat3
Stat4
Stat5a
Steap4
Stx1a
Stx3
Stxbp6
Styk1
Syn1
Synpr
Syt1
Syt10
Tac1
Tac2
Tacr1
Tacr2
Tacr3
Taf13
Taf6
Taf7
Taf9
Tagln2
Tal1
Tal2
Tbr1
Tbx15
Tbx18
Tbx2
Tbx20
Tbx21
Tbx3
Tcam1
Tcf1
Tcf12
Tcf15
Tcf2
Tcf20
Tcf21
Tcf23
Tcf3
Tcf4
Tcf7
Tcf7l2
Tcfap2a
Tcfap2b
Tcfap2c
Tcfap2d
Tcfap2e
Tcfap4
Tcfcp2
Tcfe2a
Tcfe3
Tcfec
Tcfl5
Tdgf1
Tdo2
Tead2
Tef
Tek
Tfam
Tfdp1
Tfdp2
Tgfa
Tgfb1
Tgfb2
Tgfb3
Tgfbr1
Tgfbr2
Tgfbr3
Tgif
Tgif2
Tgifx1
Tgm1
Th
Thbs3
Thra
Thrb
Tiam1
Tiam2
Tie1
Tigd5
Titf1
Tle1
Tle3
Tle4
Tle6
Tlr2
Tlx1
Tlx2
Tlx3
Tmem119
Tnc
Tnnc1
Tnnt1
Tnrc9
Top1
Tox
Tpd52l1
Tph1
Tph2
Trf
Trh
Trhr
Trib2
Trim28
Trim66
Trp53
Trp53i11
Trp63
Trpc4
Trpc6
Trps1
Trpv1
Trpv4
Tsc1
Tsc2
Tsc22d1
Tsc22d3
Tsc22d4
Tshz1
Tspan31
Ttr
Ttyh1
Tubb3
Twist1
Twist2
Tyro3
Ube3a
Ubtf
Ucn
Ucn3
Unc5b
Unc5c
Unc5d
Uncx4
Usf1
Usf2
Vamp1
Vasp
Vat1
Vav2
Vax1
Vax2
Vdr
Vegfa
Vegfb
Vip
Vipr1
Vipr2
Vsx1
Wdr12
Wdr68
Wfs1
Whrn
Whsc1
Wif1
Wisp1
Wnt1
Wnt10a
Wnt10b
Wnt11
Wnt16
Wnt2
Wnt2b
Wnt3
Wnt3a
Wnt4
Wnt5b
Wnt7b
Wnt8a
Wnt8b
Wnt9b
Wwtr1
X1110051B16Rik
X1700010L04Rik
X1700013G10Rik
X1700058C01Rik
X2610109H07Rik
X3526402H21Rik
X4932417H02Rik
X5730589K01Rik
X6330527O06Rik
X6330581N18Rik
X6430573F11Rik
X8030451F13Rik
X9130213B05Rik
X9430056A22Rik
X9830123M21Rik
Xbp1
Xpnpep2
Zbtb16
Zbtb20
Zbtb33
Zdhhc2
Zfhx1a
Zfhx1b
Zfhx2
Zfhx4
Zfp189
Zfp191
Zfp192
Zfp207
Zfp263
Zfp488
Zfp508
Zfp535
Zfpm2
Zhx1
Zhx2
Zhx3
Zic1
Zic2
Zic3
Zic4
Zic5
Zkscan1
Zmat4
mCG146432
processed brain expression data on a 2D grid:
the data has four indices: genes	anterior-posterior	dorsal-ventral	time
braindata[1][1][1][1]=0.005662
braindata[1][1][1][2]=0.030791
braindata[1][1][1][3]=0.065377
braindata[1][1][1][4]=0.500155
braindata[1][1][1][5]=0.246157
braindata[1][1][1][6]=0.164120
braindata[1][1][1][7]=0.174658
braindata[1][1][2][1]=0.013476
braindata[1][1][2][2]=0.040644
braindata[1][1][2][3]=0.060487
braindata[1][1][2][4]=0.188829
braindata[1][1][2][5]=0.367808
braindata[1][1][2][6]=0.054433
braindata[1][1][2][7]=0.235668
braindata[1][1][3][1]=0.002634
braindata[1][1][3][2]=0.003468
braindata[1][1][3][3]=0.020615
braindata[1][1][3][4]=0.049219
braindata[1][1][3][5]=0.171988
braindata[1][1][3][6]=0.054991
braindata[1][1][3][7]=0.088523
braindata[1][1][4][1]=0.001652
braindata[1][1][4][2]=0.002633
braindata[1][1][4][3]=0.013292
braindata[1][1][4][4]=0.073046
braindata[1][1][4][5]=0.150463
braindata[1][1][4][6]=0.043582
braindata[1][1][4][7]=0.046989
braindata[1][1][5][1]=0.004925
braindata[1][1][5][2]=0.000867
braindata[1][1][5][3]=0.049685
braindata[1][1][5][4]=0.079701
braindata[1][1][5][5]=0.096805
braindata[1][1][5][6]=0.001203
braindata[1][1][5][7]=0.010457
braindata[1][2][1][1]=0.019690
braindata[1][2][1][2]=0.050946
braindata[1][2][1][3]=0.817620
braindata[1][2][1][4]=0.609976
braindata[1][2][1][5]=NaN
braindata[1][2][1][6]=0.867798
braindata[1][2][1][7]=1.237210
braindata[1][2][2][1]=0.014575
braindata[1][2][2][2]=0.039963
braindata[1][2][2][3]=0.141407
braindata[1][2][2][4]=0.439908
braindata[1][2][2][5]=0.329913
braindata[1][2][2][6]=0.092694
braindata[1][2][2][7]=0.304315
braindata[1][2][3][1]=0.019138
braindata[1][2][3][2]=0.005810
braindata[1][2][3][3]=0.013475
braindata[1][2][3][4]=0.091899
braindata[1][2][3][5]=0.139859
braindata[1][2][3][6]=0.013818
braindata[1][2][3][7]=0.082623
braindata[1][2][4][1]=0.016338
braindata[1][2][4][2]=0.013075
braindata[1][2][4][3]=0.012096
braindata[1][2][4][4]=0.089938
braindata[1][2][4][5]=0.229301
braindata[1][2][4][6]=0.066246
braindata[1][2][4][7]=0.898939
braindata[1][2][5][1]=0.015547
braindata[1][2][5][2]=0.008117
braindata[1][2][5][3]=0.058953
braindata[1][2][5][4]=0.128363
braindata[1][2][5][5]=0.354087
braindata[1][2][5][6]=0.176238
braindata[1][2][5][7]=1.062390
braindata[1][3][1][1]=0.021568
braindata[1][3][1][2]=0.027977
braindata[1][3][1][3]=2.290456
braindata[1][3][1][4]=0.233765
braindata[1][3][1][5]=2.748858
braindata[1][3][1][6]=0.972401
braindata[1][3][1][7]=1.054850
braindata[1][3][2][1]=0.014482
braindata[1][3][2][2]=0.070040
braindata[1][3][2][3]=0.511183
braindata[1][3][2][4]=0.519536
braindata[1][3][2][5]=0.260499
braindata[1][3][2][6]=0.207936
braindata[1][3][2][7]=0.297691
braindata[1][3][3][1]=0.071663
braindata[1][3][3][2]=0.003615
braindata[1][3][3][3]=0.069007
braindata[1][3][3][4]=0.207522
braindata[1][3][3][5]=0.176586
braindata[1][3][3][6]=0.042707
braindata[1][3][3][7]=0.013812
braindata[1][3][4][1]=0.117915
braindata[1][3][4][2]=0.017547
braindata[1][3][4][3]=0.084135
braindata[1][3][4][4]=0.321768
braindata[1][3][4][5]=0.347590
braindata[1][3][4][6]=0.398167
braindata[1][3][4][7]=0.022800
braindata[1][3][5][1]=NaN
braindata[1][3][5][2]=NaN
braindata[1][3][5][3]=NaN
braindata[1][3][5][4]=NaN
braindata[1][3][5][5]=NaN
braindata[1][3][5][6]=NaN
braindata[1][3][5][7]=NaN
braindata[1][4][1][1]=0.020224
braindata[1][4][1][2]=0.091641
braindata[1][4][1][3]=1.954539
braindata[1][4][1][4]=0.116192
braindata[1][4][1][5]=1.508463
braindata[1][4][1][6]=0.889302
braindata[1][4][1][7]=0.622620
braindata[1][4][2][1]=0.011230
braindata[1][4][2][2]=0.189640
braindata[1][4][2][3]=0.760346
braindata[1][4][2][4]=0.280456
braindata[1][4][2][5]=0.203492
braindata[1][4][2][6]=0.157549
braindata[1][4][2][7]=0.202143
braindata[1][4][3][1]=0.022528
braindata[1][4][3][2]=0.017666
braindata[1][4][3][3]=0.208236
braindata[1][4][3][4]=0.222458
braindata[1][4][3][5]=0.260645
braindata[1][4][3][6]=0.066054
braindata[1][4][3][7]=0.149051
braindata[1][4][4][1]=0.019991
braindata[1][4][4][2]=0.035219
braindata[1][4][4][3]=0.019697
braindata[1][4][4][4]=0.164976
braindata[1][4][4][5]=0.840737
braindata[1][4][4][6]=0.424104
braindata[1][4][4][7]=2.280100
braindata[1][4][5][1]=NaN
braindata[1][4][5][2]=NaN
braindata[1][4][5][3]=NaN
braindata[1][4][5][4]=NaN
braindata[1][4][5][5]=NaN
braindata[1][4][5][6]=NaN
braindata[1][4][5][7]=NaN
braindata[1][5][1][1]=0.023776
braindata[1][5][1][2]=0.187350
braindata[1][5][1][3]=1.379931
braindata[1][5][1][4]=0.088064
braindata[1][5][1][5]=0.395847
braindata[1][5][1][6]=0.827466
braindata[1][5][1][7]=0.196109
braindata[1][5][2][1]=0.010295
braindata[1][5][2][2]=0.147347
braindata[1][5][2][3]=0.715123
braindata[1][5][2][4]=0.166922
braindata[1][5][2][5]=0.141749
braindata[1][5][2][6]=0.115721
braindata[1][5][2][7]=0.207621
braindata[1][5][3][1]=0.007704
braindata[1][5][3][2]=0.045977
braindata[1][5][3][3]=0.210282
braindata[1][5][3][4]=0.274645
braindata[1][5][3][5]=0.395001
braindata[1][5][3][6]=0.150241
braindata[1][5][3][7]=0.129418
braindata[1][5][4][1]=0.013231
braindata[1][5][4][2]=0.002582
braindata[1][5][4][3]=0.103297
braindata[1][5][4][4]=0.251912
braindata[1][5][4][5]=0.571195
braindata[1][5][4][6]=0.076911
braindata[1][5][4][7]=1.104270
braindata[1][5][5][1]=NaN
braindata[1][5][5][2]=NaN
braindata[1][5][5][3]=NaN
[truncated: 63,535 more rows]
